# Supplementary material for: Breast cancer associated germline structural variants harboring small noncoding RNAs impact post-transcriptional gene regulation
Source: Sci Rep. 2018 May 14;8:7529. doi: 10.1038/s41598-018-25801-1 (PMC5951800; doi:10.1038/s41598-018-25801-1)
Supplement: Supplementary file 2 — Supplementary Table S1 [file 41598_2018_25801_MOESM2_ESM.xlsx]

## Sheet: Sheet1
Breast cancer associated germline structural variants harboring small noncoding RNAs impact post-transcriptional gene regulation
Mahalakshmi Kumarana, Preethi Krishnana, Carol E Cassb, Roland Hubauxe, Wan Lame, Yutaka Yasuic and Sambasivarao Damarajua,d,*
Departments of aLaboratory Medicine & Pathology and bOncology and the cSchool of Public Health, University of Alberta, Edmonton, Alberta, T6G 2R3, Canada; dCross Cancer Institute, Alberta Health Services, Edmonton, T6G 1Z2, Alberta, Canada; eDepartment of Integrative Oncology, British Columbia Cancer Agency, Vancouver, BC, Canada

## Sheet: Legend
Table S1 List of germline CNVs overlapping sncRNAs associated with breast cancer risk (Discovery dataset)
This table represents the associated CNVs using case control approach at q-value <0.05. The listed CNV regions mapped to at least one of the four classes of sncRNAs genes (miRNA, piRNA, snoRNA, tRNA). Frequency of the CNVs (Gains and losses) for case and controls were also indicated for comparisons.

## Sheet: miRNA
Table S1 List of germline CNVs overlapping sncRNAs associated with breast cancer risk (Discovery dataset)
Associated CNVs harboring or overlapping with miRNA genes
CNV Location	Cytoband	Amplification Frequency (n=686)	Deletion Frequency (n=686)	length (bps)	p-value	q-value	Copy gain Frequency in Cases (n=366)	Copy loss Frequency in Cases (n=366)	Total CNV frequency Cases	Copy gain Frequency in Controls (n=320)	Copy loss Frequency in Controls (n=320)	Total CNV frequency controls	MicroRNA Genes
chr1:549586-584105	1p36.33	4	10	34520	1.94255e-05	0.000319254	4.91803	4.91803	9.83607	3.125	15.3125	18.4375	MIR6723
chr1:1261344-1296586	1p36.33	2	1	35243	0.00039629	0.00307724	4.37158	1.91257	6.28415	0.3125	0.3125	0.625	MIR6808
chr1:1226868-1235833	1p36.33	2	1	8966	0.000455421	0.00340021	3.27869	2.18579	5.46448	0.3125	0	0.3125	MIR6726
chr5:174175910-174179793	5q35.2	1	3	3884	1.18603e-05	0.000213043	1.63934	5.19126	6.8306	0	0	0	MIR4634
chr9:69002198-69012959	9q21.11	4	14	10762	7.79043e-09	4.7968e-07	2.18579	7.37705	9.56284	6.5625	20.9375	27.5	MIR1299
chr9:68357879-68512003	9q13	2	12	154125	2.17164e-12	4.1116e-10	0.819672	4.09836	4.91803	4.375	20	24.375	MIR4477A, MIR4477B
chr12:98389065-98391994	12q23.1	1	2	2930	0.000490276	0.00349855	1.63934	3.00546	4.64481	0	0	0	MIR4303
chr14:101519779-101525402	14q32.31	3	1	5624	5.53435e-05	0.000727089	5.46448	1.0929	6.55738	0	0.3125	0.3125	MIR134, MIR323b, MIR382, MIR485,MIR668
chr14:101514318-101515194	14q32.31	3	1	877	4.83938e-05	0.00065221	4.91803	1.0929	6.01093	0	0	0	MIR544A
chr14:101515194-101519779	14q32.31	3	1	4586	4.83938e-05	0.00065221	4.91803	1.0929	6.01093	0	0	0	MIR487A, MIR655
chr14:101513466-101514318	14q32.31	2	1	853	7.71134e-05	0.000921325	4.64481	1.0929	5.7377	0	0	0	MIR539, MIR889
chr14:101525779-101527707	14q32.31	2	1	1929	0.000894072	0.00541405	3.82514	1.0929	4.91803	0	0.3125	0.3125	MIR154, MIR496
chr15:28632268-28682602	15q13.1	1	4	50335	0.00016312	0.00161791	2.73224	1.63934	4.37158	0	5.9375	5.9375	MIR4509
chr16:88531191-88553387	16q24.2	1	1	22197	0.000775836	0.00483013	2.45902	1.91257	4.37158	0	0	0	MIR5189
chr19:8453815-8456391	19p13.2	1	3	2577	0.000632996	0.00426793	1.91257	4.64481	6.55738	0	0.9375	0.9375	MIR4999
chr19:2429804-2442101	19p13.3	2	1	12298	3.03277e-05	0.000453364	3.55191	2.73224	6.28415	0	0	0	MIR7108
chr19:1783658-1837533	19p13.3	2	1	53876	0.000251077	0.00222018	4.09836	1.63934	5.7377	0	0.3125	0.3125	MIR1909
chr19:752061-883489	19p13.3	2	1	131429	0.000122705	0.00128606	3.55191	1.91257	5.46448	0	0	0	MIR3187, MIR4745
chr19:2215769-2283575	19p13.3	2	1	67807	0.000122705	0.00128606	3.55191	1.91257	5.46448	0	0	0	MIR1227,MIR4321, MIR6789
chr19:4437681-4494605	19p13.3	2	1	56925	0.000309396	0.0025274	3.27869	1.63934	4.91803	0	0	0	MIR4746
chr19:4658652-4771070	19p13.3	2	1	112419	0.000309396	0.0025274	3.27869	1.63934	4.91803	0	0	0	MIR7
chr19:4920835-4958175	19p13.3	2	1	37341	0.000490276	0.00349855	3.00546	1.63934	4.64481	0	0	0	MIR4747A, MIR4747B
chr19:6716025-6740673	19p13.3	1	1	24649	0.000775836	0.00483013	2.45902	1.91257	4.37158	0	0	0	MIR6791
chr20:61808691-61817571	20q13.33	3	1	8881	1.78305e-06	4.61277e-05	6.55738	1.36612	7.9235	0	0	0	MIR124
chr20:60885508-60909636	20q13.33	1	2	24129	7.71134e-05	0.000921325	2.73224	3.00546	5.7377	0	0	0	MIR4758
chr22:9949572-19951701	22q11.21	3	0	2130	1.89791e-05	0.000312685	5.7377	0.819672	6.55738	0	0	0	MIR4761

## Sheet: piRNA
Table S1 List of germline CNVs overlapping sncRNAs associated with breast cancer risk (Discovery dataset)
Associated CNVs harboring or overlapping with piRNA genes
CNV Location	Cytoband	Amplification Frequency (n=686)	Deletion Frequency (n=686)	length (bps)	p-value	q-value	Copy gain Frequency in Cases (n=366)	Copy loss Frequency in Cases (n=366)	Total CNV frequency Cases	Copy gain Frequency in Controls (n=320)	Copy loss Frequency in Controls (n=320)	Total CNV frequency controls	piRNA Genes
chr1:10248308-10249970	1p36.22	0.291545	2.04082	1663	0.000775836	0.00483013	0.546448	3.82514	4.37158	0	0	0	hsa-piR-8920
chr1:104131263-104144001	1p21.1	8.30904	5.10204	12739	0.000295782	0.00251098	10.1093	2.18579	12.2951	6.25	8.4375	14.6875	hsa-piR-10185, hsa-piR-23839, hsa-piR-25077
chr1:104144001-104155687	1p21.1	7.72595	10.0583	11687	5.24863e-06	0.000110415	9.28962	4.91803	14.2077	5.9375	15.9375	21.875	hsa-piR-30603
chr1:110243975-110245562	1p13.3	15.7434	11.0787	1588	6.73251e-07	2.11877e-05	9.01639	13.388	22.4044	23.4375	8.4375	31.875	hsa-piR-24908, hsa-piR-8823, hsa-piR-8824
chr1:112693000-112695819	1p13.2	15.3061	19.3878	2820	0.000418748	0.00319209	18.5792	14.4809	33.0601	11.5625	25	36.5625	hsa-piR-32002
chr1:1211524-1212242	1p36.33	1.89504	1.31195	719	0.000267612	0.0023343	3.55191	2.18579	5.7377	0	0.3125	0.3125	hsa-piR-18867
chr1:1212242-1213288	1p36.33	1.89504	1.16618	1047	7.71134e-05	0.000921325	3.55191	2.18579	5.7377	0	0	0	hsa-piR-20792, hsa-piR-23197
chr1:1213288-1214180	1p36.33	2.04082	1.16618	893	0.000289821	0.00247514	3.55191	2.18579	5.7377	0.3125	0	0.3125	hsa-piR-20116, hsa-piR-20117, hsa-piR-28117, hsa-piR-32652
chr1:1214180-1215623	1p36.33	2.04082	1.16618	1444	0.000289821	0.00247514	3.55191	2.18579	5.7377	0.3125	0	0.3125	hsa-piR-12263, hsa-piR-15181, hsa-piR-15182, hsa-piR-20792, hsa-piR-20792, hsa-piR-23197
chr1:1215623-1217572	1p36.33	2.04082	1.16618	1950	0.000289821	0.00247514	3.55191	2.18579	5.7377	0.3125	0	0.3125	hsa-piR-22269, hsa-piR-30603
chr1:1235833-1236796	1p36.33	1.89504	1.02041	964	0.00072258	0.00470181	3.27869	1.91257	5.19126	0.3125	0	0.3125	hsa-piR-12190
chr1:1253721-1261344	1p36.33	2.33236	1.16618	7624	0.000625808	0.00423147	4.09836	1.91257	6.01093	0.3125	0.3125	0.625	hsa-piR-10735
chr1:1261344-1296586	1p36.33	2.47813	1.16618	35243	0.00039629	0.00307724	4.37158	1.91257	6.28415	0.3125	0.3125	0.625	hsa-piR-11873, hsa-piR-19252, hsa-piR-23197, hsa-piR-27696
chr1:148575558-148580449	1q21.2	5.39359	20.1166	4892	9.31431e-09	5.56294e-07	6.55738	11.4754	18.0328	4.0625	30	34.0625	hsa-piR-15181, hsa-piR-15182, hsa-piR-17896, hsa-piR-18373, hsa-piR-20792, hsa-piR-21013, hsa-piR-22269, hsa-piR-26987
chr1:148580449-148606453	1q21.2	8.30904	22.449	26005	7.50474e-09	4.64827e-07	7.10383	13.9344	21.0383	9.6875	32.1875	41.875	hsa-piR-18106, hsa-piR-20792, hsa-piR-20792, hsa-piR-21023, hsa-piR-22235, hsa-piR-22236, hsa-piR-22269, hsa-piR-23197, hsa-piR-23197, hsa-piR-23446, hsa-piR-23839, hsa-piR-26239, hsa-piR-28727, hsa-piR-29204, hsa-piR-29205, hsa-piR-29205, hsa-piR-29994, hsa-piR-31902, hsa-piR-78, hsa-piR-8604, hsa-piR-8654
chr1:148606453-148627698	1q21.2	8.30904	22.8863	21246	4.16839e-08	2.02823e-06	7.10383	14.7541	21.8579	9.6875	32.1875	41.875	hsa-piR-23197, hsa-piR-23839, hsa-piR-26918, hsa-piR-32723
chr1:148636901-148648868	1q21.2	8.60058	20.2624	11968	6.62306e-08	3.02168e-06	7.37705	12.5683	19.9454	10	29.0625	39.0625	hsa-piR-15181, hsa-piR-20109, hsa-piR-20116, hsa-piR-20117, hsa-piR-20118, hsa-piR-28117, hsa-piR-32652
chr1:148648868-148661007	1q21.2	8.01749	19.9708	12140	2.91873e-07	1.05212e-05	6.55738	12.8415	19.3989	9.6875	28.125	37.8125	hsa-piR-22269, hsa-piR-24961
chr1:148662746-148705208	1q21.2	3.93586	15.8892	42463	0.000726396	0.00472205	4.09836	10.929	15.0273	3.75	21.5625	25.3125	hsa-piR-20792, hsa-piR-28117, hsa-piR-32652
chr1:148705208-148768557	1q21.2	3.93586	15.8892	63350	0.000726396	0.00472205	4.09836	10.929	15.0273	3.75	21.5625	25.3125	hsa-piR-15181, hsa-piR-15182, hsa-piR-17896, hsa-piR-18373, hsa-piR-20792, hsa-piR-20792, hsa-piR-21013, hsa-piR-21023, hsa-piR-22235, hsa-piR-22236, hsa-piR-22236, hsa-piR-22269, hsa-piR-23197, hsa-piR-23197, hsa-piR-23446, hsa-piR-23839, hsa-piR-26239, hsa-piR-26987, hsa-piR-28727, hsa-piR-28727, hsa-piR-29204, hsa-piR-29205, hsa-piR-29994, hsa-piR-30385, hsa-piR-31902, hsa-piR-3708, hsa-piR-78…
chr1:148768557-148789654	1q21.2	3.93586	16.035	21098	0.000499024	0.00354588	4.09836	10.929	15.0273	3.75	21.875	25.625	hsa-piR-23197, hsa-piR-23839, hsa-piR-26918, hsa-piR-32723
chr1:149433024-149479341	1q21.2	6.41399	23.6152	46318	0.000921464	0.00553707	9.28962	20.2186	29.5082	3.125	27.5	30.625	hsa-piR-15181, hsa-piR-15182, hsa-piR-15183, hsa-piR-20111, hsa-piR-20792, hsa-piR-20792
chr1:149479341-149521843	1q21.2	5.8309	21.5743	42503	0.000247351	0.00219891	8.46995	17.2131	25.6831	2.8125	26.5625	29.375	hsa-piR-20792, hsa-piR-20792, hsa-piR-22269, hsa-piR-23197
chr1:149521843-149533609	1q21.2	5.8309	24.0525	11767	5.25212e-06	0.000110439	8.74317	18.0328	26.776	2.5	30.9375	33.4375	hsa-piR-26918
chr1:149533609-149545379	1q21.2	5.8309	24.7813	11771	3.41399e-09	2.33678e-07	9.01639	16.3934	25.4098	2.1875	34.375	36.5625	hsa-piR-23839, hsa-piR-32723
chr1:149547049-149548719	1q21.2	6.55977	23.9067	1671	5.72008e-10	4.98297e-08	10.3825	15.5738	25.9563	2.1875	33.4375	35.625	hsa-piR-20116, hsa-piR-20117, hsa-piR-20118, hsa-piR-28117, hsa-piR-32652
chr1:149548719-149563724	1q21.2	6.41399	23.9067	15006	7.91042e-10	6.60904e-08	10.1093	15.5738	25.6831	2.1875	33.4375	35.625	hsa-piR-20109
chr1:149563724-149598086	1q21.2	6.41399	23.6152	34363	2.94417e-10	2.83282e-08	10.1093	15.0273	25.1366	2.1875	33.4375	35.625	hsa-piR-10185, hsa-piR-20116, hsa-piR-20117, hsa-piR-20118, hsa-piR-23197, hsa-piR-23839, hsa-piR-24961, hsa-piR-28117, hsa-piR-31880, hsa-piR-32635, hsa-piR-32652
chr1:149598086-149617469	1q21.2	5.8309	19.9708	19384	4.4769e-10	4.08174e-08	9.28962	12.0219	21.3115	1.875	29.0625	30.9375	hsa-piR-13522, hsa-piR-1513, hsa-piR-15181, hsa-piR-15182, hsa-piR-20116, hsa-piR-20117, hsa-piR-20118, hsa-piR-20792, hsa-piR-23197, hsa-piR-25837, hsa-piR-28117, hsa-piR-32652, hsa-piR-7435
chr1:149617469-149631220	1q21.2	4.51895	19.5335	13752	1.229e-09	9.77284e-08	7.37705	11.7486	19.1257	1.25	28.4375	29.6875	hsa-piR-1579, hsa-piR-22269, hsa-piR-23197, hsa-piR-29000
chr1:149645001-149652461	1q21.2	3.35277	16.035	7461	2.02176e-08	1.08616e-06	5.7377	9.56284	15.3005	0.625	23.4375	24.0625	hsa-piR-15183
chr1:149661965-149670179	1q21.2	2.62391	12.9738	8215	3.69527e-06	8.34577e-05	4.09836	7.65027	11.7486	0.9375	19.0625	20	hsa-piR-32002
chr1:149670179-149676729	1q21.2	1.45773	11.0787	6551	3.60114e-06	8.16854e-05	2.45902	6.01093	8.46995	0.3125	16.875	17.1875	hsa-piR-20792, hsa-piR-23197, hsa-piR-7540
chr1:149676729-149684202	1q21.2	1.31195	10.2041	7474	9.32935e-06	0.000176634	2.18579	5.46448	7.65027	0.3125	15.625	15.9375	hsa-piR-20636, hsa-piR-23140, hsa-piR-23496, hsa-piR-24552, hsa-piR-24553, hsa-piR-5969, hsa-piR-5970
chr1:151825562-151827835	1q21.3	2.76968	0.58309	2274	0.000194335	0.00181182	5.19126	0.546448	5.7377	0	0.625	0.625	hsa-piR-20792, hsa-piR-23197, hsa-piR-23197, hsa-piR-3381
chr1:152575355-152577455	1q21.3	31.7784	42.7114	2101	2.58895e-07	9.59733e-06	39.071	42.8962	81.9672	23.4375	42.5	65.9375	hsa-piR-20792, hsa-piR-23197
chr1:158514771-158514951	1q23.1	5.24781	14.8688	181	3.43359e-07	1.2122e-05	7.9235	9.01639	16.9399	2.1875	21.5625	23.75	hsa-piR-1510
chr1:163654-228717	1p36.33	13.8484	23.7609	65064	2.52471e-10	2.48524e-08	15.847	13.6612	29.5082	11.5625	35.3125	46.875	hsa-piR-12263, hsa-piR-15181, hsa-piR-15182, hsa-piR-15183, hsa-piR-20108, hsa-piR-20116, hsa-piR-20117, hsa-piR-20118, hsa-piR-20731, hsa-piR-20792, hsa-piR-28117, hsa-piR-32652, hsa-piR-7332
chr1:16679422-16686911	1p36.13	0.437318	3.35277	7490	0.000253755	0.00223964	0.819672	5.7377	6.55738	0	0.625	0.625	hsa-piR-12263, hsa-piR-15181, hsa-piR-15182, hsa-piR-20792, hsa-piR-22269, hsa-piR-23197
chr1:16686911-16691620	1p36.13	0.437318	3.49854	4710	0.00016139	0.00160618	0.819672	6.01093	6.8306	0	0.625	0.625	hsa-piR-15181, hsa-piR-20436, hsa-piR-20436, hsa-piR-20792, hsa-piR-23197, hsa-piR-23197, hsa-piR-8920
chr1:16691620-16694624	1p36.13	0.437318	3.35277	3005	0.000253755	0.00223964	0.819672	5.7377	6.55738	0	0.625	0.625	hsa-piR-23197
chr1:16694624-16697191	1p36.13	0.437318	3.207	2568	0.00039789	0.00308193	0.819672	5.46448	6.28415	0	0.625	0.625	hsa-piR-13413
chr1:16697191-16699045	1p36.13	0.437318	2.91545	1855	0.00096953	0.00576102	0.819672	4.91803	5.7377	0	0.625	0.625	hsa-piR-20792, hsa-piR-22269, hsa-piR-23197
chr1:169216524-169225455	1q24.2	8.74636	9.91254	8932	2.39932e-06	5.90143e-05	13.6612	10.929	24.5902	3.125	8.75	11.875	hsa-piR-11298, hsa-piR-18337, hsa-piR-23839, hsa-piR-25508, hsa-piR-29048, hsa-piR-29994, hsa-piR-31880, hsa-piR-32635, hsa-piR-3501
chr1:169225455-169234251	1q24.2	16.4723	15.4519	8797	3.74425e-05	0.000538629	21.8579	16.9399	38.7978	10.3125	13.75	24.0625	hsa-piR-20152, hsa-piR-23408, hsa-piR-6988, hsa-piR-9062
chr1:169242083-169248639	1q24.2	13.2653	12.2449	6557	0.00085716	0.00524532	17.7596	12.2951	30.0546	8.125	12.1875	20.3125	hsa-piR-10185, hsa-piR-11298, hsa-piR-1510, hsa-piR-22273, hsa-piR-23839, hsa-piR-29994, hsa-piR-3501
chr1:196749848-196753441	1q31.3	19.6793	35.4227	3594	9.76313e-05	0.00111213	25.1366	36.0656	61.2022	13.4375	34.6875	48.125	hsa-piR-25556, hsa-piR-3501
chr1:196753441-196757081	1q31.3	19.5335	35.4227	3641	0.000142244	0.00145427	24.8634	36.0656	60.929	13.4375	34.6875	48.125	hsa-piR-20152, hsa-piR-21284, hsa-piR-23581, hsa-piR-29994
chr1:196799706-196800435	1q31.3	14.8688	34.8397	730	0.000104828	0.00117585	19.9454	35.2459	55.1913	9.0625	34.375	43.4375	hsa-piR-20792
chr1:196802037-196807289	1q31.3	7.72595	37.172	5253	8.54205e-06	0.000163375	12.0219	32.5137	44.5355	2.8125	42.5	45.3125	hsa-piR-23197
chr1:206653111-206655633	1q32.1	2.62391	4.8105	2523	0.000282502	0.00242693	4.91803	4.37158	9.28962	0	5.3125	5.3125	hsa-piR-23197, hsa-piR-32002
chr1:208572840-208574734	1q32.2	2.76968	3.06122	1895	0.000135212	0.0013935	5.19126	2.45902	7.65027	0	3.75	3.75	hsa-piR-15181
chr1:217494966-217498869	1q41	0.145773	3.49854	3904	0.000158567	0.00158412	0.273224	0.819672	1.0929	0	6.5625	6.5625	hsa-piR-26918
chr1:224094650-224108226	1q41 - 1q42.11	1.16618	1.89504	13577	0.000642425	0.00431922	1.91257	0.273224	2.18579	0.3125	3.75	4.0625	hsa-piR-15183, hsa-piR-20792, hsa-piR-23197, hsa-piR-26918, hsa-piR-7435
chr1:224118968-224126302	1q42.11	1.6035	3.207	7335	0.000109387	0.00121566	1.91257	0.546448	2.45902	1.25	6.25	7.5	hsa-piR-12263, hsa-piR-22269
chr1:224126302-224148146	1q42.11	2.04082	3.35277	21845	7.12634e-05	0.000885452	2.18579	0.546448	2.73224	1.875	6.5625	8.4375	hsa-piR-12568, hsa-piR-12585, hsa-piR-13922, hsa-piR-14988, hsa-piR-15025, hsa-piR-17290, hsa-piR-19956, hsa-piR-20115, hsa-piR-20116, hsa-piR-20117, hsa-piR-20520, hsa-piR-22033, hsa-piR-23197, hsa-piR-23924, hsa-piR-24198, hsa-piR-25145, hsa-piR-26386, hsa-piR-28117, hsa-piR-28581, hsa-piR-28901, hsa-piR-29856, hsa-piR-29960, hsa-piR-29961, hsa-piR-29962, hsa-piR-30322, hsa-piR-30675, hsa-piR-3…
chr1:224148146-224159977	1q42.11	2.04082	3.35277	11832	7.12634e-05	0.000885452	2.18579	0.546448	2.73224	1.875	6.5625	8.4375	hsa-piR-13098, hsa-piR-15181, hsa-piR-15181, hsa-piR-15182, hsa-piR-20116, hsa-piR-20119, hsa-piR-20792, hsa-piR-24234, hsa-piR-28117, hsa-piR-29668, hsa-piR-32652, hsa-piR-6418, hsa-piR-7816, hsa-piR-9697
chr1:224159977-224162580	1q42.11	2.04082	3.49854	2604	0.000235407	0.00211669	2.18579	0.819672	3.00546	1.875	6.5625	8.4375	hsa-piR-31552
chr1:224162580-224173201	1q42.11	1.89504	3.207	10622	0.000129939	0.00134743	1.91257	0.546448	2.45902	1.875	6.25	8.125	hsa-piR-12263, hsa-piR-15181, hsa-piR-15182, hsa-piR-15183, hsa-piR-20792, hsa-piR-25609, hsa-piR-973
chr1:224173201-224181660	1q42.11	1.89504	2.76968	8460	0.000745156	0.00480674	1.91257	0.546448	2.45902	1.875	5.3125	7.1875	hsa-piR-15183, hsa-piR-20108, hsa-piR-20116, hsa-piR-20117, hsa-piR-20118, hsa-piR-20792, hsa-piR-24229, hsa-piR-28117, hsa-piR-32652, hsa-piR-7332
chr1:231781556-231782204	1q42.2	3.06122	3.207	649	0.000594286	0.00406471	4.91803	1.63934	6.55738	0.9375	5	5.9375	hsa-piR-23839
chr1:231926010-231926483	1q42.2	0.874636	2.76968	474	1.18603e-05	0.000213043	1.63934	5.19126	6.8306	0	0	0	hsa-piR-32002
chr1:231926483-231927967	1q42.2	1.02041	2.76968	1485	7.40114e-06	0.00014504	1.91257	5.19126	7.10383	0	0	0	hsa-piR-20792, hsa-piR-23197
chr1:231929515-231936841	1q42.2	1.02041	3.06122	7327	2.86969e-06	6.76087e-05	1.91257	5.7377	7.65027	0	0	0	hsa-piR-15183, hsa-piR-20792, hsa-piR-23197, hsa-piR-32002, hsa-piR-5081
chr1:231936841-231940580	1q42.2	1.02041	2.91545	3740	4.61189e-06	9.87486e-05	1.91257	5.46448	7.37705	0	0	0	hsa-piR-32002
chr1:233052827-233063643	1q42.2	4.22741	0.145773	10817	1.05015e-06	3.03254e-05	7.9235	0	7.9235	0	0.3125	0.3125	hsa-piR-20792, hsa-piR-23197
chr1:235699-235833	1p36.33	6.70554	19.5335	135	2.29063e-10	2.3031e-08	9.83607	10.929	20.765	3.125	29.375	32.5	hsa-piR-20284
chr1:235833-296190	1p36.33	6.85131	17.93	60358	3.73116e-09	2.52078e-07	9.28962	9.83607	19.1257	4.0625	27.1875	31.25	hsa-piR-12263, hsa-piR-176, hsa-piR-20792, hsa-piR-20792, hsa-piR-23197, hsa-piR-25780, hsa-piR-26918, hsa-piR-31204
chr1:240391090-240391493	1q43	2.91545	8.74636	404	6.67767e-05	0.000844907	4.37158	12.2951	16.6667	1.25	4.6875	5.9375	hsa-piR-12263, hsa-piR-20792
chr1:243170706-243178526	1q43	1.6035	8.16327	7821	0.000152589	0.00153947	1.91257	4.09836	6.01093	1.25	12.8125	14.0625	hsa-piR-15181, hsa-piR-15183, hsa-piR-7435
chr1:243179531-243181442	1q43	2.18659	9.32945	1912	1.39648e-07	5.72172e-06	2.73224	3.55191	6.28415	1.5625	15.9375	17.5	hsa-piR-23197
chr1:243181442-243204396	1q43	2.62391	9.32945	22955	1.31186e-07	5.44145e-06	3.27869	3.55191	6.8306	1.875	15.9375	17.8125	hsa-piR-12263, hsa-piR-176, hsa-piR-20792, hsa-piR-22269, hsa-piR-23197, hsa-piR-31204
chr1:243205171-243215128	1q43	2.76968	8.89213	9958	1.3673e-07	5.62633e-06	3.55191	3.27869	6.8306	1.875	15.3125	17.1875	hsa-piR-14988, hsa-piR-20116, hsa-piR-20117, hsa-piR-23924, hsa-piR-28117, hsa-piR-28581, hsa-piR-32002, hsa-piR-32652
chr1:243215128-243223205	1q43	2.76968	8.74636	8078	2.38425e-07	8.93463e-06	3.55191	3.27869	6.8306	1.875	15	16.875	hsa-piR-10127, hsa-piR-12585, hsa-piR-14606, hsa-piR-14697, hsa-piR-14698, hsa-piR-15025, hsa-piR-15070, hsa-piR-15071, hsa-piR-19569, hsa-piR-19938, hsa-piR-19956, hsa-piR-23197, hsa-piR-24198, hsa-piR-25145, hsa-piR-25824, hsa-piR-26386, hsa-piR-2876, hsa-piR-28901, hsa-piR-29856, hsa-piR-29960, hsa-piR-29961, hsa-piR-29962, hsa-piR-30323, hsa-piR-30675, hsa-piR-3155, hsa-piR-32395, hsa-piR-327…
chr1:243225691-243243105	1q43	2.47813	8.01749	17415	8.58124e-08	3.78668e-06	3.55191	2.73224	6.28415	1.25	14.0625	15.3125	hsa-piR-13098, hsa-piR-17290, hsa-piR-20792, hsa-piR-23197, hsa-piR-23996, hsa-piR-24234, hsa-piR-24847, hsa-piR-4467, hsa-piR-5081, hsa-piR-5142, hsa-piR-6251, hsa-piR-7816, hsa-piR-9697
chr1:246847479-246849303	1q44	0.874636	2.76968	1825	1.18603e-05	0.000213043	1.63934	5.19126	6.8306	0	0	0	hsa-piR-23197
chr1:246849303-246849987	1q44	0.874636	2.91545	685	7.40114e-06	0.00014504	1.63934	5.46448	7.10383	0	0	0	hsa-piR-15181, hsa-piR-15182, hsa-piR-22269, hsa-piR-32002
chr1:246849987-246851749	1q44	0.874636	2.91545	1763	7.40114e-06	0.00014504	1.63934	5.46448	7.10383	0	0	0	hsa-piR-5081
chr1:246851749-246853318	1q44	0.874636	3.06122	1570	4.61189e-06	9.87486e-05	1.63934	5.7377	7.37705	0	0	0	hsa-piR-23197
chr1:246853563-246855282	1q44	0.728863	3.207	1720	2.95292e-05	0.00045017	1.36612	5.7377	7.10383	0	0.3125	0.3125	hsa-piR-32002
chr1:246855282-246858185	1q44	0.58309	3.207	2904	4.72486e-05	0.000651741	1.0929	5.7377	6.8306	0	0.3125	0.3125	hsa-piR-20792
chr1:246860330-246862359	1q44	0.58309	2.33236	2030	0.000743824	0.00479947	1.0929	4.09836	5.19126	0	0.3125	0.3125	hsa-piR-25921
chr1:248671976-248683400	1q44	4.66472	23.0321	11425	1.93987e-11	2.70282e-09	7.65027	13.6612	21.3115	1.25	33.75	35	hsa-piR-11298, hsa-piR-23408, hsa-piR-23581, hsa-piR-23839, hsa-piR-23839, hsa-piR-25556, hsa-piR-31880, hsa-piR-32635, hsa-piR-32723
chr1:248688607-248693003	1q44	4.51895	22.1574	4397	5.5439e-11	6.72636e-09	7.37705	13.1148	20.4918	1.25	32.5	33.75	hsa-piR-23408, hsa-piR-23581, hsa-piR-6988
chr1:248693003-248703503	1q44	3.93586	20.1166	10501	2.2281e-07	8.40988e-06	6.28415	13.388	19.6721	1.25	27.8125	29.0625	hsa-piR-11298, hsa-piR-23839, hsa-piR-25556, hsa-piR-31880, hsa-piR-32635
chr1:296190-356492	1p36.33	6.41399	17.3469	60303	4.96611e-09	3.24763e-07	8.46995	9.28962	17.7596	4.0625	26.5625	30.625	hsa-piR-10127, hsa-piR-12263, hsa-piR-12585, hsa-piR-14606, hsa-piR-14697, hsa-piR-14698, hsa-piR-14988, hsa-piR-15025, hsa-piR-15070, hsa-piR-15071, hsa-piR-17290, hsa-piR-176, hsa-piR-19569, hsa-piR-19938, hsa-piR-19956, hsa-piR-20116, hsa-piR-20117, hsa-piR-20520, hsa-piR-22269, hsa-piR-23197, hsa-piR-24198, hsa-piR-25145, hsa-piR-25824, hsa-piR-26386, hsa-piR-28117, hsa-piR-28495, hsa-piR-285…
chr1:356492-380356	1p36.33	6.26822	15.1603	23865	9.44104e-09	5.61847e-07	8.19672	7.65027	15.847	4.0625	23.75	27.8125	hsa-piR-2086, hsa-piR-22273
chr1:380356-469361	1p36.33	5.24781	13.4111	89006	4.3368e-08	2.09067e-06	6.8306	6.55738	13.388	3.4375	21.25	24.6875	hsa-piR-10185, hsa-piR-12263, hsa-piR-15183, hsa-piR-18235, hsa-piR-20792, hsa-piR-20792, hsa-piR-23197, hsa-piR-23197, hsa-piR-23839, hsa-piR-25490, hsa-piR-25780, hsa-piR-26918, hsa-piR-31204, hsa-piR-701, hsa-piR-701
chr1:39123842-39130515	1p34.3	1.6035	1.31195	6674	0.000322172	0.00261312	3.00546	0.273224	3.27869	0	2.5	2.5	hsa-piR-22269, hsa-piR-26918, of hsa-piR-32002
chr1:39130515-39132430	1p34.3	2.47813	2.76968	1916	0.00054792	0.00381837	4.37158	1.63934	6.01093	0.3125	4.0625	4.375	hsa-piR-10185, of hsa-piR-32002
chr1:39440185-39449283	1p34.3	0.437318	2.47813	9099	0.000122705	0.00128606	0.819672	4.64481	5.46448	0	0	0	hsa-piR-1513, hsa-piR-15181, hsa-piR-20116, hsa-piR-20119, hsa-piR-20792, hsa-piR-22269, hsa-piR-23197, hsa-piR-28117, hsa-piR-32002, hsa-piR-32652
chr1:39449283-39454983	1p34.3	0.437318	2.91545	5701	3.03277e-05	0.000453364	0.819672	5.46448	6.28415	0	0	0	hsa-piR-13522, hsa-piR-15181, hsa-piR-15181, hsa-piR-15182, hsa-piR-15183, hsa-piR-15183, hsa-piR-20116, hsa-piR-20117, hsa-piR-20436, hsa-piR-20792, hsa-piR-23197, hsa-piR-28117, hsa-piR-32652, hsa-piR-6854, hsa-piR-8920
chr1:40163936-40180467	1p34.2	1.89504	0.437318	16532	0.000775836	0.00483013	3.55191	0.819672	4.37158	0	0	0	hsa-piR-10735, hsa-piR-15183, hsa-piR-20436, hsa-piR-20792, hsa-piR-23197, hsa-piR-26918
chr1:43926198-43930751	1p34.2	2.04082	2.62391	4554	1.93019e-05	0.000317335	3.55191	0.546448	4.09836	0.3125	5	5.3125	hsa-piR-15181
chr1:43940051-43941802	1p34.2	1.74927	1.89504	1752	0.000121905	0.00128606	3.27869	0.546448	3.82514	0	3.4375	3.4375	hsa-piR-23197
chr1:469361-549586	1p36.33	4.8105	11.9534	80226	9.91078e-07	2.89759e-05	6.01093	6.01093	12.0219	3.4375	18.75	22.1875	hsa-piR-18235, hsa-piR-20116, hsa-piR-20117, hsa-piR-20118, hsa-piR-20792, hsa-piR-20792, hsa-piR-23197, hsa-piR-28117, hsa-piR-32002, hsa-piR-32652, hsa-piR-701
chr1:53195113-53197320	1p32.3	0.58309	2.91545	2208	1.89791e-05	0.000312685	1.0929	5.46448	6.55738	0	0	0	hsa-piR-15181
chr1:53197320-53199139	1p32.3	0.58309	3.64431	1820	1.78305e-06	4.61277e-05	1.0929	6.8306	7.9235	0	0	0	hsa-piR-23197
chr1:53199139-53210525	1p32.3	0.874636	3.64431	11387	8.9947e-06	0.000171265	1.0929	6.8306	7.9235	0.625	0	0.625	hsa-piR-12263, hsa-piR-15181, hsa-piR-15182, hsa-piR-15183, hsa-piR-17740, hsa-piR-18626, hsa-piR-18867, hsa-piR-20111, hsa-piR-20116, hsa-piR-20117, hsa-piR-20792, hsa-piR-23197, hsa-piR-28117, hsa-piR-32501, hsa-piR-32652, hsa-piR-8920
chr1:53210945-53212390	1p32.3	0.874636	3.35277	1446	2.31232e-05	0.000369166	1.0929	6.28415	7.37705	0.625	0	0.625	hsa-piR-13522
chr1:549586-584105	1p36.33	4.08163	9.76676	34520	1.94255e-05	0.000319254	4.91803	4.91803	9.83607	3.125	15.3125	18.4375	hsa-piR-15183, hsa-piR-23197, hsa-piR-23197
chr1:56120847-56122633	1p32.2	0	2.76968	1787	0.000873158	0.00530989	0	0.819672	0.819672	0	5	5	hsa-piR-15183
chr1:56127420-56134768	1p32.2	0.145773	5.8309	7349	4.41101e-07	1.49004e-05	0.273224	1.36612	1.63934	0	10.9375	10.9375	hsa-piR-20116, hsa-piR-20117, hsa-piR-20118, hsa-piR-28117, hsa-piR-32652
chr1:584105-614530	1p36.33	3.79009	8.74636	30426	6.91125e-05	0.000866986	4.37158	4.37158	8.74317	3.125	13.75	16.875	hsa-piR-10185, hsa-piR-20792, hsa-piR-22273, hsa-piR-23839, hsa-piR-25490, hsa-piR-26918, hsa-piR-31204
chr1:6030940-6038093	1p36.31	0.728863	1.89504	7154	0.000309396	0.0025274	1.36612	3.55191	4.91803	0	0	0	hsa-piR-1513, hsa-piR-15181
chr1:65393459-65396415	1p31.3	1.02041	11.516	2957	0.000194011	0.00181182	1.91257	7.65027	9.56284	0	15.9375	15.9375	hsa-piR-1510, hsa-piR-32723
chr1:65396415-65396719	1p31.3	1.45773	11.516	305	5.74184e-05	0.000747447	2.73224	7.65027	10.3825	0	15.9375	15.9375	hsa-piR-23839
chr1:65401981-65406490	1p31.3	4.37318	11.9534	4510	3.72233e-06	8.3838e-05	6.8306	7.37705	14.2077	1.5625	17.1875	18.75	hsa-piR-22269
chr1:65408345-65410117	1p31.3	4.66472	11.516	1773	2.9963e-06	7.0079e-05	7.10383	6.8306	13.9344	1.875	16.875	18.75	hsa-piR-13420, hsa-piR-20792, hsa-piR-23197, hsa-piR-32002
chr1:72800557-72803541	1p31.1	35.5685	38.0466	2985	0.000207477	0.00190686	37.9781	42.0765	80.0546	32.8125	33.4375	66.25	hsa-piR-1513
chr1:72803541-72804658	1p31.1	33.965	38.0466	1118	8.02701e-05	0.000952014	36.8852	42.0765	78.9617	30.625	33.4375	64.0625	hsa-piR-1510
chr1:7579473-7582808	1p36.23	0.437318	2.18659	3336	0.000309396	0.0025274	0.819672	4.09836	4.91803	0	0	0	hsa-piR-23197
chr1:7582808-7585099	1p36.23	0.437318	1.89504	2292	0.000775836	0.00483013	0.819672	3.55191	4.37158	0	0	0	hsa-piR-26918, hsa-piR-32002
chr1:85267338-85272202	1p22.3	2.04082	0	4865	0.000407945	0.003136	3.82514	0	3.82514	0	0	0	hsa-piR-20792, hsa-piR-23197
chr1:87705356-87709014	1p22.3	3.64431	1.6035	3659	9.99234e-06	0.000186925	6.55738	2.45902	9.01639	0.3125	0.625	0.9375	hsa-piR-20108
chr1:911590-920797	1p36.33	1.16618	1.16618	9208	0.000775836	0.00483013	2.18579	2.18579	4.37158	0	0	0	hsa-piR-15183
chr1:91784869-91789698	1p22.2	0.437318	2.76968	4830	0.000682967	0.0045084	0.546448	0.546448	1.0929	0.3125	5.3125	5.625	hsa-piR-20792, hsa-piR-23197
chr1:91799264-91801711	1p22.2	0.437318	2.91545	2448	0.000120545	0.00128606	0.819672	0.546448	1.36612	0	5.625	5.625	hsa-piR-20792
chr1:91801711-91802623	1p22.2	0.291545	2.91545	913	0.000182772	0.00176485	0.546448	0.546448	1.0929	0	5.625	5.625	hsa-piR-1510
chr1:920797-923508	1p36.33	1.16618	1.16618	2712	0.000775836	0.00483013	2.18579	2.18579	4.37158	0	0	0	hsa-piR-20116, hsa-piR-20117, hsa-piR-20792, hsa-piR-23197, hsa-piR-26918, hsa-piR-26918, hsa-piR-32652
chr1:95159832-95162344	1p21.3	1.02041	5.53936	2513	4.62684e-05	0.000641044	1.91257	2.45902	4.37158	0	9.0625	9.0625	hsa-piR-20792
chr1:95162344-95164164	1p21.3	1.16618	6.55977	1821	0.000114379	0.00125715	2.18579	3.55191	5.7377	0	10	10	hsa-piR-20792
chr1:98595-163654	1p36.33	15.7434	24.344	65060	7.57929e-08	3.40229e-06	17.7596	15.5738	33.3333	13.4375	34.375	47.8125	hsa-piR-10127, hsa-piR-12263, hsa-piR-12585, hsa-piR-13098, hsa-piR-14606, hsa-piR-14697, hsa-piR-14698, hsa-piR-14988, hsa-piR-15025, hsa-piR-15070, hsa-piR-15071, hsa-piR-15181, hsa-piR-16284, hsa-piR-17290, hsa-piR-176, hsa-piR-19569, hsa-piR-19938, hsa-piR-20116, hsa-piR-20116, hsa-piR-20117, hsa-piR-20119, hsa-piR-20792, hsa-piR-22269, hsa-piR-23197, hsa-piR-23996, hsa-piR-24198, hsa-piR-242…
chr10:106612031-106615726	10q25.1	0	2.18659	3696	0.000247594	0.00219891	0	0.273224	0.273224	0	4.375	4.375	hsa-piR-15181
chr10:106618436-106620403	10q25.1	0	2.18659	1968	0.000247594	0.00219891	0	0.273224	0.273224	0	4.375	4.375	hsa-piR-10185, hsa-piR-23839
chr10:118485327-118498592	10q25.3	2.91545	0.728863	13266	1.18603e-05	0.000213043	5.46448	1.36612	6.8306	0	0	0	hsa-piR-1513, hsa-piR-15181, hsa-piR-15182, hsa-piR-20792, hsa-piR-26918
chr10:122510937-122513848	10q26.12	0.437318	6.55977	2912	4.48062e-06	9.77167e-05	0.546448	2.18579	2.73224	0.3125	11.5625	11.875	hsa-piR-13420, hsa-piR-20792, hsa-piR-23197
chr10:126700861-126701883	10q26.13	1.74927	0.58309	1023	0.000775836	0.00483013	3.27869	1.0929	4.37158	0	0	0	hsa-piR-15181, hsa-piR-15182, hsa-piR-20792
chr10:132368261-132370780	10q26.3	0.437318	5.53936	2520	0.000395959	0.00307661	0.546448	8.74317	9.28962	0.3125	1.875	2.1875	hsa-piR-23197, of hsa-piR-20792
chr10:133981774-133987305	10q26.3	0.728863	2.04082	5532	0.00019498	0.00181182	1.36612	3.82514	5.19126	0	0	0	hsa-piR-15181, hsa-piR-15182, hsa-piR-20792
chr10:15931063-15932996	10p13	0.728863	3.64431	1934	8.75094e-05	0.00101984	1.36612	1.0929	2.45902	0	6.5625	6.5625	hsa-piR-12263, hsa-piR-20792, hsa-piR-22269, hsa-piR-23197
chr10:15932996-15935298	10p13	0.728863	2.91545	2303	0.000279441	0.00240973	1.36612	0.819672	2.18579	0	5.3125	5.3125	hsa-piR-26918
chr10:20310577-20310916	10p12.31	1.45773	9.18367	340	0.000178862	0.00174059	1.36612	4.91803	6.28415	1.5625	14.0625	15.625	hsa-piR-23197
chr10:20313562-20314832	10p12.31	1.16618	10.0583	1271	3.24508e-05	0.000479656	1.0929	5.19126	6.28415	1.25	15.625	16.875	hsa-piR-12190
chr10:20845493-20850112	10p12.31	2.91545	11.3703	4620	0.000753691	0.00483013	5.19126	10.929	16.1202	0.3125	11.875	12.1875	hsa-piR-23581, hsa-piR-3501, hsa-piR-9187
chr10:20850112-20851183	10p12.31	2.91545	11.6618	1072	0.000752691	0.00483013	5.19126	11.2022	16.3934	0.3125	12.1875	12.5	hsa-piR-23574, hsa-piR-23839
chr10:27174030-27176195	10p12.1	0.291545	4.37318	2166	0.000396919	0.00307948	0.546448	1.63934	2.18579	0	7.5	7.5	hsa-piR-13522, hsa-piR-1513
chr10:27176195-27178788	10p12.1	0.291545	4.51895	2594	5.27478e-05	0.000698927	0.546448	1.36612	1.91257	0	8.125	8.125	hsa-piR-12263, hsa-piR-20792, hsa-piR-23197, hsa-piR-32002
chr10:27181731-27186506	10p12.1	0.291545	4.22741	4776	3.2547e-05	0.000480421	0.546448	1.0929	1.63934	0	7.8125	7.8125	hsa-piR-11399, hsa-piR-16407, hsa-piR-16408, hsa-piR-2130
chr10:27186506-27191691	10p12.1	0.291545	3.79009	5186	5.39526e-06	0.000112991	0.546448	0.546448	1.0929	0	7.5	7.5	hsa-piR-1510, hsa-piR-20792, hsa-piR-22269, hsa-piR-23197, hsa-piR-23839
chr10:2847596-2848640	10p15.3	0.58309	5.8309	1045	3.41933e-09	2.33678e-07	1.0929	0.819672	1.91257	0	11.5625	11.5625	hsa-piR-16407, hsa-piR-16408, hsa-piR-17740, hsa-piR-19735, hsa-piR-21132, hsa-piR-21875, hsa-piR-32501, hsa-piR-8638
chr10:2848640-2849303	10p15.3	0.58309	7.72595	664	4.84175e-11	6.0143e-09	1.0929	1.36612	2.45902	0	15	15	hsa-piR-10749, hsa-piR-10750, hsa-piR-12653, hsa-piR-13284, hsa-piR-18631, hsa-piR-18632, hsa-piR-5075, hsa-piR-5559
chr10:31251853-31252147	10p11.23	7.14286	2.33236	295	0.000106678	0.00119136	10.6557	3.27869	13.9344	3.125	1.25	4.375	hsa-piR-20109
chr10:39035428-39043233	10p11.1	0.58309	2.76968	7806	0.000532536	0.0037265	0.819672	0.546448	1.36612	0.3125	5.3125	5.625	hsa-piR-15181, hsa-piR-20116, hsa-piR-20117, hsa-piR-20118, hsa-piR-28117, hsa-piR-32652
chr10:3947448-3948098	10p15.1	1.31195	10.3499	651	1.1765e-13	3.32781e-11	2.45902	18.0328	20.4918	0	1.5625	1.5625	hsa-piR-15183
chr10:42668902-42683697	10q11.21	0.874636	3.93586	14796	0.000604382	0.00411937	0.546448	1.36612	1.91257	1.25	6.875	8.125	hsa-piR-20958, hsa-piR-23171, hsa-piR-25000, hsa-piR-4028, hsa-piR-8611
chr10:42685455-42687910	10q11.21	1.16618	3.93586	2456	5.30723e-05	0.000702558	0.546448	1.0929	1.63934	1.875	7.1875	9.0625	hsa-piR-20792, hsa-piR-23197
chr10:42690367-42698761	10q11.21	1.31195	5.24781	8395	1.41653e-05	0.000247626	0.819672	1.63934	2.45902	1.875	9.375	11.25	hsa-piR-30603
chr10:42698761-42706968	10q11.21	2.04082	7.4344	8208	0.000184099	0.00177427	2.18579	3.55191	5.7377	1.875	11.875	13.75	hsa-piR-15183, hsa-piR-29765, hsa-piR-7435
chr10:42734189-42755462	10q11.21	2.91545	7.28863	21274	0.000266	0.00232672	2.73224	3.55191	6.28415	3.125	11.5625	14.6875	hsa-piR-1510, hsa-piR-15181, hsa-piR-20792, hsa-piR-23197, hsa-piR-23839, hsa-piR-32723
chr10:42755462-42760484	10q11.21	2.91545	7.14286	5023	0.000431298	0.00326265	2.73224	3.55191	6.28415	3.125	11.25	14.375	hsa-piR-25216, hsa-piR-29994
chr10:46275200-46303053	10q11.22	4.66472	11.6618	27854	3.2582e-05	0.000480787	6.8306	7.37705	14.2077	2.1875	16.5625	18.75	hsa-piR-15181, hsa-piR-22269, hsa-piR-23197
chr10:46303053-46399124	10q11.22	5.39359	12.3907	96072	2.47738e-06	6.04907e-05	7.9235	7.37705	15.3005	2.5	18.125	20.625	hsa-piR-10749, hsa-piR-10750, hsa-piR-12379, hsa-piR-12653, hsa-piR-13029, hsa-piR-13522, hsa-piR-15106, hsa-piR-1513, hsa-piR-15181, hsa-piR-15181, hsa-piR-15182, hsa-piR-15183, hsa-piR-15183, hsa-piR-16086, hsa-piR-16100, hsa-piR-16407, hsa-piR-16408, hsa-piR-17740, hsa-piR-1814, hsa-piR-18308, hsa-piR-18309, hsa-piR-18626, hsa-piR-18631, hsa-piR-18632, hsa-piR-19427, hsa-piR-19812, hsa-piR-201…
chr10:46399124-46496274	10q11.22	6.41399	12.2449	97151	9.04769e-07	2.70075e-05	9.01639	6.8306	15.847	3.4375	18.4375	21.875	hsa-piR-15181, hsa-piR-32002
chr10:46535767-46564453	10q11.22	8.30904	13.8484	28687	0.000188637	0.0018032	11.2022	9.83607	21.0383	5	18.4375	23.4375	hsa-piR-10185, hsa-piR-20116, hsa-piR-20117, hsa-piR-20118, hsa-piR-20792, hsa-piR-22269, hsa-piR-28117, hsa-piR-32002, hsa-piR-32652, hsa-piR-3501
chr10:47704109-47704613	10q11.22	11.516	13.8484	505	3.29792e-05	0.000485123	14.7541	9.01639	23.7705	7.8125	19.375	27.1875	hsa-piR-12883
chr10:47704629-47721950	10q11.22	9.76676	19.5335	17322	0.000498348	0.00354472	12.0219	14.4809	26.5027	7.1875	25.3125	32.5	hsa-piR-13029, hsa-piR-15183, hsa-piR-16100, hsa-piR-20115, hsa-piR-23197, hsa-piR-28117, hsa-piR-3381
chr10:47742788-47743508	10q11.22	8.89213	23.0321	721	0.000297073	0.00252103	11.7486	18.0328	29.7814	5.625	28.75	34.375	hsa-piR-32002
chr10:47743508-47757273	10q11.22	8.60058	24.6356	13766	0.000106896	0.00119335	11.7486	19.3989	31.1475	5	30.625	35.625	hsa-piR-20108, hsa-piR-23197, hsa-piR-28117, hsa-piR-32652, hsa-piR-8419
chr10:49357700-49384612	10q11.22	3.207	3.79009	26913	0.000753299	0.00483013	1.91257	6.01093	7.9235	4.6875	1.25	5.9375	hsa-piR-22269, hsa-piR-23197, hsa-piR-32002
chr10:516895-519326	10p15.3	0.874636	1.74927	2432	0.000309396	0.0025274	1.63934	3.27869	4.91803	0	0	0	hsa-piR-18867, hsa-piR-8920
chr10:51924910-51954304	10q11.23	2.33236	11.8076	29395	0.000829312	0.00509682	3.55191	8.19672	11.7486	0.9375	15.9375	16.875	hsa-piR-12263, hsa-piR-2086, hsa-piR-22269, hsa-piR-23839, hsa-piR-30603, hsa-piR-32002, hsa-piR-32723
chr10:525101-531313	10p15.3	1.16618	1.89504	6213	7.71134e-05	0.000921325	2.18579	3.55191	5.7377	0	0	0	hsa-piR-5082
chr10:61365642-61365803	10q21.2	5.10204	15.7434	162	0.000923486	0.00554638	7.9235	13.9344	21.8579	1.875	17.8125	19.6875	hsa-piR-20792, hsa-piR-22269, hsa-piR-23197
chr10:6398983-6401597	10p15.1	6.26822	16.4723	2615	2.04156e-13	5.29613e-11	9.83607	7.37705	17.2131	2.1875	26.875	29.0625	hsa-piR-10185, hsa-piR-23839, hsa-piR-3501
chr10:67516299-67526956	10q21.3	0	1.6035	10658	0.000349171	0.00278774	0	0	0	0	3.4375	3.4375	hsa-piR-20792, hsa-piR-23197
chr10:70134754-70135765	10q21.3	0.58309	2.76968	1012	0.000732644	0.00475101	1.0929	0.819672	1.91257	0	5	5	hsa-piR-30603
chr10:70142142-70149328	10q21.3	0.728863	3.207	7187	0.000434103	0.00327701	1.36612	1.0929	2.45902	0	5.625	5.625	hsa-piR-18867, hsa-piR-20792, hsa-piR-23197
chr10:70149328-70153779	10q21.3	0.58309	3.207	4452	0.000661535	0.00441158	1.0929	1.0929	2.18579	0	5.625	5.625	hsa-piR-20792, hsa-piR-8920
chr10:70153779-70159963	10q21.3	0.58309	3.06122	6185	0.000246075	0.00219246	1.0929	0.819672	1.91257	0	5.625	5.625	hsa-piR-20792, hsa-piR-20792, hsa-piR-23197
chr10:70159963-70164026	10q21.3	0.58309	2.91545	4064	0.000425944	0.00322787	1.0929	0.819672	1.91257	0	5.3125	5.3125	hsa-piR-23197, hsa-piR-8920
chr10:79527456-79529089	10q22.3	0.58309	1.89504	1634	0.000490276	0.00349855	1.0929	3.55191	4.64481	0	0	0	hsa-piR-13025, hsa-piR-13244, hsa-piR-13321, hsa-piR-1461, hsa-piR-16194, hsa-piR-16598, hsa-piR-17081, hsa-piR-17905, hsa-piR-17989, hsa-piR-20015, hsa-piR-20019, hsa-piR-20537, hsa-piR-20538, hsa-piR-21290, hsa-piR-21291, hsa-piR-21474, hsa-piR-21943, hsa-piR-22885, hsa-piR-23460, hsa-piR-2488, hsa-piR-25028, hsa-piR-25162, hsa-piR-25568, hsa-piR-25766, hsa-piR-26958, hsa-piR-27768, hsa-piR-285…
chr10:79529089-79529230	10q22.3	0.58309	2.04082	142	0.000309396	0.0025274	1.0929	3.82514	4.91803	0	0	0	hsa-piR-11467, hsa-piR-11468, hsa-piR-25257, hsa-piR-27656, hsa-piR-30005, hsa-piR-7323, of hsa-piR-4347 , of hsa-piR-29787
chr10:79529230-79529389	10q22.3	0.728863	2.18659	160	0.000122705	0.00128606	1.36612	4.09836	5.46448	0	0	0	of hsa-piR-29787
chr10:79529389-79530010	10q22.3	0.728863	2.33236	622	0.00046881	0.00347422	1.36612	4.09836	5.46448	0	0.3125	0.3125	hsa-piR-12360, hsa-piR-24763, hsa-piR-25105, hsa-piR-25207, hsa-piR-2812, hsa-piR-5114, hsa-piR-8591, of hsa-piR-27708
chr10:79530010-79530220	10q22.3	0.874636	2.33236	211	0.000295066	0.00250581	1.63934	4.09836	5.7377	0	0.3125	0.3125	hsa-piR-12860, hsa-piR-13977, hsa-piR-15833, hsa-piR-15834, hsa-piR-21075, hsa-piR-21299, hsa-piR-21300, hsa-piR-26190, hsa-piR-28937, hsa-piR-28938, hsa-piR-32569, hsa-piR-32649, hsa-piR-5609, hsa-piR-5610, hsa-piR-7142, hsa-piR-845, of hsa-piR-27708
chr10:81383884-81384642	10q22.3	1.89504	17.6385	759	0.000123962	0.00129576	3.27869	13.1148	16.3934	0.3125	22.8125	23.125	hsa-piR-30374
chr10:81385424-81397337	10q22.3	2.33236	18.5131	11914	2.24037e-05	0.000359272	4.09836	13.6612	17.7596	0.3125	24.0625	24.375	hsa-piR-15181, hsa-piR-15182, hsa-piR-20792, hsa-piR-22269
chr10:81397337-81416233	10q22.3	4.08163	21.4286	18897	5.32718e-05	0.000704602	5.7377	15.5738	21.3115	2.1875	28.125	30.3125	hsa-piR-19317
chr10:81416233-81423309	10q22.3	4.08163	21.2828	7077	3.52322e-06	8.0267e-05	5.7377	14.4809	20.2186	2.1875	29.0625	31.25	hsa-piR-16721, hsa-piR-22269
chr10:81423309-81433630	10q22.3	4.08163	22.8863	10322	3.09217e-06	7.18766e-05	5.7377	15.847	21.5847	2.1875	30.9375	33.125	hsa-piR-20792, hsa-piR-23197
chr10:81433630-81443881	10q22.3	3.93586	22.5948	10252	1.82077e-05	0.000305877	5.46448	16.1202	21.5847	2.1875	30	32.1875	hsa-piR-17366
chr10:81443885-81446448	10q22.3	3.93586	20.5539	2564	6.14496e-05	0.000788554	5.46448	14.7541	20.2186	2.1875	27.1875	29.375	hsa-piR-10857, hsa-piR-13514, hsa-piR-13557, hsa-piR-15181, hsa-piR-1890, hsa-piR-19362, hsa-piR-2020, hsa-piR-30283, hsa-piR-9070, hsa-piR-9135, hsa-piR-9312
chr10:81446448-81449367	10q22.3	4.08163	19.6793	2920	0.000171851	0.00169058	5.7377	14.4809	20.2186	2.1875	25.625	27.8125	hsa-piR-12774, hsa-piR-15680, hsa-piR-16626, hsa-piR-30515, hsa-piR-7805, hsa-piR-8233
chr10:81449367-81455872	10q22.3	3.93586	18.2216	6506	0.0001861	0.00178585	5.46448	13.1148	18.5792	2.1875	24.0625	26.25	hsa-piR-14904, hsa-piR-20792, hsa-piR-20919, hsa-piR-23998, hsa-piR-24674, hsa-piR-3183, hsa-piR-8575
chr10:81455872-81479744	10q22.3	4.22741	18.0758	23873	0.000316032	0.0025731	5.7377	13.1148	18.8525	2.5	23.75	26.25	hsa-piR-10047, hsa-piR-10160, hsa-piR-10890, hsa-piR-11088, hsa-piR-11362, hsa-piR-12426, hsa-piR-12472, hsa-piR-12989, hsa-piR-13236, hsa-piR-13730, hsa-piR-15078, hsa-piR-15872, hsa-piR-16112, hsa-piR-17727, hsa-piR-19736, hsa-piR-20792, hsa-piR-21177, hsa-piR-21702, hsa-piR-22098, hsa-piR-23197, hsa-piR-23650, hsa-piR-23683, hsa-piR-2515, hsa-piR-26659, hsa-piR-27073, hsa-piR-27720, hsa-piR-28…
chr10:81479744-81505823	10q22.3	4.22741	17.3469	26080	0.000403469	0.00311179	5.7377	12.5683	18.306	2.5	22.8125	25.3125	hsa-piR-1510, hsa-piR-17409, hsa-piR-22269, hsa-piR-31890
chr10:89713144-89716139	10q23.31	1.31195	3.35277	2996	0.000621842	0.00421124	2.45902	1.63934	4.09836	0	5.3125	5.3125	hsa-piR-32002
chr10:90387035-90392918	10q23.31	0.291545	3.93586	5884	0.000463871	0.00344796	0.546448	1.36612	1.91257	0	6.875	6.875	hsa-piR-2086, hsa-piR-22273, hsa-piR-29994, hsa-piR-32723
chr10:91893442-91896448	10q23.31	1.74927	2.47813	3007	6.76736e-05	0.000852735	3.27869	0.819672	4.09836	0	4.375	4.375	hsa-piR-32002
chr10:96865300-96867182	10q23.33	11.8076	13.2653	1883	3.22496e-06	7.43377e-05	6.8306	10.929	17.7596	17.5	15.9375	33.4375	hsa-piR-25077, hsa-piR-25490, hsa-piR-32723
chr10:96867182-96869068	10q23.33	8.74636	11.0787	1887	6.81073e-07	2.13486e-05	3.82514	9.28962	13.1148	14.375	13.125	27.5	hsa-piR-2086
chr10:96869104-96869406	10q23.33	5.53936	5.97668	303	1.20885e-05	0.000216645	1.91257	7.65027	9.56284	9.6875	4.0625	13.75	of hsa-piR-22273
chr10:96869406-96872710	10q23.33	5.39359	5.10204	3305	2.41946e-05	0.000383064	2.18579	7.10383	9.28962	9.0625	2.8125	11.875	of hsa-piR-22273
chr10:99003818-99009698	10q24.1	0.437318	2.04082	5881	0.000490276	0.00349855	0.819672	3.82514	4.64481	0	0	0	hsa-piR-13413, hsa-piR-18867, hsa-piR-20111, hsa-piR-8920
chr11:107334828-107337968	11q22.3	3.64431	7.58017	3141	2.46022e-12	4.54794e-10	4.91803	0.819672	5.7377	2.1875	15.3125	17.5	hsa-piR-22273
chr11:117686982-117696851	11q23.3	1.89504	0.437318	9870	0.000775836	0.00483013	3.55191	0.819672	4.37158	0	0	0	hsa-piR-32002
chr11:122685953-122688507	11q24.1	2.47813	0	2555	9.46225e-05	0.00108198	4.64481	0	4.64481	0	0	0	hsa-piR-20116, hsa-piR-20117, hsa-piR-20118, hsa-piR-23197, hsa-piR-28117, hsa-piR-32652
chr11:123280860-123283130	11q24.1	0.437318	3.49854	2271	3.68282e-05	0.000531911	0.546448	0.546448	1.0929	0.3125	6.875	7.1875	hsa-piR-22269
chr11:123283198-123284790	11q24.1	0.437318	3.49854	1593	5.19217e-06	0.000109374	0.546448	0.273224	0.819672	0.3125	7.1875	7.5	hsa-piR-20792, hsa-piR-23197
chr11:123284790-123287263	11q24.1	0.437318	3.64431	2474	2.03384e-05	0.00033182	0.546448	0.546448	1.0929	0.3125	7.1875	7.5	hsa-piR-20792, hsa-piR-23197, hsa-piR-8920
chr11:123288377-123289162	11q24.1	0.291545	2.91545	786	0.000182772	0.00176485	0.546448	0.546448	1.0929	0	5.625	5.625	hsa-piR-15181
chr11:125839955-125845120	11q24.2	1.02041	2.33236	5166	0.000749767	0.00482786	1.0929	4.37158	5.46448	0.9375	0	0.9375	hsa-piR-15181, hsa-piR-23197
chr11:134925440-134926102	11q25	4.08163	1.74927	663	8.94489e-05	0.00103755	6.01093	3.27869	9.28962	1.875	0	1.875	hsa-piR-22269
chr11:134931627-134944771	11q25	4.66472	3.35277	13145	0.000187067	0.00179245	6.8306	5.19126	12.0219	2.1875	1.25	3.4375	hsa-piR-23839
chr11:14290463-14292125	11p15.2	0.437318	1.89504	1663	0.000775836	0.00483013	0.819672	3.55191	4.37158	0	0	0	hsa-piR-23197
chr11:1642965-1644672	11p15.5	0.58309	3.06122	1708	7.51659e-05	0.000921264	1.0929	5.46448	6.55738	0	0.3125	0.3125	hsa-piR-22269
chr11:18966534-18970726	11p15.1	5.39359	25.0729	4193	5.66223e-19	1.10777e-15	7.9235	11.2022	19.1257	2.5	40.9375	43.4375	hsa-piR-22269
chr11:1928790-1936573	11p15.5	3.35277	5.39359	7784	0.000857299	0.00524549	5.7377	5.7377	11.4754	0.625	5	5.625	hsa-piR-1513, hsa-piR-15183, hsa-piR-23197
chr11:21515087-21521636	11p15.1	0.291545	2.91545	6550	3.37636e-06	7.72962e-05	0.546448	0	0.546448	0	6.25	6.25	hsa-piR-23839
chr11:21524368-21526304	11p15.1	0.145773	1.74927	1937	0.000608301	0.00413947	0.273224	0	0.273224	0	3.75	3.75	hsa-piR-20115, hsa-piR-28117
chr11:29420351-29423423	11p14.1	2.33236	0.728863	3073	7.71134e-05	0.000921325	4.37158	1.36612	5.7377	0	0	0	hsa-piR-10185, hsa-piR-23839
chr11:34707067-34711411	11p13	0.291545	2.91545	4345	3.37636e-06	7.72962e-05	0.546448	0	0.546448	0	6.25	6.25	hsa-piR-23839, hsa-piR-29048, hsa-piR-31880, hsa-piR-32635, hsa-piR-3501
chr11:34711411-34716380	11p13	0.291545	3.06122	4970	1.51718e-05	0.000262098	0.546448	0.273224	0.819672	0	6.25	6.25	hsa-piR-11298, hsa-piR-20152, hsa-piR-23408, hsa-piR-6988, hsa-piR-9187
chr11:356820-364946	11p15.5	1.02041	1.31195	8127	0.000775836	0.00483013	1.91257	2.45902	4.37158	0	0	0	hsa-piR-15181
chr11:366924-378184	11p15.5	1.16618	1.89504	11261	7.71134e-05	0.000921325	2.18579	3.55191	5.7377	0	0	0	hsa-piR-20792, hsa-piR-22269, hsa-piR-23197
chr11:383899-394130	11p15.5	1.02041	2.33236	10232	3.03277e-05	0.000453364	1.91257	4.37158	6.28415	0	0	0	hsa-piR-24088, hsa-piR-30451, hsa-piR-7325
chr11:394130-427809	11p15.5	1.02041	2.04082	33680	7.71134e-05	0.000921325	1.91257	3.82514	5.7377	0	0	0	hsa-piR-20792, hsa-piR-23197
chr11:432154-438954	11p15.5	1.02041	2.18659	6801	4.83938e-05	0.00065221	1.91257	4.09836	6.01093	0	0	0	hsa-piR-12263, hsa-piR-20792
chr11:442866-447789	11p15.5	1.02041	1.45773	4924	0.000490276	0.00349855	1.91257	2.73224	4.64481	0	0	0	hsa-piR-20116, hsa-piR-20117, hsa-piR-20118, hsa-piR-22269, hsa-piR-32652, of hsa-piR-28117
chr11:48688752-48702625	11p11.2	1.89504	12.3907	13874	3.1042e-09	2.15934e-07	3.55191	6.01093	9.56284	0	19.6875	19.6875	hsa-piR-2086
chr11:48702625-48704266	11p11.2	2.04082	13.4111	1642	2.38362e-09	1.70872e-07	3.82514	6.8306	10.6557	0	20.9375	20.9375	hsa-piR-10185, hsa-piR-23839
chr11:48704266-48707785	11p11.2	2.04082	13.7026	3520	8.84614e-10	7.2999e-08	3.82514	6.8306	10.6557	0	21.5625	21.5625	hsa-piR-9187
chr11:48723101-48729030	11p11.2	4.22741	8.74636	5930	1.17329e-05	0.000213043	7.65027	8.46995	16.1202	0.3125	9.0625	9.375	hsa-piR-2086
chr11:4974596-4975419	11p15.4	21.7201	41.2536	824	4.41372e-11	5.54126e-09	30.8743	31.694	62.5683	11.25	52.1875	63.4375	hsa-piR-8920
chr11:50647741-50655178	11p11.12	2.62391	8.01749	7438	0.000359666	0.00286041	3.82514	4.64481	8.46995	1.25	11.875	13.125	hsa-piR-21784
chr11:50666252-50676036	11p11.12	3.49854	11.6618	9785	0.000123357	0.00129087	4.64481	7.10383	11.7486	2.1875	16.875	19.0625	hsa-piR-23839, hsa-piR-31880, hsa-piR-32635
chr11:50693708-50702452	11p11.12	4.37318	12.5364	8745	0.000754264	0.00483013	5.7377	8.46995	14.2077	2.8125	17.1875	20	hsa-piR-10185
chr11:51543829-51549628	11p11.12	1.6035	8.89213	5800	0.000700294	0.00459115	2.45902	5.46448	7.9235	0.625	12.8125	13.4375	hsa-piR-10185, hsa-piR-21284, hsa-piR-9378
chr11:55377280-55379608	11q11	40.379	41.5452	2329	1.96186e-05	0.000321641	46.4481	41.2568	87.7049	33.4375	41.875	75.3125	hsa-piR-22269
chr11:55386591-55390046	11q11	40.6706	42.5656	3456	2.24889e-07	8.47473e-06	47.8142	42.0765	89.8907	32.5	43.125	75.625	hsa-piR-23839, hsa-piR-9187
chr11:55408766-55411510	11q11	41.3994	44.3149	2745	1.08418e-10	1.21496e-08	48.9071	44.8087	93.7158	32.8125	43.75	76.5625	hsa-piR-20792
chr11:58302873-58307054	11q12.1	0.145773	5.68513	4182	4.23599e-06	9.34232e-05	0.273224	1.63934	1.91257	0	10.3125	10.3125	hsa-piR-30374, hsa-piR-32723
chr11:58307054-58314377	11q12.1	0.145773	5.97668	7324	1.33551e-06	3.65858e-05	0.273224	1.63934	1.91257	0	10.9375	10.9375	hsa-piR-10185
chr11:58314377-58325065	11q12.1	0.291545	5.68513	10689	9.10736e-08	3.97056e-06	0.546448	1.0929	1.63934	0	10.9375	10.9375	hsa-piR-20792, hsa-piR-23197, hsa-piR-31364, hsa-piR-32002
chr11:6108029-6116474	11p15.4	2.91545	22.8863	8446	0.000722452	0.00470181	5.19126	21.8579	27.0492	0.3125	24.0625	24.375	hsa-piR-10185, hsa-piR-23839, hsa-piR-3501
chr11:67479136-67486830	11q13.2	1.02041	2.76968	7695	0.000498298	0.00354472	1.36612	0.546448	1.91257	0.625	5.3125	5.9375	hsa-piR-27696
chr11:67486830-67494523	11q13.2	1.31195	2.91545	7694	0.000321326	0.00260851	1.63934	0.546448	2.18579	0.9375	5.625	6.5625	hsa-piR-12190, hsa-piR-28890
chr11:67494523-67499925	11q13.2	1.45773	2.76968	5403	0.000459239	0.00342545	1.91257	0.546448	2.45902	0.9375	5.3125	6.25	hsa-piR-14944
chr11:67502641-67505526	11q13.2	1.45773	3.06122	2886	0.000145453	0.00148212	1.91257	0.546448	2.45902	0.9375	5.9375	6.875	hsa-piR-20792, hsa-piR-23197
chr11:67670466-67678458	11q13.2	0.728863	3.06122	7993	0.000122617	0.00128606	1.0929	0.546448	1.63934	0.3125	5.9375	6.25	hsa-piR-1513, hsa-piR-1954, hsa-piR-20792, hsa-piR-23197, hsa-piR-25513
chr11:67678458-67688586	11q13.2	0.728863	3.35277	10129	0.000221801	0.00201597	1.0929	0.819672	1.91257	0.3125	6.25	6.5625	hsa-piR-22269, hsa-piR-26918
chr11:67688586-67699202	11q13.2	0.728863	3.207	10617	6.85677e-05	0.000862686	1.0929	0.546448	1.63934	0.3125	6.25	6.5625	hsa-piR-11982, hsa-piR-15181, hsa-piR-26918
chr11:67709616-67722498	11q13.2	0.728863	3.06122	12883	0.000678138	0.00448093	1.0929	0.819672	1.91257	0.3125	5.625	5.9375	hsa-piR-16585, hsa-piR-20792, hsa-piR-20792, hsa-piR-26918, hsa-piR-6946
chr11:71430529-71437538	11q13.4	1.02041	5.68513	7010	4.41588e-06	9.6619e-05	1.36612	1.63934	3.00546	0.625	10.3125	10.9375	hsa-piR-10529, hsa-piR-22273, hsa-piR-29994
chr11:71437538-71440572	11q13.4	1.02041	5.97668	3035	3.06435e-05	0.000456374	1.36612	2.18579	3.55191	0.625	10.3125	10.9375	hsa-piR-2086, hsa-piR-23839
chr11:71441620-71443274	11q13.4	1.02041	5.24781	1655	0.000419091	0.00319242	1.36612	2.18579	3.55191	0.625	8.75	9.375	hsa-piR-30603
chr11:75472344-75477138	11q13.5	2.33236	0.145773	4795	0.000448038	0.00335416	4.37158	0	4.37158	0	0.3125	0.3125	hsa-piR-32002
chr11:82053546-82058087	11q14.1	0.291545	3.35277	4542	0.000899476	0.00543975	0.546448	1.0929	1.63934	0	5.9375	5.9375	hsa-piR-2086, hsa-piR-29994
chr11:82063893-82067773	11q14.1	0.291545	4.22741	3881	0.000158306	0.00158266	0.546448	1.36612	1.91257	0	7.5	7.5	hsa-piR-23839, hsa-piR-32723
chr11:89818457-89825322	11q14.3	0	5.53936	6866	4.01576e-05	0.000569488	0	2.18579	2.18579	0	9.375	9.375	hsa-piR-23839, hsa-piR-31880, hsa-piR-32635, hsa-piR-3501
chr11:89825322-89832054	11q14.3	0	3.35277	6733	8.0908e-05	0.000956921	0	0.819672	0.819672	0	6.25	6.25	hsa-piR-20152, hsa-piR-23408, hsa-piR-25556, hsa-piR-9187
chr12:104972727-104978932	12q23.3	3.93586	0.145773	6206	2.86969e-06	6.76087e-05	7.37705	0.273224	7.65027	0	0	0	hsa-piR-20792, hsa-piR-23197
chr12:10678472-10684644	12p13.2	0.291545	3.49854	6173	0.000524907	0.0036819	0.546448	1.0929	1.63934	0	6.25	6.25	hsa-piR-1513
chr12:112933604-112939970	12q24.13	0.58309	3.79009	6367	7.67466e-05	0.000921325	1.0929	1.0929	2.18579	0	6.875	6.875	hsa-piR-12263, hsa-piR-15183, hsa-piR-20116, hsa-piR-20119, hsa-piR-23197, hsa-piR-28117, hsa-piR-32002, hsa-piR-32652
chr12:116237084-116238712	12q24.21	1.02041	4.95627	1629	1.28332e-06	3.53712e-05	1.91257	1.36612	3.27869	0	9.0625	9.0625	hsa-piR-23197
chr12:116238712-116240535	12q24.21	0.58309	4.95627	1824	4.35175e-06	9.54828e-05	1.0929	1.36612	2.45902	0	9.0625	9.0625	hsa-piR-20792
chr12:121554545-121561011	12q24.31	0.58309	2.62391	6467	4.83938e-05	0.00065221	1.0929	4.91803	6.01093	0	0	0	hsa-piR-20116, hsa-piR-20117, hsa-piR-20118, hsa-piR-28117, hsa-piR-32652
chr12:1236827-1241845	12p13.33	0.58309	1.6035	5019	0.000307439	0.0025274	1.0929	0	1.0929	0	3.4375	3.4375	hsa-piR-22269
chr12:1241893-1243067	12p13.33	0.58309	1.74927	1175	0.000171172	0.00168566	1.0929	0	1.0929	0	3.75	3.75	hsa-piR-20792
chr12:1243067-1244664	12p13.33	0.58309	1.89504	1598	0.000714774	0.004664	1.0929	0.273224	1.36612	0	3.75	3.75	hsa-piR-15183
chr12:128050250-128051855	12q24.32	0.291545	2.04082	1606	0.000775836	0.00483013	0.546448	3.82514	4.37158	0	0	0	hsa-piR-10185
chr12:128056265-128060966	12q24.32	0.291545	2.04082	4702	0.000775836	0.00483013	0.546448	3.82514	4.37158	0	0	0	hsa-piR-15181, hsa-piR-15182, hsa-piR-8920
chr12:128272761-128273346	12q24.32	0.145773	2.76968	586	9.30562e-06	0.000176256	0.273224	0	0.273224	0	5.9375	5.9375	hsa-piR-23197
chr12:13093332-13109671	12p13.1	0.437318	1.89504	16340	0.000775836	0.00483013	0.819672	3.55191	4.37158	0	0	0	hsa-piR-18867, hsa-piR-23197, hsa-piR-8920
chr12:133002123-133003665	12q24.33	0.874636	2.76968	1543	0.000375591	0.002958	1.63934	4.64481	6.28415	0	0.625	0.625	hsa-piR-23323
chr12:133007131-133013122	12q24.33	0.728863	2.04082	5992	0.00019498	0.00181182	1.36612	3.82514	5.19126	0	0	0	hsa-piR-20792, hsa-piR-22269, hsa-piR-23197
chr12:133596927-133600953	12q24.33	1.16618	4.37318	4027	7.70988e-06	0.000150026	2.18579	1.36612	3.55191	0	7.8125	7.8125	hsa-piR-20792, hsa-piR-23197
chr12:133600953-133605772	12q24.33	1.02041	3.79009	4820	4.23957e-06	9.34581e-05	1.91257	0.819672	2.73224	0	7.1875	7.1875	hsa-piR-15181, hsa-piR-15183, hsa-piR-20116, hsa-piR-20117, hsa-piR-20119, hsa-piR-20792, hsa-piR-23197, hsa-piR-28117, hsa-piR-32652, hsa-piR-6854
chr12:133605772-133610350	12q24.33	1.02041	3.64431	4579	1.25155e-06	3.4629e-05	1.91257	0.546448	2.45902	0	7.1875	7.1875	hsa-piR-23197, hsa-piR-32002
chr12:133610350-133614919	12q24.33	1.02041	3.06122	4570	1.27199e-05	0.000226147	1.91257	0.546448	2.45902	0	5.9375	5.9375	hsa-piR-1513, hsa-piR-20116, hsa-piR-20119, hsa-piR-28117, hsa-piR-32652
chr12:1729491-1730006	12p13.33	1.31195	2.62391	516	0.000584354	0.00401256	2.45902	1.0929	3.55191	0	4.375	4.375	of hsa-piR-32002
chr12:1730006-1733170	12p13.33	1.74927	2.76968	3165	9.81281e-05	0.00111671	3.27869	1.0929	4.37158	0	4.6875	4.6875	hsa-piR-20792, of hsa-piR-32002
chr12:1733170-1735477	12p13.33	2.33236	2.76968	2308	1.69981e-05	0.000289389	4.37158	1.0929	5.46448	0	4.6875	4.6875	hsa-piR-20792, hsa-piR-23197, hsa-piR-23780
chr12:1735477-1737142	12p13.33	1.74927	2.04082	1666	0.000923834	0.00554777	3.27869	1.0929	4.37158	0	3.125	3.125	hsa-piR-22269, hsa-piR-30603
chr12:18388827-18394481	12p12.3	0.874636	9.76676	5655	3.05214e-16	2.75598e-13	0.819672	0.819672	1.63934	0.9375	20	20.9375	hsa-piR-20792, hsa-piR-2086, hsa-piR-22269, hsa-piR-23197
chr12:18394481-18402999	12p12.3	0.437318	1.89504	8519	0.000466933	0.00346359	0.546448	0	0.546448	0.3125	4.0625	4.375	hsa-piR-20792, hsa-piR-23197
chr12:25362836-25364767	12p12.1	0.437318	5.8309	1932	1.07907e-06	3.08757e-05	0.819672	1.63934	2.45902	0	10.625	10.625	hsa-piR-1513, hsa-piR-15183
chr12:33297225-33300598	12p11.21 - 12p11.1	4.66472	9.18367	3374	3.97508e-06	8.81996e-05	8.19672	7.10383	15.3005	0.625	11.5625	12.1875	hsa-piR-18924, hsa-piR-20171, hsa-piR-2086, hsa-piR-22273, hsa-piR-31363
chr12:34242009-34243470	12p11.1	2.18659	6.26822	1462	0.000800845	0.00494713	3.55191	3.82514	7.37705	0.625	9.0625	9.6875	hsa-piR-10185
chr12:34463432-34469449	12p11.1	2.33236	2.04082	6018	0.000912199	0.0054962	3.82514	3.27869	7.10383	0.625	0.625	1.25	hsa-piR-9138
chr12:34558449-34568009	12p11.1	7.28863	6.55977	9561	2.36997e-10	2.36263e-08	13.388	5.19126	18.5792	0.3125	8.125	8.4375	hsa-piR-28344
chr12:34761123-34766986	12p11.1	2.18659	3.35277	5864	4.56636e-05	0.000633225	4.09836	1.63934	5.7377	0	5.3125	5.3125	hsa-piR-11298, hsa-piR-20152, hsa-piR-22273, hsa-piR-9187
chr12:37979806-37985183	12q11	2.18659	7.72595	5378	1.07838e-05	0.000199505	4.09836	4.64481	8.74317	0	11.25	11.25	hsa-piR-8920
chr12:38043748-38053188	12q11	3.207	10.7872	9441	2.45299e-06	6.00827e-05	5.46448	6.55738	12.0219	0.625	15.625	16.25	hsa-piR-21784
chr12:38054155-38063128	12q11	3.35277	13.8484	8974	1.22186e-13	3.43543e-11	6.01093	5.46448	11.4754	0.3125	23.4375	23.75	hsa-piR-11298, hsa-piR-20152, hsa-piR-21284, hsa-piR-22273, hsa-piR-29994, hsa-piR-30584, hsa-piR-9187
chr12:38063128-38072158	12q11	3.35277	13.9942	9031	6.93249e-14	2.0866e-11	6.01093	5.46448	11.4754	0.3125	23.75	24.0625	hsa-piR-21784
chr12:38076883-38081281	12q11	3.35277	15.0146	4399	4.62281e-15	2.21491e-12	6.28415	6.01093	12.2951	0	25.3125	25.3125	hsa-piR-11298, hsa-piR-23839, hsa-piR-25556, hsa-piR-3501, hsa-piR-9187
chr12:38081282-38092844	12q11	3.49854	15.3061	11563	1.02304e-15	7.1696e-13	6.55738	6.01093	12.5683	0	25.9375	25.9375	hsa-piR-10185
chr12:38108018-38134752	12q11	3.49854	13.8484	26735	7.07878e-11	8.18667e-09	5.46448	6.01093	11.4754	1.25	22.8125	24.0625	hsa-piR-15237, hsa-piR-21784
chr12:38134752-38161966	12q11	3.06122	11.6618	27215	4.20052e-08	2.03963e-06	4.91803	5.7377	10.6557	0.9375	18.4375	19.375	hsa-piR-21784, hsa-piR-22273, hsa-piR-23839, hsa-piR-2452, hsa-piR-29994, hsa-piR-3501
chr12:38166829-38176833	12q11	2.47813	7.58017	10005	0.000236011	0.0021209	3.82514	4.37158	8.19672	0.9375	11.25	12.1875	hsa-piR-21784, hsa-piR-23839, hsa-piR-3501
chr12:40741572-40742037	12q12	0.437318	2.91545	466	3.03277e-05	0.000453364	0.819672	5.46448	6.28415	0	0	0	hsa-piR-1513
chr12:40745646-40748865	12q12	0.437318	3.06122	3220	1.89791e-05	0.000312685	0.819672	5.7377	6.55738	0	0	0	hsa-piR-13284, hsa-piR-1408, hsa-piR-16407, hsa-piR-16408, hsa-piR-18626, hsa-piR-18631, hsa-piR-18632, hsa-piR-19735, hsa-piR-21132, hsa-piR-21875, hsa-piR-4676, hsa-piR-5075, hsa-piR-5559, hsa-piR-8638
chr12:41805269-41808806	12q12	1.16618	4.95627	3538	1.59792e-07	6.3638e-06	2.18579	1.0929	3.27869	0	9.375	9.375	hsa-piR-15181, hsa-piR-15182, hsa-piR-20792
chr12:55862403-55870778	12q13.2	0.291545	1.74927	8376	0.00039912	0.00308534	0.546448	0	0.546448	0	3.75	3.75	hsa-piR-15183
chr12:56478407-56479742	12q13.2	3.207	1.16618	1336	0.000680162	0.00449304	5.46448	1.63934	7.10383	0.625	0.625	1.25	hsa-piR-20116, hsa-piR-20117, hsa-piR-22269, hsa-piR-23197, hsa-piR-28117, hsa-piR-32652
chr12:65438264-65443333	12q14.3	0	3.35277	5070	0.000437216	0.0032931	0	1.0929	1.0929	0	5.9375	5.9375	hsa-piR-20792
chr12:8123568-8127429	12p13.31	2.91545	1.45773	3862	0.000801677	0.00495162	4.91803	2.18579	7.10383	0.625	0.625	1.25	hsa-piR-23197, hsa-piR-30603
chr12:81983720-81988636	12q21.31	0.291545	3.49854	4917	0.000524907	0.0036819	0.546448	1.0929	1.63934	0	6.25	6.25	hsa-piR-28610
chr12:8330154-8339429	12p13.31	0.728863	3.06122	9276	0.000678138	0.00448093	1.0929	0.819672	1.91257	0.3125	5.625	5.9375	hsa-piR-1138, hsa-piR-1408, hsa-piR-15181, hsa-piR-16407, hsa-piR-16408, hsa-piR-18257, hsa-piR-18626, hsa-piR-18998, hsa-piR-19735, hsa-piR-25004, hsa-piR-2642, hsa-piR-5075, hsa-piR-7447
chr12:8352156-8359778	12p13.31	1.45773	2.91545	7623	3.27463e-05	0.000482605	2.45902	0.546448	3.00546	0.3125	5.625	5.9375	hsa-piR-20792
chr12:8359778-8362383	12p13.31	9.0379	3.06122	2606	6.27264e-06	0.000127963	12.0219	0.546448	12.5683	5.625	5.9375	11.5625	hsa-piR-2439
chr12:8362383-8363810	12p13.31	9.0379	3.64431	1428	1.88122e-05	0.000312685	12.0219	1.0929	13.1148	5.625	6.5625	12.1875	hsa-piR-20792, hsa-piR-23197
chr12:8367407-8369463	12p13.31	9.0379	4.08163	2057	6.69723e-05	0.000846926	12.0219	1.63934	13.6612	5.625	6.875	12.5	hsa-piR-15183, hsa-piR-32002
chr12:8375504-8386039	12p13.31	5.97668	3.64431	10536	0.000518536	0.00365413	8.19672	1.63934	9.83607	3.4375	5.9375	9.375	hsa-piR-15183, hsa-piR-17127
chr12:8386039-8394102	12p13.31	1.02041	2.76968	8064	0.00097696	0.00579749	1.63934	0.819672	2.45902	0.3125	5	5.3125	hsa-piR-15181, hsa-piR-15182, hsa-piR-18255, hsa-piR-20116, hsa-piR-20117, hsa-piR-20792, hsa-piR-28117, hsa-piR-32652, hsa-piR-6854
chr12:8398105-8403668	12p13.31	0.58309	2.62391	5564	0.000147847	0.00150001	0.819672	0.273224	1.0929	0.3125	5.3125	5.625	hsa-piR-20109, hsa-piR-20110
chr12:8403668-8407671	12p13.31	0.58309	2.91545	4004	0.000299547	0.0025274	0.819672	0.546448	1.36612	0.3125	5.625	5.9375	hsa-piR-26918
chr12:8420239-8424629	12p13.31	0.728863	2.62391	4391	0.000107814	0.0012016	1.0929	0.273224	1.36612	0.3125	5.3125	5.625	hsa-piR-20116, hsa-piR-20119, hsa-piR-28117, hsa-piR-32652, hsa-piR-8477, hsa-piR-8478, hsa-piR-8479
chr12:8424629-8433108	12p13.31	0.728863	2.76968	8480	0.000387853	0.00302917	1.0929	0.546448	1.63934	0.3125	5.3125	5.625	hsa-piR-12263, hsa-piR-1513, hsa-piR-15181, hsa-piR-15182, hsa-piR-20111, hsa-piR-20792, hsa-piR-20792, hsa-piR-22269, of hsa-piR-6086 , of hsa-piR-6087
chr12:8433108-8436283	12p13.31	0.874636	2.91545	3176	0.000153929	0.00154932	1.36612	0.546448	1.91257	0.3125	5.625	5.9375	of hsa-piR-6086 , of hsa-piR-6087
chr12:8441550-8445698	12p13.31	1.45773	3.35277	4149	0.000160187	0.00159658	2.45902	1.0929	3.55191	0.3125	5.9375	6.25	hsa-piR-29678
chr12:8445698-8453940	12p13.31	2.47813	3.64431	8243	0.000288639	0.00246954	3.27869	1.0929	4.37158	1.5625	6.5625	8.125	hsa-piR-15181, hsa-piR-20116, hsa-piR-20117, hsa-piR-20118, hsa-piR-28117, hsa-piR-32652
chr12:8453940-8457179	12p13.31	2.47813	3.79009	3240	0.000741646	0.00479464	3.27869	1.36612	4.64481	1.5625	6.5625	8.125	hsa-piR-23839
chr12:8457179-8463338	12p13.31	2.33236	3.64431	6160	0.00036452	0.00289411	3.00546	1.0929	4.09836	1.5625	6.5625	8.125	hsa-piR-10529, hsa-piR-22273, hsa-piR-29994
chr12:8494292-8505308	12p13.31	1.02041	3.93586	11017	0.000226405	0.00205068	1.0929	1.0929	2.18579	0.9375	7.1875	8.125	hsa-piR-1513, hsa-piR-1954, hsa-piR-22269, hsa-piR-25513, hsa-piR-26918
chr12:8505308-8506113	12p13.31	1.02041	3.79009	806	7.49085e-05	0.000918828	1.0929	0.819672	1.91257	0.9375	7.1875	8.125	hsa-piR-23197
chr12:8507213-8514148	12p13.31	1.02041	3.207	6936	0.000129271	0.0013414	1.0929	0.546448	1.63934	0.9375	6.25	7.1875	hsa-piR-3171
chr12:8514148-8518512	12p13.31	1.02041	3.35277	4365	0.000419432	0.00319399	1.0929	0.819672	1.91257	0.9375	6.25	7.1875	hsa-piR-25921
chr12:85617109-85622637	12q21.31	0	2.18659	5529	0.000247594	0.00219891	0	0.273224	0.273224	0	4.375	4.375	hsa-piR-23839, hsa-piR-23839, hsa-piR-32723
chr12:85622637-85630543	12q21.31	0	4.66472	7907	5.44016e-09	3.5136e-07	0	0.273224	0.273224	0	9.6875	9.6875	hsa-piR-20792, hsa-piR-23197
chr12:8562534-8565121	12p13.31	8.74636	20.2624	2588	6.76093e-18	9.92046e-15	11.4754	7.65027	19.1257	5.625	34.6875	40.3125	hsa-piR-27696
chr12:85630543-85634857	12q21.31	0	6.85131	4315	7.51377e-09	4.64827e-07	0	1.63934	1.63934	0	12.8125	12.8125	hsa-piR-15183
chr12:8565121-8567616	12p13.31	8.01749	20.5539	2496	2.5867e-17	3.11428e-14	10.929	8.19672	19.1257	4.6875	34.6875	39.375	hsa-piR-12190
chr12:85655374-85657277	12q21.31	0.145773	6.26822	1904	0.000546524	0.00380962	0.273224	3.00546	3.27869	0	10	10	hsa-piR-20436
chr12:8571074-8574584	12p13.31	6.99708	17.0554	3511	9.46548e-15	3.73483e-12	9.56284	6.55738	16.1202	4.0625	29.0625	33.125	hsa-piR-14944
chr12:8582906-8589783	12p13.31	3.64431	11.0787	6878	5.54039e-12	9.39152e-10	5.19126	3.27869	8.46995	1.875	20	21.875	hsa-piR-12190, hsa-piR-23197, hsa-piR-27696
chr12:87272064-87277037	12q21.32	0.145773	4.08163	4974	0.000410122	0.00314296	0.273224	1.36612	1.63934	0	7.1875	7.1875	hsa-piR-20792, hsa-piR-23197, hsa-piR-32002
chr12:87277037-87290786	12q21.32	0.145773	4.51895	13750	7.92133e-05	0.000941622	0.273224	1.36612	1.63934	0	8.125	8.125	hsa-piR-20792, hsa-piR-23197
chr13:100698000-100700471	13q32.3	1.31195	2.04082	2472	0.000593308	0.00405862	1.91257	3.82514	5.7377	0.625	0	0.625	hsa-piR-15183
chr13:100702492-100708848	13q32.3	1.6035	2.04082	6357	0.000276137	0.00238609	2.45902	3.82514	6.28415	0.625	0	0.625	hsa-piR-12263, hsa-piR-15181, hsa-piR-15183, hsa-piR-20436, hsa-piR-22269, hsa-piR-23197, of hsa-piR-15183
chr13:100708848-100719696	13q32.3	1.6035	2.18659	10849	0.000173332	0.00170087	2.45902	4.09836	6.55738	0.625	0	0.625	hsa-piR-20792, hsa-piR-23197, hsa-piR-23197, hsa-piR-32002, of hsa-piR-15183
chr13:100723071-100724522	13q32.3	1.6035	1.45773	1452	7.71134e-05	0.000921325	3.00546	2.73224	5.7377	0	0	0	hsa-piR-15181, hsa-piR-15182, hsa-piR-18867, hsa-piR-20116, hsa-piR-20117, hsa-piR-20792, hsa-piR-28117, hsa-piR-32652, hsa-piR-8920
chr13:100724996-100726781	13q32.3	1.45773	0.874636	1786	0.000775836	0.00483013	2.73224	1.63934	4.37158	0	0	0	hsa-piR-15183
chr13:101733924-101735599	13q33.1	0	4.51895	1676	2.12263e-05	0.000344368	0	1.36612	1.36612	0	8.125	8.125	hsa-piR-25921
chr13:115069988-115082081	13q34	2.62391	0.728863	12094	0.000927197	0.00556298	4.37158	1.36612	5.7377	0.625	0	0.625	hsa-piR-22269, hsa-piR-23197, hsa-piR-23197
chr13:115082081-115086359	13q34	2.62391	1.02041	4279	0.000366868	0.00290588	4.37158	1.91257	6.28415	0.625	0	0.625	hsa-piR-20792, hsa-piR-22269, hsa-piR-30603
chr13:115086359-115088016	13q34	2.62391	1.16618	1658	0.000230284	0.00208019	4.37158	2.18579	6.55738	0.625	0	0.625	hsa-piR-32002
chr13:115088016-115108398	13q34	2.76968	1.16618	20383	0.000147778	0.00149963	4.64481	2.18579	6.8306	0.625	0	0.625	hsa-piR-20792, hsa-piR-32002
chr13:20464011-20465421	13q12.11	3.64431	3.93586	1411	0.000577839	0.00397364	3.00546	6.55738	9.56284	4.375	0.9375	5.3125	hsa-piR-32002
chr13:20465613-20465721	13q12.11	3.64431	3.64431	109	0.000384128	0.0030086	3.27869	6.28415	9.56284	4.0625	0.625	4.6875	hsa-piR-20111
chr13:23633508-23635855	13q12.12	11.3703	36.4431	2348	0.000150131	0.00151974	16.1202	34.153	50.2732	5.9375	39.0625	45	hsa-piR-22269
chr13:27632000-27639571	13q12.13	0.728863	2.18659	7572	0.000122705	0.00128606	1.36612	4.09836	5.46448	0	0	0	hsa-piR-1513, hsa-piR-20116, hsa-piR-20117, hsa-piR-20118, hsa-piR-20792, hsa-piR-23197, hsa-piR-32652
chr13:27644130-27645493	13q12.13	0.728863	1.89504	1364	0.000309396	0.0025274	1.36612	3.55191	4.91803	0	0	0	hsa-piR-20436
chr13:28574103-28575989	13q12.2	0.437318	3.06122	1887	0.00011993	0.00128606	0.819672	5.46448	6.28415	0	0.3125	0.3125	hsa-piR-23197
chr13:28578630-28581641	13q12.2	0.58309	4.51895	3012	9.94952e-08	4.25476e-06	1.0929	8.46995	9.56284	0	0	0	hsa-piR-20111, hsa-piR-23197
chr13:28581641-28585482	13q12.2	0.58309	5.68513	3842	1.95105e-09	1.42473e-07	1.0929	10.6557	11.7486	0	0	0	hsa-piR-20116, hsa-piR-20117, hsa-piR-20118, hsa-piR-28117, hsa-piR-32652
chr13:28585482-28586287	13q12.2	0.58309	5.53936	806	3.20649e-09	2.21735e-07	1.0929	10.3825	11.4754	0	0	0	hsa-piR-20436
chr13:28610770-28612877	13q12.2	3.93586	1.74927	2108	4.58842e-06	9.87486e-05	7.37705	1.63934	9.01639	0	1.875	1.875	hsa-piR-22269
chr13:28614982-28616930	13q12.2	3.93586	4.22741	1949	7.99221e-07	2.43681e-05	7.37705	2.73224	10.1093	0	5.9375	5.9375	hsa-piR-13420
chr13:28616930-28618167	13q12.2	3.93586	4.51895	1238	8.73191e-07	2.61981e-05	7.37705	3.00546	10.3825	0	6.25	6.25	hsa-piR-26918
chr13:28619335-28619980	13q12.2	2.62391	4.66472	646	5.78669e-05	0.000750995	4.37158	2.18579	6.55738	0.625	7.5	8.125	hsa-piR-23197
chr13:28630166-28632093	13q12.2	2.18659	1.6035	1928	0.000173332	0.00170087	4.09836	2.45902	6.55738	0	0.625	0.625	hsa-piR-20116, hsa-piR-20119, hsa-piR-23709, hsa-piR-28117, hsa-piR-32652
chr13:28632093-28634339	13q12.2	2.18659	1.74927	2247	0.000739215	0.00478353	4.09836	2.18579	6.28415	0	1.25	1.25	hsa-piR-15181, hsa-piR-15182, hsa-piR-15183, hsa-piR-20792, hsa-piR-23197
chr13:28634339-28637003	13q12.2	2.18659	1.6035	2665	0.000919026	0.00552525	4.09836	1.91257	6.01093	0	1.25	1.25	hsa-piR-15181, hsa-piR-15182, hsa-piR-20116, hsa-piR-20117, hsa-piR-20792, hsa-piR-28117, hsa-piR-32652
chr13:28639571-28641154	13q12.2	2.47813	2.62391	1584	5.37499e-05	0.000710088	4.64481	1.36612	6.01093	0	4.0625	4.0625	hsa-piR-20792, hsa-piR-23197
chr13:28641189-28642516	13q12.2	2.47813	2.33236	1328	4.31357e-05	0.000604058	4.64481	1.0929	5.7377	0	3.75	3.75	hsa-piR-20436
chr13:28642516-28643877	13q12.2	2.62391	2.47813	1362	1.77215e-05	0.000299424	4.91803	1.0929	6.01093	0	4.0625	4.0625	hsa-piR-15181
chr13:30699772-30706632	13q12.3	0.291545	2.33236	6861	0.000309396	0.0025274	0.546448	4.37158	4.91803	0	0	0	hsa-piR-1513
chr13:37196491-37199621	13q13.3	0.728863	2.91545	3131	0.000114919	0.00126073	0.819672	5.46448	6.28415	0.625	0	0.625	hsa-piR-13413, hsa-piR-18867, hsa-piR-20116, hsa-piR-20117, hsa-piR-28117, hsa-piR-32652
chr13:37199621-37209503	13q13.3	0.728863	3.35277	9883	2.83015e-05	0.000435126	0.819672	6.28415	7.10383	0.625	0	0.625	hsa-piR-7435
chr13:42414258-42422931	13q14.11	0.437318	2.76968	8674	0.000104592	0.00117348	0.546448	0.273224	0.819672	0.3125	5.625	5.9375	hsa-piR-20792, hsa-piR-22269, hsa-piR-23197
chr13:42422931-42426124	13q14.11	0.58309	2.47813	3194	0.000266624	0.00233175	0.819672	0.273224	1.0929	0.3125	5	5.3125	hsa-piR-15181, hsa-piR-15182, hsa-piR-20792
chr13:42432757-42438798	13q14.11	0.58309	2.33236	6042	0.000126225	0.00131478	1.0929	0.273224	1.36612	0	4.6875	4.6875	hsa-piR-1268
chr13:48329102-48329226	13q14.2	4.22741	10.9329	125	7.84099e-08	3.4997e-06	5.19126	4.64481	9.83607	3.125	18.125	21.25	hsa-piR-23839
chr13:48887651-48888483	13q14.2	2.76968	5.68513	833	1.59333e-05	0.000273142	4.64481	2.73224	7.37705	0.625	9.0625	9.6875	hsa-piR-20792, hsa-piR-22269, hsa-piR-23197
chr13:48888558-48893375	13q14.2	3.49854	5.68513	4818	5.93735e-06	0.000122167	6.01093	3.00546	9.01639	0.625	8.75	9.375	hsa-piR-1513
chr13:48893375-48898153	13q14.2	3.49854	4.95627	4779	4.0923e-05	0.000577724	6.01093	3.00546	9.01639	0.625	7.1875	7.8125	hsa-piR-20116, hsa-piR-20117, hsa-piR-20118, hsa-piR-28117, hsa-piR-32652
chr13:48956201-48958342	13q14.2	0.58309	4.95627	2142	8.71254e-05	0.00101638	1.0929	1.91257	3.00546	0	8.4375	8.4375	hsa-piR-32723
chr13:48965419-48968806	13q14.2	0.874636	6.55977	3388	7.64149e-06	0.000149251	1.63934	2.73224	4.37158	0	10.9375	10.9375	hsa-piR-15183
chr13:48971577-48977635	13q14.2	1.02041	10.0583	6059	2.06643e-07	7.91418e-06	1.91257	4.64481	6.55738	0	16.25	16.25	hsa-piR-30374
chr13:67277463-67290236	13q21.32	0	3.06122	12774	5.80416e-06	0.000119688	0	0.273224	0.273224	0	6.25	6.25	hsa-piR-20792, hsa-piR-22269, hsa-piR-23197, hsa-piR-32002, hsa-piR-32002
chr13:67506470-67509369	13q21.32	2.62391	6.99708	2900	6.89569e-07	2.14567e-05	3.82514	2.45902	6.28415	1.25	12.1875	13.4375	hsa-piR-20792, hsa-piR-22269, hsa-piR-23197
chr13:67509832-67510168	13q21.32	2.18659	9.0379	337	1.53829e-06	4.1321e-05	3.27869	4.09836	7.37705	0.9375	14.6875	15.625	hsa-piR-1513
chr13:88314288-88326136	13q31.2	0.145773	5.10204	11849	4.03757e-05	0.000571716	0.273224	1.63934	1.91257	0	9.0625	9.0625	hsa-piR-22269
chr13:90140796-90148239	13q31.3	0.145773	2.33236	7444	0.00044427	0.00333147	0.273224	0.273224	0.546448	0	4.6875	4.6875	hsa-piR-23197, hsa-piR-26918
chr13:90371596-90375381	13q31.3	0	1.45773	3786	0.000657149	0.00438847	0	0	0	0	3.125	3.125	hsa-piR-32002
chr13:95894357-95895979	13q32.1	2.04082	0.291545	1623	0.000775836	0.00483013	3.82514	0.546448	4.37158	0	0	0	hsa-piR-23197
chr13:98176349-98177503	13q32.1	1.6035	5.10204	1155	1.41679e-07	5.78975e-06	3.00546	1.36612	4.37158	0	9.375	9.375	hsa-piR-23839, hsa-piR-3501
chr13:98177514-98177641	13q32.1	1.45773	4.66472	128	1.12965e-06	3.18763e-05	2.73224	1.36612	4.09836	0	8.4375	8.4375	hsa-piR-10185
chr14:101152740-101162192	14q32.2	0.58309	2.04082	9453	0.000309396	0.0025274	1.0929	3.82514	4.91803	0	0	0	hsa-piR-12190, hsa-piR-20792
chr14:106568281-106571790	14q32.33	5.24781	4.22741	3510	0.000704787	0.00461416	7.37705	2.18579	9.56284	2.8125	6.5625	9.375	hsa-piR-15181, hsa-piR-15182, hsa-piR-20792
chr14:106838275-106846288	14q32.33	3.35277	2.62391	8014	0.000537377	0.00375088	5.7377	1.91257	7.65027	0.625	3.4375	4.0625	hsa-piR-20792, hsa-piR-23197
chr14:106849455-106861287	14q32.33	3.207	3.06122	11833	0.000678098	0.00448093	5.46448	2.18579	7.65027	0.625	4.0625	4.6875	hsa-piR-7435
chr14:106861287-106863518	14q32.33	3.35277	3.35277	2232	0.000245733	0.00219191	5.7377	2.18579	7.9235	0.625	4.6875	5.3125	hsa-piR-23839
chr14:106868420-106870308	14q32.33	7.4344	5.10204	1889	0.000748762	0.00482643	10.929	4.37158	15.3005	3.4375	5.9375	9.375	hsa-piR-20108
chr14:106906923-106910437	14q32.33	15.3061	34.6939	3515	0.000597419	0.00408146	19.9454	34.9727	54.918	10	34.375	44.375	hsa-piR-12263, hsa-piR-20792, hsa-piR-23197
chr14:107266734-107273980	14q32.33	3.35277	1.31195	7247	0.000259648	0.00228307	5.19126	2.45902	7.65027	1.25	0	1.25	hsa-piR-23839, hsa-piR-31880, hsa-piR-32635
chr14:107273980-107275410	14q32.33	3.207	1.45773	1431	0.000243666	0.00217886	4.91803	2.73224	7.65027	1.25	0	1.25	hsa-piR-15181
chr14:107275410-107285438	14q32.33	3.207	1.6035	10029	0.000152329	0.00153718	4.91803	3.00546	7.9235	1.25	0	1.25	hsa-piR-12263, hsa-piR-20436
chr14:19165654-19170728	14q11.2	10.0583	14.8688	5075	0.000119218	0.00128606	9.01639	9.83607	18.8525	11.25	20.625	31.875	hsa-piR-31176
chr14:19170728-19181381	14q11.2	10.4956	16.7638	10654	2.18735e-05	0.000352213	9.01639	11.2022	20.2186	12.1875	23.125	35.3125	hsa-piR-15181, hsa-piR-15182, hsa-piR-22269, hsa-piR-23197, hsa-piR-797, hsa-piR-797
chr14:19301313-19331356	14q11.2	10.3499	17.93	30044	2.21049e-05	0.000354965	9.28962	12.0219	21.3115	11.5625	24.6875	36.25	hsa-piR-1513, hsa-piR-23197, hsa-piR-26918
chr14:19331356-19334731	14q11.2	10.7872	17.2012	3376	0.000136781	0.00140609	9.56284	12.0219	21.5847	12.1875	23.125	35.3125	hsa-piR-20792, hsa-piR-23197
chr14:19334731-19358980	14q11.2	11.3703	17.4927	24250	0.000420645	0.00320115	9.83607	12.8415	22.6776	13.125	22.8125	35.9375	hsa-piR-15181, hsa-piR-15182, hsa-piR-20792, hsa-piR-31363
chr14:19358980-19382276	14q11.2	11.516	18.0758	23297	0.000545818	0.00380527	10.1093	13.388	23.4973	13.125	23.4375	36.5625	hsa-piR-17320, hsa-piR-30603
chr14:19382276-19392293	14q11.2	13.1195	18.6589	10018	0.0002799	0.00241324	12.2951	13.388	25.6831	14.0625	24.6875	38.75	hsa-piR-10185, hsa-piR-20152, hsa-piR-23839, hsa-piR-25556
chr14:19549377-19559590	14q11.2	19.242	33.8192	10214	0.000525975	0.00368884	21.8579	27.3224	49.1803	16.25	41.25	57.5	hsa-piR-15711, hsa-piR-22269, hsa-piR-30603, hsa-piR-513
chr14:19953422-19971626	14q11.2	24.344	43.4402	18205	6.65171e-05	0.000843213	30.0546	36.612	66.6667	17.8125	51.25	69.0625	hsa-piR-13986, hsa-piR-14350, hsa-piR-15183, hsa-piR-17373, hsa-piR-3772, hsa-piR-7626
chr14:19971626-19975413	14q11.2	24.6356	43.8776	3788	3.83071e-05	0.000547378	30.6011	36.8852	67.4863	17.8125	51.875	69.6875	hsa-piR-10870, hsa-piR-12348, hsa-piR-12348, hsa-piR-12572, hsa-piR-13252, hsa-piR-13253, hsa-piR-13257, hsa-piR-13602, hsa-piR-13698, hsa-piR-13698, hsa-piR-14733, hsa-piR-150, hsa-piR-15694, hsa-piR-17626, hsa-piR-20673, hsa-piR-20677, hsa-piR-21706, hsa-piR-2375, hsa-piR-25136, hsa-piR-25136, hsa-piR-25179, hsa-piR-25589, hsa-piR-29805, hsa-piR-29908, hsa-piR-31466, hsa-piR-3772
chr14:19975413-19993445	14q11.2	23.9067	43.2945	18033	5.6132e-05	0.000735595	29.7814	36.612	66.3934	17.1875	50.9375	68.125	hsa-piR-10185, hsa-piR-10228, hsa-piR-12348, hsa-piR-12348, hsa-piR-12572, hsa-piR-13252, hsa-piR-13253, hsa-piR-13253, hsa-piR-13254, hsa-piR-13255, hsa-piR-13257, hsa-piR-13602, hsa-piR-13698, hsa-piR-13698, hsa-piR-14350, hsa-piR-150, hsa-piR-15694, hsa-piR-17626, hsa-piR-17627, hsa-piR-17627, hsa-piR-17667, hsa-piR-17667, hsa-piR-17981, hsa-piR-17981, hsa-piR-19465, hsa-piR-20677, hsa-piR-237…
chr14:19993445-20024029	14q11.2	23.1778	44.1691	30585	1.97092e-05	0.0003229	29.5082	37.4317	66.9399	15.9375	51.875	67.8125	hsa-piR-11155, hsa-piR-15711, hsa-piR-15711, hsa-piR-18648, hsa-piR-22269, hsa-piR-23148, hsa-piR-2471, hsa-piR-26933, hsa-piR-30603, hsa-piR-3381, hsa-piR-513
chr14:21165853-21169642	14q11.2	0.58309	2.33236	3790	0.000122705	0.00128606	1.0929	4.37158	5.46448	0	0	0	hsa-piR-16314
chr14:22015184-22022185	14q11.2	0.291545	2.76968	7002	7.71134e-05	0.000921325	0.546448	5.19126	5.7377	0	0	0	hsa-piR-1513, hsa-piR-20116, hsa-piR-20117, hsa-piR-20118, hsa-piR-20792, hsa-piR-23197, hsa-piR-28117, hsa-piR-32652
chr14:22022185-22038592	14q11.2	0.291545	2.91545	16408	4.83938e-05	0.00065221	0.546448	5.46448	6.01093	0	0	0	hsa-piR-12263, hsa-piR-1513, hsa-piR-15183, hsa-piR-18867, hsa-piR-20108, hsa-piR-20436, hsa-piR-20792, hsa-piR-20792, hsa-piR-22269, hsa-piR-22269, hsa-piR-23197, hsa-piR-23197, hsa-piR-26918, hsa-piR-32652, hsa-piR-8920
chr14:22040391-22043919	14q11.2	0.291545	2.76968	3529	7.71134e-05	0.000921325	0.546448	5.19126	5.7377	0	0	0	hsa-piR-20436, hsa-piR-20792, hsa-piR-20792, hsa-piR-22269, hsa-piR-23197, hsa-piR-23197, hsa-piR-26918
chr14:22043919-22048495	14q11.2	0.291545	2.33236	4577	0.000309396	0.0025274	0.546448	4.37158	4.91803	0	0	0	hsa-piR-15183, hsa-piR-20436
chr14:24494849-24497396	14q11.2	3.35277	5.39359	2548	2.81372e-05	0.000433168	6.28415	4.91803	11.2022	0	5.9375	5.9375	hsa-piR-29994, hsa-piR-9187
chr14:24497396-24499743	14q11.2	4.22741	10.0583	2348	6.41095e-07	2.04637e-05	7.9235	11.2022	19.1257	0	8.75	8.75	hsa-piR-23839
chr14:24500446-24500639	14q11.2	5.39359	15.4519	194	3.71151e-08	1.84414e-06	10.1093	14.4809	24.5902	0	16.5625	16.5625	hsa-piR-1510
chr14:26779520-26781772	14q12	5.8309	18.2216	2253	1.08109e-06	3.09116e-05	8.74317	12.2951	21.0383	2.5	25	27.5	hsa-piR-2086, hsa-piR-2452
chr14:26781772-26783907	14q12	10.0583	22.1574	2136	2.23753e-07	8.43867e-06	13.1148	14.4809	27.5956	6.5625	30.9375	37.5	hsa-piR-32723
chr14:35011812-35014002	14q13.1	1.16618	2.33236	2191	0.000551961	0.00383472	2.18579	3.82514	6.01093	0	0.625	0.625	hsa-piR-20792
chr14:35015850-35019072	14q13.1	1.16618	2.33236	3223	0.000551961	0.00383472	2.18579	3.82514	6.01093	0	0.625	0.625	hsa-piR-26918, hsa-piR-7435
chr14:35019072-35020681	14q13.1	1.31195	2.33236	1610	0.000346955	0.00277436	2.45902	3.82514	6.28415	0	0.625	0.625	hsa-piR-20109, hsa-piR-23197, hsa-piR-26918
chr14:35020681-35024013	14q13.1	1.31195	2.18659	3333	0.000533786	0.00373057	2.45902	3.55191	6.01093	0	0.625	0.625	hsa-piR-15181, hsa-piR-15182, hsa-piR-23197
chr14:35024013-35027084	14q13.1	1.31195	2.04082	3072	0.000816159	0.00502585	2.45902	3.27869	5.7377	0	0.625	0.625	hsa-piR-7435
chr14:41628857-41629241	14q21.1	10.3499	34.1108	385	5.49922e-06	0.000114914	15.5738	33.8798	49.4536	4.375	34.375	38.75	hsa-piR-25077
chr14:41637622-41645896	14q21.1	9.0379	33.2362	8275	1.67547e-06	4.44214e-05	14.2077	33.0601	47.2678	3.125	33.4375	36.5625	hsa-piR-20792, hsa-piR-23197
chr14:41645896-41655613	14q21.1	8.16327	32.2157	9718	8.39483e-06	0.000161084	12.8415	31.694	44.5355	2.8125	32.8125	35.625	hsa-piR-28610
chr14:41657299-41663725	14q21.1	5.68513	27.6968	6427	0.000743624	0.00479947	8.74317	28.1421	36.8852	2.1875	27.1875	29.375	hsa-piR-9187
chr14:57243865-57250231	14q22.3	0.437318	1.89504	6367	0.000775836	0.00483013	0.819672	3.55191	4.37158	0	0	0	hsa-piR-15181, hsa-piR-15181, hsa-piR-15182, hsa-piR-20792, hsa-piR-27696
chr14:84580861-84586285	14q31.2	0.291545	2.18659	5425	0.000524391	0.0036819	0.546448	0.273224	0.819672	0	4.375	4.375	hsa-piR-2086, hsa-piR-23839
chr14:95491536-95497702	14q32.13	3.06122	0.58309	6167	7.68935e-05	0.000921325	5.7377	0.546448	6.28415	0	0.625	0.625	hsa-piR-8920
chr14:99555816-99557003	14q32.2	0.58309	6.12245	1188	1.14432e-06	3.22127e-05	1.0929	1.91257	3.00546	0	10.9375	10.9375	hsa-piR-20792, hsa-piR-22269, hsa-piR-23197
chr15:102399793-102402586	15q26.3	1.89504	5.68513	2794	8.09719e-07	2.46402e-05	3.27869	1.91257	5.19126	0.3125	10	10.3125	hsa-piR-1408, hsa-piR-16407, hsa-piR-16408, hsa-piR-2130
chr15:102420704-102424896	15q26.3	7.14286	23.6152	4193	6.90071e-05	0.000866126	9.56284	17.7596	27.3224	4.375	30.3125	34.6875	hsa-piR-22273, hsa-piR-32723
chr15:20016328-20073805	15q11.1	4.37318	3.93586	57478	0.000332691	0.00268084	2.18579	2.18579	4.37158	6.875	5.9375	12.8125	hsa-piR-10185, hsa-piR-10185, hsa-piR-15181, hsa-piR-15182, hsa-piR-15183, hsa-piR-20792, hsa-piR-20792, hsa-piR-21784, hsa-piR-22269, hsa-piR-23839, hsa-piR-30603, hsa-piR-31880, hsa-piR-32002, hsa-piR-32635
chr15:20073805-20076379	15q11.1	4.37318	3.64431	2575	0.000281436	0.00242248	2.18579	1.91257	4.09836	6.875	5.625	12.5	hsa-piR-20792, hsa-piR-23197
chr15:20076379-20086641	15q11.1	4.37318	3.49854	10263	0.000444297	0.00333147	2.18579	1.91257	4.09836	6.875	5.3125	12.1875	hsa-piR-15183
chr15:20095181-20098587	15q11.1	4.37318	3.35277	3407	0.000230718	0.00208291	2.18579	1.63934	3.82514	6.875	5.3125	12.1875	hsa-piR-11298, hsa-piR-25556, hsa-piR-29994, hsa-piR-9187
chr15:20098587-20105951	15q11.1	4.37318	3.35277	7365	0.000230718	0.00208291	2.18579	1.63934	3.82514	6.875	5.3125	12.1875	hsa-piR-12612, hsa-piR-20958, hsa-piR-29826, hsa-piR-32635, hsa-piR-3501
chr15:20111262-20133503	15q11.1	4.51895	3.207	22242	0.000229641	0.00207638	2.18579	1.63934	3.82514	7.1875	5	12.1875	hsa-piR-20116, hsa-piR-20117, hsa-piR-20118, hsa-piR-28117, hsa-piR-32652
chr15:20133503-20141625	15q11.1	4.51895	3.06122	8123	0.000112008	0.00123893	2.18579	1.36612	3.55191	7.1875	5	12.1875	hsa-piR-1866, hsa-piR-22269, hsa-piR-23303
chr15:20143530-20154183	15q11.1	4.37318	2.47813	10654	5.28295e-06	0.000111037	1.91257	0.546448	2.45902	7.1875	4.6875	11.875	hsa-piR-10529, hsa-piR-20958, hsa-piR-22075
chr15:20154183-20159191	15q11.1	4.08163	2.47813	5009	1.45901e-05	0.000253822	1.91257	0.546448	2.45902	6.5625	4.6875	11.25	hsa-piR-20171, hsa-piR-29994
chr15:20159191-20163208	15q11.1	4.22741	2.47813	4018	2.92671e-05	0.000447336	2.18579	0.546448	2.73224	6.5625	4.6875	11.25	hsa-piR-10185, hsa-piR-23839
chr15:20163208-20169986	15q11.1	4.08163	2.47813	6779	4.64683e-05	0.000643145	2.18579	0.546448	2.73224	6.25	4.6875	10.9375	hsa-piR-15181, hsa-piR-15182, hsa-piR-20792
chr15:23344943-23403199	15q11.2	3.93586	11.9534	58257	0.000151116	0.00152724	5.7377	7.9235	13.6612	1.875	16.5625	18.4375	hsa-piR-12263, hsa-piR-13413, hsa-piR-14127, hsa-piR-15181, hsa-piR-15182, hsa-piR-16200, hsa-piR-20116, hsa-piR-20116, hsa-piR-20117, hsa-piR-20117, hsa-piR-20792, hsa-piR-20792, hsa-piR-22269, hsa-piR-23197, hsa-piR-23197, hsa-piR-26918, hsa-piR-28117, hsa-piR-28117, hsa-piR-32002, hsa-piR-32002, hsa-piR-32652, hsa-piR-32652, hsa-piR-6854, hsa-piR-6854, hsa-piR-9215, hsa-piR-946
chr15:23403199-23438243	15q11.2	3.79009	11.8076	35045	0.000291271	0.00248391	5.46448	7.9235	13.388	1.875	16.25	18.125	hsa-piR-10019, hsa-piR-12159, hsa-piR-12160, hsa-piR-12161, hsa-piR-12942, hsa-piR-13875, hsa-piR-15181, hsa-piR-1568, hsa-piR-20792, hsa-piR-20792, hsa-piR-22269, hsa-piR-22269, hsa-piR-23197, hsa-piR-23197, hsa-piR-23589, hsa-piR-2561, hsa-piR-25736, hsa-piR-29821, hsa-piR-30430, hsa-piR-32002, hsa-piR-649, hsa-piR-6623, hsa-piR-9667
chr15:25297449-25300158	15q11.2	4.51895	0.437318	2710	5.92346e-07	1.91815e-05	8.46995	0.546448	9.01639	0	0.3125	0.3125	hsa-piR-15389, hsa-piR-18303
chr15:25300158-25306451	15q11.2	4.8105	0.437318	6294	2.25719e-07	8.49237e-06	9.01639	0.546448	9.56284	0	0.3125	0.3125	hsa-piR-26372
chr15:25310508-25316405	15q11.2	4.66472	0.437318	5898	9.94952e-08	4.25476e-06	8.74317	0.819672	9.56284	0	0	0	hsa-piR-10868, hsa-piR-15251, hsa-piR-20336, hsa-piR-20354, hsa-piR-9394
chr15:25324512-25325686	15q11.2	3.207	0.874636	1175	2.86969e-06	6.76087e-05	6.01093	1.63934	7.65027	0	0	0	hsa-piR-11133
chr15:25496964-25498622	15q11.2	2.04082	3.93586	1659	0.000310712	0.00253638	3.82514	5.19126	9.01639	0	2.5	2.5	hsa-piR-10789, hsa-piR-1446, hsa-piR-21273, hsa-piR-27586, hsa-piR-27587, hsa-piR-30941, hsa-piR-31121
chr15:28560916-28561063	15q13.1	1.6035	3.207	148	0.000686806	0.00452737	2.73224	1.36612	4.09836	0.3125	5.3125	5.625	of hsa-piR-27076
chr15:28561063-28582861	15q13.1	1.6035	3.35277	21799	0.000424095	0.00322122	2.73224	1.36612	4.09836	0.3125	5.625	5.9375	hsa-piR-13413, hsa-piR-20792, hsa-piR-22269, hsa-piR-23197, hsa-piR-23197, hsa-piR-26918, hsa-piR-32002, hsa-piR-32002, hsa-piR-9215, hsa-piR-946, of hsa-piR-27076
chr15:28582861-28632268	15q13.1	1.6035	3.49854	49408	0.00089815	0.00543524	2.73224	1.63934	4.37158	0.3125	5.625	5.9375	hsa-piR-10019, hsa-piR-12159, hsa-piR-12160, hsa-piR-12161, hsa-piR-12602, hsa-piR-12942, hsa-piR-13875, hsa-piR-13875, hsa-piR-15181, hsa-piR-15183, hsa-piR-15320, hsa-piR-1568, hsa-piR-16200, hsa-piR-18775, hsa-piR-19093, hsa-piR-20792, hsa-piR-20792, hsa-piR-21871, hsa-piR-22269, hsa-piR-23197, hsa-piR-23197, hsa-piR-23589, hsa-piR-2561, hsa-piR-25736, hsa-piR-27611, hsa-piR-27679, hsa-piR-298…
chr15:28632268-28682602	15q13.1	1.45773	3.64431	50335	0.00016312	0.00161791	2.73224	1.63934	4.37158	0	5.9375	5.9375	hsa-piR-11084, hsa-piR-12112, hsa-piR-12113, hsa-piR-12263, hsa-piR-12536, hsa-piR-12626, hsa-piR-14960, hsa-piR-15004, hsa-piR-17709, hsa-piR-20020, hsa-piR-20544, hsa-piR-20583, hsa-piR-20792, hsa-piR-20792, hsa-piR-21703, hsa-piR-22269, hsa-piR-22446, hsa-piR-22447, hsa-piR-22448, hsa-piR-23197, hsa-piR-23197, hsa-piR-25675, hsa-piR-27229, hsa-piR-27337, hsa-piR-29123, hsa-piR-29687, hsa-piR-2…
chr15:28682602-28705641	15q13.1	1.74927	3.79009	23040	0.00074376	0.00479947	3.00546	1.91257	4.91803	0.3125	5.9375	6.25	hsa-piR-1510, hsa-piR-20792, hsa-piR-22269, hsa-piR-22269, hsa-piR-23197, hsa-piR-23839, hsa-piR-26918
chr15:28930348-28932694	15q13.1	1.31195	3.06122	2347	0.000150851	0.00152489	2.18579	0.819672	3.00546	0.3125	5.625	5.9375	hsa-piR-22269
chr15:28932694-28943007	15q13.1	1.16618	2.91545	10314	0.000386311	0.00301916	1.91257	0.819672	2.73224	0.3125	5.3125	5.625	hsa-piR-13944, hsa-piR-15183, hsa-piR-20792, hsa-piR-21766, hsa-piR-23197, hsa-piR-26918
chr15:28944744-28949977	15q13.1	1.02041	2.91545	5234	0.000106254	0.00118759	1.63934	0.546448	2.18579	0.3125	5.625	5.9375	hsa-piR-11084, hsa-piR-12112, hsa-piR-12113, hsa-piR-13875, hsa-piR-17857, hsa-piR-27229, hsa-piR-2939, hsa-piR-9885
chr15:28949977-28956353	15q13.1	0.728863	2.91545	6377	0.000218493	0.00199246	1.0929	0.546448	1.63934	0.3125	5.625	5.9375	hsa-piR-13779, hsa-piR-13780, hsa-piR-14339, hsa-piR-14553, hsa-piR-1725, hsa-piR-18775, hsa-piR-19380, hsa-piR-26117, hsa-piR-5127, hsa-piR-649, hsa-piR-8926, hsa-piR-8927
chr15:28956353-28960461	15q13.1	0.728863	2.76968	4109	0.000387853	0.00302917	1.0929	0.546448	1.63934	0.3125	5.3125	5.625	hsa-piR-12263, hsa-piR-15181, hsa-piR-15182, hsa-piR-20792, hsa-piR-22269, hsa-piR-22269
chr15:28964018-28973109	15q13.1	0.728863	2.04082	9092	0.000263003	0.00230695	1.36612	0.273224	1.63934	0	4.0625	4.0625	hsa-piR-7149
chr15:28973109-28977067	15q13.1	0.874636	2.33236	3959	0.000325556	0.00262831	1.63934	0.546448	2.18579	0	4.375	4.375	hsa-piR-32002
chr15:53771130-53776741	15q21.3	1.74927	9.47522	5612	0.000839332	0.00515234	3.27869	7.37705	10.6557	0	11.875	11.875	hsa-piR-20792
chr15:74313383-74314017	15q24.1	3.79009	11.6618	635	1.20976e-06	3.36313e-05	6.28415	7.10383	13.388	0.9375	16.875	17.8125	hsa-piR-12190
chr15:74314335-74314455	15q24.1	4.08163	12.828	121	1.70964e-06	4.4972e-05	6.28415	7.65027	13.9344	1.5625	18.75	20.3125	hsa-piR-15183
chr15:74314458-74314554	15q24.1	3.79009	12.3907	97	1.67821e-06	4.44691e-05	5.7377	7.10383	12.8415	1.5625	18.4375	20	of hsa-piR-23197
chr15:77149739-77165819	15q24.3	0.874636	1.6035	16081	0.000944049	0.0056317	1.63934	0.273224	1.91257	0	3.125	3.125	hsa-piR-1513, hsa-piR-26918
chr15:77311837-77317134	15q24.3	1.31195	1.31195	5298	0.000309396	0.0025274	2.45902	2.45902	4.91803	0	0	0	hsa-piR-28117
chr15:84933119-84938251	15q25.2	9.47522	18.9504	5133	1.12501e-05	0.000206425	9.83607	12.2951	22.1311	9.0625	26.5625	35.625	hsa-piR-2086, hsa-piR-22273, hsa-piR-23581, hsa-piR-31363
chr15:84938251-84943202	15q25.2	9.47522	17.3469	4952	0.000181846	0.0017605	9.83607	11.7486	21.5847	9.0625	23.75	32.8125	hsa-piR-23839, hsa-piR-7277
chr15:92766011-92766526	15q26.1	2.62391	1.74927	516	0.000524712	0.0036819	3.27869	0	3.27869	1.875	3.75	5.625	hsa-piR-1513
chr15:94735331-94737207	15q26.2	1.74927	1.89504	1877	7.08684e-05	0.000883819	3.27869	3.27869	6.55738	0	0.3125	0.3125	hsa-piR-23197
chr16:10788745-10790882	16p13.13	2.33236	8.16327	2138	6.73816e-09	4.23542e-07	4.37158	3.27869	7.65027	0	13.75	13.75	hsa-piR-15181
chr16:10794898-10797680	16p13.13	2.33236	8.74636	2783	8.19527e-10	6.78665e-08	4.37158	3.27869	7.65027	0	15	15	hsa-piR-20792, hsa-piR-22269
chr16:10798297-10805167	16p13.13	1.45773	7.28863	6871	1.11533e-07	4.68842e-06	2.73224	2.73224	5.46448	0	12.5	12.5	hsa-piR-22269
chr16:12698408-12699936	16p13.12	2.18659	12.5364	1529	1.24193e-09	9.85031e-08	3.82514	5.7377	9.56284	0.3125	20.3125	20.625	hsa-piR-20171, hsa-piR-29994
chr16:12699936-12701675	16p13.12	1.89504	10.7872	1740	9.69775e-08	4.18137e-06	3.27869	5.19126	8.46995	0.3125	17.1875	17.5	hsa-piR-11298, hsa-piR-2086
chr16:12701675-12703349	16p13.12	1.89504	10.6414	1675	1.58786e-07	6.34816e-06	3.27869	5.19126	8.46995	0.3125	16.875	17.1875	hsa-piR-23839
chr16:12703349-12703825	16p13.12	1.89504	9.91254	477	1.70718e-06	4.49575e-05	3.27869	5.19126	8.46995	0.3125	15.3125	15.625	hsa-piR-10185
chr16:14781024-14808230	16p13.12 - 16p13.11	1.02041	3.64431	27207	3.78811e-05	0.000543939	1.91257	1.0929	3.00546	0	6.5625	6.5625	hsa-piR-15183, hsa-piR-17048, hsa-piR-17545, hsa-piR-20116, hsa-piR-20117, hsa-piR-20436, hsa-piR-20792, hsa-piR-21472, hsa-piR-21499, hsa-piR-23197, hsa-piR-25921, hsa-piR-26028, hsa-piR-27879, hsa-piR-28003, hsa-piR-28117, hsa-piR-29164, hsa-piR-30602, hsa-piR-31854, hsa-piR-32002, hsa-piR-32002, hsa-piR-32593, hsa-piR-32652
chr16:14808230-14861831	16p13.11	1.45773	4.08163	53602	4.97877e-05	0.000666404	2.45902	1.36612	3.82514	0.3125	7.1875	7.5	hsa-piR-11026, hsa-piR-14405, hsa-piR-14647, hsa-piR-15181, hsa-piR-15182, hsa-piR-15183, hsa-piR-16933, hsa-piR-17048, hsa-piR-17545, hsa-piR-179, hsa-piR-20115, hsa-piR-20116, hsa-piR-20117, hsa-piR-20436, hsa-piR-20792, hsa-piR-20792, hsa-piR-21280, hsa-piR-21280, hsa-piR-21472, hsa-piR-21499, hsa-piR-22220, hsa-piR-23197, hsa-piR-23278, hsa-piR-23780, hsa-piR-24002, hsa-piR-25161, hsa-piR-259…
chr16:14861831-14892396	16p13.11	1.45773	4.37318	30566	0.00026967	0.00234876	2.45902	1.91257	4.37158	0.3125	7.1875	7.5	hsa-piR-15181, hsa-piR-15182, hsa-piR-15183, hsa-piR-20116, hsa-piR-20116, hsa-piR-20117, hsa-piR-20117, hsa-piR-20118, hsa-piR-20118, hsa-piR-20119, hsa-piR-20119, hsa-piR-20792, hsa-piR-20792, hsa-piR-23197, hsa-piR-28117, hsa-piR-28117, hsa-piR-32652, hsa-piR-32652, hsa-piR-8920
chr16:16648470-16654837	16p13.11	5.10204	10.9329	6368	0.000337223	0.00271039	6.55738	6.8306	13.388	3.4375	15.625	19.0625	hsa-piR-23197
chr16:16654837-16657217	16p13.11	4.8105	10.9329	2381	6.24978e-05	0.000798515	6.55738	6.55738	13.1148	2.8125	15.9375	18.75	hsa-piR-1513, hsa-piR-15181, hsa-piR-15182, hsa-piR-20792
chr16:18934097-18941998	16p12.3	3.64431	1.31195	7902	0.000250466	0.00221688	1.63934	2.45902	4.09836	5.9375	0	5.9375	hsa-piR-20792, hsa-piR-22269, hsa-piR-23197
chr16:18941998-18947302	16p12.3	3.79009	1.45773	5305	0.000101916	0.00115227	1.63934	2.73224	4.37158	6.25	0	6.25	hsa-piR-18867, hsa-piR-20792, hsa-piR-23197, hsa-piR-28117, hsa-piR-8920
chr16:18947302-18954435	16p12.3	3.79009	1.31195	7134	0.000156249	0.00156798	1.63934	2.45902	4.09836	6.25	0	6.25	hsa-piR-23197, hsa-piR-32002, hsa-piR-32002
chr16:18954435-18959019	16p12.3	3.79009	1.16618	4585	0.000239234	0.00214453	1.63934	2.18579	3.82514	6.25	0	6.25	hsa-piR-20108, hsa-piR-20116, hsa-piR-20117, hsa-piR-23197, hsa-piR-32652, hsa-piR-7435
chr16:18959019-18961456	16p12.3	3.79009	1.31195	2438	0.000156249	0.00156798	1.63934	2.45902	4.09836	6.25	0	6.25	hsa-piR-15183, hsa-piR-23197
chr16:18961456-18965017	16p12.3	3.49854	1.16618	3562	0.000175615	0.00171503	1.36612	2.18579	3.55191	5.9375	0	5.9375	hsa-piR-12263, hsa-piR-15181, hsa-piR-15182, hsa-piR-20116, hsa-piR-20117, hsa-piR-20118, hsa-piR-20792, hsa-piR-28117, hsa-piR-32652
chr16:18965017-18967628	16p12.3	2.91545	1.02041	2612	0.000518181	0.00365272	1.0929	1.91257	3.00546	5	0	5	hsa-piR-20792, hsa-piR-23197
chr16:1956696-1963284	16p13.3	1.74927	0.58309	6589	0.000775836	0.00483013	3.27869	1.0929	4.37158	0	0	0	hsa-piR-20116, hsa-piR-20117, hsa-piR-23197, hsa-piR-28117, hsa-piR-32652, hsa-piR-6854
chr16:1963284-1972954	16p13.3	1.74927	0.58309	9671	0.000775836	0.00483013	3.27869	1.0929	4.37158	0	0	0	hsa-piR-20792
chr16:1974433-1976957	16p13.3	1.74927	0.58309	2525	0.000775836	0.00483013	3.27869	1.0929	4.37158	0	0	0	hsa-piR-15181, hsa-piR-15182, hsa-piR-20792
chr16:1987550-2004235	16p13.3	1.45773	1.02041	16686	0.000490276	0.00349855	2.73224	1.91257	4.64481	0	0	0	hsa-piR-12190, hsa-piR-12263, hsa-piR-13413, hsa-piR-20116, hsa-piR-20117, hsa-piR-20792, hsa-piR-20792, hsa-piR-23197, hsa-piR-28117, hsa-piR-32652, hsa-piR-6854
chr16:19957111-19959444	16p12.3	3.64431	28.5714	2334	4.84095e-05	0.000652234	6.55738	29.235	35.7923	0.3125	27.8125	28.125	hsa-piR-15183, hsa-piR-20111
chr16:19962473-19964230	16p12.3	4.08163	28.5714	1758	1.602e-06	4.27877e-05	7.65027	29.235	36.8852	0	27.8125	27.8125	hsa-piR-22269
chr16:19964230-19965343	16p12.3	4.08163	27.6968	1114	2.41626e-06	5.93378e-05	7.65027	27.5956	35.2459	0	27.8125	27.8125	hsa-piR-15181, hsa-piR-32002
chr16:19968808-19970372	16p12.3	1.6035	2.33236	1565	0.000504945	0.00357391	3.00546	3.55191	6.55738	0	0.9375	0.9375	hsa-piR-20792, hsa-piR-26918
chr16:2004235-2010988	16p13.3	1.6035	1.02041	6754	0.000309396	0.0025274	3.00546	1.91257	4.91803	0	0	0	hsa-piR-12263, hsa-piR-19013, hsa-piR-20116, hsa-piR-20117, hsa-piR-20792, hsa-piR-21273, hsa-piR-25837, hsa-piR-28117, hsa-piR-32002, hsa-piR-32652
chr16:2011427-2016398	16p13.3	1.74927	1.6035	4972	0.000697889	0.00457922	3.27869	2.45902	5.7377	0	0.625	0.625	of hsa-piR-32002
chr16:21713292-21714346	16p12.2	0.437318	1.89504	1055	0.000775836	0.00483013	0.819672	3.55191	4.37158	0	0	0	hsa-piR-32002
chr16:21715032-21719184	16p12.2	0.437318	2.04082	4153	0.000490276	0.00349855	0.819672	3.82514	4.64481	0	0	0	hsa-piR-15181, hsa-piR-19013
chr16:22832234-22834453	16p12.2	2.47813	0.728863	2220	4.83938e-05	0.00065221	4.64481	1.36612	6.01093	0	0	0	hsa-piR-26918
chr16:22834453-22838022	16p12.2	2.91545	1.02041	3570	7.15677e-05	0.000888253	5.46448	1.36612	6.8306	0	0.625	0.625	hsa-piR-28117
chr16:2592625-2607593	16p13.3	1.31195	1.16618	14969	0.000490276	0.00349855	2.45902	2.18579	4.64481	0	0	0	hsa-piR-15183, hsa-piR-20116, hsa-piR-20117, hsa-piR-28117, hsa-piR-32652
chr16:26102277-26108676	16p12.1	3.93586	0.437318	6400	3.78142e-06	8.47918e-05	7.37705	0.273224	7.65027	0	0.625	0.625	hsa-piR-10198, hsa-piR-18170, hsa-piR-2086, hsa-piR-22273, hsa-piR-29994
chr16:26108676-26114923	16p12.1	4.08163	0.437318	6248	2.35674e-06	5.80888e-05	7.65027	0.273224	7.9235	0	0.625	0.625	hsa-piR-1510
chr16:30546497-30552104	16p11.2	2.18659	1.16618	5608	0.000530649	0.00371644	4.09836	1.63934	5.7377	0	0.625	0.625	hsa-piR-15183, hsa-piR-20436, hsa-piR-22269, hsa-piR-23197, hsa-piR-23197
chr16:32810321-32813936	16p11.2	15.1603	22.1574	3616	0.000676087	0.00447178	18.0328	16.9399	34.9727	11.875	28.125	40	of hsa-piR-20792
chr16:33629828-33637614	16p11.2	14.723	22.449	7787	0.000376937	0.00296666	19.6721	22.1311	41.8033	9.0625	22.8125	31.875	hsa-piR-1510, hsa-piR-23839
chr16:33644815-33646902	16p11.2	8.16327	13.8484	2088	0.00045542	0.00340021	11.4754	10.929	22.4044	4.375	17.1875	21.5625	hsa-piR-15181, hsa-piR-15182, hsa-piR-20792
chr16:33674456-33695268	16p11.2	7.14286	13.2653	20813	0.000266971	0.00233304	10.3825	10.3825	20.765	3.4375	16.5625	20	hsa-piR-15181, hsa-piR-20792, hsa-piR-21303, hsa-piR-22269, hsa-piR-23197, hsa-piR-26126
chr16:33695268-33710107	16p11.2	7.14286	12.3907	14840	0.000388403	0.00303245	10.3825	9.83607	20.2186	3.4375	15.3125	18.75	hsa-piR-1110, hsa-piR-15181, hsa-piR-18867, hsa-piR-20792, hsa-piR-22269, hsa-piR-22269, hsa-piR-23197, hsa-piR-23197, hsa-piR-26127, hsa-piR-26918, hsa-piR-32002, hsa-piR-469, hsa-piR-8920
chr16:33761080-33770117	16p11.2	5.68513	10.0583	9038	0.000255994	0.00225474	8.74317	7.9235	16.6667	2.1875	12.5	14.6875	hsa-piR-12301
chr16:33770117-33773518	16p11.2	5.68513	9.91254	3402	0.000312154	0.00254594	8.74317	7.9235	16.6667	2.1875	12.1875	14.375	hsa-piR-12263, hsa-piR-15181, hsa-piR-15182, hsa-piR-20792
chr16:33806742-33819281	16p11.2	4.22741	5.8309	12540	0.000243865	0.00218022	6.28415	3.27869	9.56284	1.875	8.75	10.625	hsa-piR-23839
chr16:33819281-33827558	16p11.2	4.08163	5.8309	8278	0.000343269	0.00275568	6.01093	3.27869	9.28962	1.875	8.75	10.625	hsa-piR-20152, hsa-piR-22273, hsa-piR-23839, hsa-piR-25556, hsa-piR-31363, hsa-piR-3501
chr16:33841436-33845243	16p11.2	2.62391	3.06122	3808	0.000973342	0.0057788	4.09836	1.36612	5.46448	0.9375	5	5.9375	hsa-piR-23839, hsa-piR-30584
chr16:34516924-34517116	16p11.2	17.93	7.72595	193	0.00023018	0.00207965	18.5792	3.82514	22.4044	17.1875	12.1875	29.375	hsa-piR-10185
chr16:34523738-34527944	16p11.2	18.5131	5.97668	4207	0.000159725	0.00159299	18.5792	2.45902	21.0383	18.4375	10	28.4375	hsa-piR-2086, hsa-piR-23839, hsa-piR-9187
chr16:360310-363055	16p13.3	1.16618	1.16618	2746	0.000775836	0.00483013	2.18579	2.18579	4.37158	0	0	0	hsa-piR-16153, hsa-piR-22269
chr16:4211418-4212858	16p13.3	1.16618	2.33236	1441	0.000638759	0.0043	2.18579	0.819672	3.00546	0	4.0625	4.0625	hsa-piR-20792, hsa-piR-23197
chr16:536683-538514	16p13.3	1.16618	8.89213	1832	0.000904947	0.00546229	2.18579	11.4754	13.6612	0	5.9375	5.9375	hsa-piR-20792, hsa-piR-22269, hsa-piR-22269
chr16:5605727-5605907	16p13.3	2.62391	6.26822	181	3.31152e-11	4.28347e-09	4.09836	11.7486	15.847	0.9375	0	0.9375	hsa-piR-15181
chr16:60777-90843	16p13.3	4.37318	6.85131	30067	0.000899436	0.00543975	7.10383	6.8306	13.9344	1.25	6.875	8.125	hsa-piR-14021, hsa-piR-15183, hsa-piR-18293, hsa-piR-20792, hsa-piR-5081, hsa-piR-7306
chr16:60929168-60931007	16q21	0.145773	2.18659	1840	0.000797856	0.00493202	0.273224	0.273224	0.546448	0	4.375	4.375	hsa-piR-31880, hsa-piR-32635
chr16:654562-668973	16p13.3	1.45773	4.37318	14412	0.00026967	0.00234876	2.45902	1.91257	4.37158	0.3125	7.1875	7.5	hsa-piR-20792, hsa-piR-22269, hsa-piR-23197, hsa-piR-26918, hsa-piR-30383
chr16:65902633-65907407	16q21	2.76968	0.437318	4775	4.83938e-05	0.00065221	5.19126	0.819672	6.01093	0	0	0	hsa-piR-1513, hsa-piR-18867, hsa-piR-8920
chr16:6682639-6683551	16p13.3	0.291545	3.64431	913	5.93019e-05	0.000765387	0.546448	0.819672	1.36612	0	6.875	6.875	hsa-piR-32002
chr16:6683551-6686700	16p13.3	0.291545	3.79009	3150	3.33368e-05	0.000489158	0.546448	0.819672	1.36612	0	7.1875	7.1875	hsa-piR-22269, hsa-piR-23197
chr16:70288206-70290136	16q22.1	1.45773	0.874636	1931	0.000775836	0.00483013	2.73224	1.63934	4.37158	0	0	0	hsa-piR-12263, hsa-piR-20792, hsa-piR-23197
chr16:70396286-70401617	16q22.1	1.74927	0.58309	5332	0.000775836	0.00483013	3.27869	1.0929	4.37158	0	0	0	hsa-piR-23197, hsa-piR-26918, hsa-piR-32002
chr16:78198369-78203021	16q23.1	3.06122	2.18659	4653	1.0863e-05	0.000200576	5.7377	1.0929	6.8306	0	3.4375	3.4375	hsa-piR-15181
chr16:85900867-85906214	16q24.1	1.16618	3.35277	5348	7.21918e-05	0.000894148	2.18579	1.0929	3.27869	0	5.9375	5.9375	hsa-piR-19013
chr16:85906214-85911522	16q24.1	1.02041	3.35277	5309	0.000110271	0.00122318	1.91257	1.0929	3.00546	0	5.9375	5.9375	hsa-piR-2086, hsa-piR-23839, hsa-piR-32723
chr16:87259713-87269232	16q24.2	1.74927	0.58309	9520	0.000775836	0.00483013	3.27869	1.0929	4.37158	0	0	0	hsa-piR-15181, hsa-piR-15182, hsa-piR-20792
chr16:88503570-88516275	16q24.2	1.45773	1.31195	12706	0.00019498	0.00181182	2.73224	2.45902	5.19126	0	0	0	hsa-piR-1513
chr16:9110140-9113521	16p13.2	0.728863	1.6035	3382	0.000775836	0.00483013	1.36612	3.00546	4.37158	0	0	0	hsa-piR-15181
chr17:11027283-11031247	17p12	0.437318	3.06122	3965	0.000374044	0.00294879	0.819672	0.819672	1.63934	0	5.625	5.625	hsa-piR-20792
chr17:1130052-1134930	17p13.3	1.02041	4.37318	4879	0.000530914	0.00371644	1.36612	7.10383	8.46995	0.625	1.25	1.875	hsa-piR-20116, hsa-piR-20117, hsa-piR-20792, hsa-piR-23197, hsa-piR-28117, hsa-piR-32652
chr17:1134930-1139673	17p13.3	1.02041	3.79009	4744	0.000724191	0.00471033	1.36612	6.28415	7.65027	0.625	0.9375	1.5625	hsa-piR-15181, hsa-piR-15182, hsa-piR-20792, hsa-piR-20792, hsa-piR-22269
chr17:1139673-1150748	17p13.3	1.02041	3.79009	11076	0.000724191	0.00471033	1.36612	6.28415	7.65027	0.625	0.9375	1.5625	hsa-piR-11708, hsa-piR-12263, hsa-piR-1408, hsa-piR-15183, hsa-piR-16407, hsa-piR-16408, hsa-piR-18626, hsa-piR-18998, hsa-piR-19735, hsa-piR-20792, hsa-piR-20792, hsa-piR-21132, hsa-piR-21875, hsa-piR-22269, hsa-piR-23197, hsa-piR-25004, hsa-piR-32002, hsa-piR-3375, hsa-piR-8638, hsa-piR-8920
chr17:18456354-18461929	17p11.2	16.7638	23.6152	5576	2.12678e-05	0.000344825	21.8579	18.306	40.1639	10.9375	29.6875	40.625	hsa-piR-22269
chr17:18471921-18485476	17p11.2	2.33236	4.51895	13556	1.62428e-05	0.00027784	3.82514	1.63934	5.46448	0.625	7.8125	8.4375	hsa-piR-16886, hsa-piR-20116, hsa-piR-20117, hsa-piR-20792, hsa-piR-23197, hsa-piR-25308, hsa-piR-27031, hsa-piR-28117, hsa-piR-30098, hsa-piR-32343, hsa-piR-32652
chr17:18485476-18496804	17p11.2	1.16618	3.207	11329	0.000466417	0.0034614	2.18579	1.36612	3.55191	0	5.3125	5.3125	hsa-piR-12190, hsa-piR-20792, hsa-piR-23197, hsa-piR-9012
chr17:20263870-20279125	17p11.2	1.16618	2.76968	15256	0.00066265	0.0044166	1.91257	0.819672	2.73224	0.3125	5	5.3125	hsa-piR-20792, hsa-piR-23197, hsa-piR-25308, hsa-piR-27031, hsa-piR-30098, hsa-piR-32343, hsa-piR-9012
chr17:20293018-20300068	17p11.2	2.04082	10.3499	7051	2.47604e-08	1.30045e-06	3.55191	4.64481	8.19672	0.3125	16.875	17.1875	hsa-piR-20116, hsa-piR-20117, hsa-piR-20118, hsa-piR-22269, hsa-piR-32652
chr17:20300068-20307052	17p11.2	2.04082	10.6414	6985	8.78652e-09	5.28765e-07	3.55191	4.64481	8.19672	0.3125	17.5	17.8125	hsa-piR-20792, hsa-piR-30366, hsa-piR-30603
chr17:20315347-20326854	17p11.2	1.45773	10.4956	11508	3.61673e-09	2.45052e-07	2.73224	4.37158	7.10383	0	17.5	17.5	hsa-piR-15181, hsa-piR-15182, hsa-piR-15183
chr17:20326854-20330145	17p11.2	1.45773	10.3499	3292	6.17505e-09	3.93413e-07	2.73224	4.37158	7.10383	0	17.1875	17.1875	hsa-piR-22269
chr17:20330145-20334277	17p11.2	1.6035	10.6414	4133	5.5516e-09	3.57574e-07	3.00546	4.64481	7.65027	0	17.5	17.5	hsa-piR-23197
chr17:20338415-20346165	17p11.2	1.89504	9.62099	7751	2.53207e-08	1.32839e-06	3.55191	4.37158	7.9235	0	15.625	15.625	hsa-piR-22269
chr17:20346165-20353951	17p11.2	1.89504	9.47522	7787	1.16779e-08	6.77787e-07	3.55191	4.09836	7.65027	0	15.625	15.625	hsa-piR-15354
chr17:20359176-20366887	17p11.2	1.6035	8.74636	7712	9.08955e-08	3.96648e-06	3.00546	3.82514	6.8306	0	14.375	14.375	hsa-piR-26942
chr17:20374909-20380824	17p11.2	1.16618	7.87172	5916	4.74188e-07	1.58471e-05	2.18579	3.27869	5.46448	0	13.125	13.125	hsa-piR-15183, hsa-piR-3381
chr17:20388967-20392083	17p11.2	0.874636	7.72595	3117	6.33991e-06	0.000129092	1.63934	3.55191	5.19126	0	12.5	12.5	hsa-piR-20792
chr17:20392083-20394023	17p11.2	1.02041	8.01749	1941	7.00741e-06	0.000140012	1.63934	3.55191	5.19126	0.3125	13.125	13.4375	hsa-piR-22269, hsa-piR-23197, hsa-piR-23197
chr17:20394023-20403059	17p11.2	0.874636	7.87172	9037	1.64765e-05	0.00028147	1.36612	3.55191	4.91803	0.3125	12.8125	13.125	hsa-piR-15181, hsa-piR-25077
chr17:20403059-20411838	17p11.2	0.874636	8.45481	8780	2.65638e-05	0.000413419	1.36612	4.09836	5.46448	0.3125	13.4375	13.75	hsa-piR-1169
chr17:20411838-20422313	17p11.2	0.874636	8.30904	10476	4.30985e-05	0.000604058	1.36612	4.09836	5.46448	0.3125	13.125	13.4375	hsa-piR-2379
chr17:25486261-25491458	17q11.1	2.47813	1.02041	5198	1.89791e-05	0.000312685	4.64481	1.91257	6.55738	0	0	0	hsa-piR-23839, hsa-piR-3501
chr17:25491458-25498067	17q11.1	2.33236	0.874636	6610	4.83938e-05	0.00065221	4.37158	1.63934	6.01093	0	0	0	hsa-piR-30695
chr17:31333157-31341580	17q11.2	2.47813	0.291545	8424	0.00019498	0.00181182	4.64481	0.546448	5.19126	0	0	0	hsa-piR-20792, hsa-piR-23197, hsa-piR-23197, hsa-piR-26918, hsa-piR-8920
chr17:37624577-37629656	17q12	0.728863	2.18659	5080	0.000122705	0.00128606	1.36612	4.09836	5.46448	0	0	0	hsa-piR-22269, hsa-piR-23197, hsa-piR-23197, hsa-piR-30603, hsa-piR-32002
chr17:37629656-37632652	17q12	0.728863	2.04082	2997	0.00019498	0.00181182	1.36612	3.82514	5.19126	0	0	0	hsa-piR-1513
chr17:37632652-37637810	17q12	0.728863	1.89504	5159	0.000309396	0.0025274	1.36612	3.55191	4.91803	0	0	0	hsa-piR-15181, hsa-piR-15182, hsa-piR-20116, hsa-piR-20117, hsa-piR-20118, hsa-piR-20792, hsa-piR-20792, hsa-piR-22269, hsa-piR-23197, hsa-piR-28117, hsa-piR-32002, hsa-piR-32652, hsa-piR-7233
chr17:37869435-37870042	17q12	1.45773	4.66472	608	0.000301049	0.0025274	2.18579	7.37705	9.56284	0.625	1.5625	2.1875	hsa-piR-20792, hsa-piR-23197
chr17:39760147-39788956	17q21.2	0.58309	2.76968	28810	0.000732644	0.00475101	1.0929	0.819672	1.91257	0	5	5	hsa-piR-25077
chr17:39788956-39795106	17q21.2	0.58309	3.06122	6151	0.000246075	0.00219246	1.0929	0.819672	1.91257	0	5.625	5.625	hsa-piR-7435
chr17:39795106-39803490	17q21.2	0.58309	2.33236	8385	0.000762281	0.00483013	1.0929	0.546448	1.63934	0	4.375	4.375	hsa-piR-20116, hsa-piR-20119, hsa-piR-20792, hsa-piR-22269, hsa-piR-23197, hsa-piR-26918, hsa-piR-28117, hsa-piR-32652, hsa-piR-7435
chr17:48267196-48275560	17q21.33	2.62391	0.58309	8365	0.000202453	0.00186832	4.91803	0.819672	5.7377	0	0.3125	0.3125	hsa-piR-15181, hsa-piR-32368
chr17:6705267-6710048	17p13.1	3.64431	0.145773	4782	6.94284e-06	0.000139017	6.8306	0	6.8306	0	0.3125	0.3125	hsa-piR-10185, hsa-piR-23839, hsa-piR-29994, hsa-piR-9187
chr17:6710048-6714182	17p13.1	3.35277	0.291545	4135	1.03128e-05	0.000192003	6.28415	0	6.28415	0	0.625	0.625	hsa-piR-10198, hsa-piR-22273, hsa-piR-23581
chr17:6714182-6714798	17p13.1	2.47813	0.437318	617	0.000395524	0.00307425	4.64481	0.273224	4.91803	0	0.625	0.625	hsa-piR-23197
chr17:7172726-7175596	17p13.1	0.437318	4.8105	2871	0.000873046	0.00530989	0.819672	7.37705	8.19672	0	1.875	1.875	hsa-piR-20792, hsa-piR-22269, hsa-piR-26844, hsa-piR-30603
chr17:76423114-76427678	17q25.3	1.16618	2.76968	4565	0.000603582	0.00411451	2.18579	4.37158	6.55738	0	0.9375	0.9375	hsa-piR-13522, hsa-piR-18867, hsa-piR-8920
chr17:76434159-76435265	17q25.3	1.31195	1.74927	1107	0.000449593	0.00336205	2.45902	3.00546	5.46448	0	0.3125	0.3125	hsa-piR-20116, hsa-piR-20117, hsa-piR-28117, hsa-piR-32652, hsa-piR-6854
chr17:76442104-76444585	17q25.3	1.16618	1.16618	2482	0.000775836	0.00483013	2.18579	2.18579	4.37158	0	0	0	hsa-piR-15181, hsa-piR-15182, hsa-piR-20792, of hsa-piR-3171
chr17:79192640-79196338	17q25.3	0.874636	1.6035	3699	0.000490276	0.00349855	1.63934	3.00546	4.64481	0	0	0	hsa-piR-15181, hsa-piR-15182, hsa-piR-20792, hsa-piR-28117, hsa-piR-32652
chr17:79196338-79201619	17q25.3	0.874636	1.74927	5282	0.000309396	0.0025274	1.63934	3.27869	4.91803	0	0	0	hsa-piR-22269, hsa-piR-22269, hsa-piR-23197
chr17:79216301-79231829	17q25.3	0.874636	1.89504	15529	0.00019498	0.00181182	1.63934	3.55191	5.19126	0	0	0	hsa-piR-25921
chr17:79231829-79240294	17q25.3	0.874636	1.6035	8466	0.000490276	0.00349855	1.63934	3.00546	4.64481	0	0	0	hsa-piR-20792, hsa-piR-22269, hsa-piR-23197
chr17:80636006-80639287	17q25.3	1.74927	4.95627	3282	0.000195491	0.00181585	3.00546	2.45902	5.46448	0.3125	7.8125	8.125	hsa-piR-22269
chr17:80639546-80642755	17q25.3	1.89504	6.99708	3210	5.87604e-05	0.000760069	3.27869	3.82514	7.10383	0.3125	10.625	10.9375	hsa-piR-12263, hsa-piR-1513, hsa-piR-20792, hsa-piR-22269
chr17:80642755-80645863	17q25.3	1.89504	7.87172	3109	9.13738e-05	0.00105642	3.27869	4.64481	7.9235	0.3125	11.5625	11.875	hsa-piR-20116, hsa-piR-20117, hsa-piR-20118, hsa-piR-23197, hsa-piR-28117, hsa-piR-32652
chr17:80646159-80647251	17q25.3	1.74927	8.30904	1093	7.62587e-06	0.000149133	3.27869	4.64481	7.9235	0	12.5	12.5	hsa-piR-20116, hsa-piR-20117, hsa-piR-20118, hsa-piR-23197, hsa-piR-28117, hsa-piR-32652
chr17:9486127-9487192	17p13.1	0.291545	8.30904	1066	0.000447202	0.00334897	0.546448	4.64481	5.19126	0	12.5	12.5	hsa-piR-15181, hsa-piR-15182, hsa-piR-20792
chr17:9488237-9490987	17p13.1	0.291545	7.72595	2751	0.00010435	0.00117217	0.546448	3.82514	4.37158	0	12.1875	12.1875	hsa-piR-15181
chr17:9491920-9504935	17p13.1	0.291545	7.28863	13016	0.000423065	0.00321591	0.546448	3.82514	4.37158	0	11.25	11.25	hsa-piR-12263, hsa-piR-13522, hsa-piR-20108, hsa-piR-20116, hsa-piR-20117, hsa-piR-20118, hsa-piR-20792, hsa-piR-23839, hsa-piR-28117, hsa-piR-32002, hsa-piR-32652, hsa-piR-8920
chr18:29635197-29637698	18q12.1	1.74927	2.76968	2502	0.000309023	0.0025274	3.27869	4.09836	7.37705	0	1.25	1.25	hsa-piR-13413, hsa-piR-15181, hsa-piR-18867, hsa-piR-20116, hsa-piR-20119, hsa-piR-28117, hsa-piR-32652, hsa-piR-8920
chr18:30859578-30862738	18q12.1	2.47813	3.06122	3161	3.96966e-05	0.000564483	4.64481	4.37158	9.01639	0	1.5625	1.5625	hsa-piR-10185
chr18:38260862-38263095	18q12.3	7.28863	38.1924	2234	0.000628281	0.00424467	10.1093	33.0601	43.1694	4.0625	44.0625	48.125	hsa-piR-23197
chr18:43237088-43238321	18q12.3	2.33236	0.291545	1234	0.000309396	0.0025274	4.37158	0.546448	4.91803	0	0	0	hsa-piR-30602, hsa-piR-32593
chr18:51256325-51259883	18q21.2	4.08163	3.35277	3559	2.1301e-06	5.32857e-05	7.65027	2.73224	10.3825	0	4.0625	4.0625	hsa-piR-23839, hsa-piR-31880, hsa-piR-32635
chr18:54953148-54956758	18q21.31	0	3.35277	3611	0.000206326	0.00189847	0	5.7377	5.7377	0	0.625	0.625	hsa-piR-32002, hsa-piR-8920
chr18:63205956-63207203	18q22.1	6.12245	7.4344	1248	7.68656e-07	2.35893e-05	8.46995	3.00546	11.4754	3.4375	12.5	15.9375	hsa-piR-20792
chr18:66299079-66302607	18q22.1	6.85131	1.16618	3529	1.61233e-05	0.000276096	2.73224	1.63934	4.37158	11.5625	0.625	12.1875	hsa-piR-13828
chr18:77981598-77983065	18q23	2.76968	0.291545	1468	0.000478197	0.00349855	4.91803	0.546448	5.46448	0.3125	0	0.3125	hsa-piR-18867, hsa-piR-32002, hsa-piR-7435, hsa-piR-8920
chr18:77983065-77984184	18q23	2.91545	0.291545	1120	0.00030257	0.0025274	5.19126	0.546448	5.7377	0.3125	0	0.3125	hsa-piR-811, of hsa-piR-15183
chr18:77984184-77985188	18q23	2.91545	0.58309	1005	0.000119357	0.00128606	5.19126	1.0929	6.28415	0.3125	0	0.3125	of hsa-piR-15183
chr18:77993050-77996859	18q23	3.207	1.16618	3810	7.14667e-06	0.000142424	5.7377	2.18579	7.9235	0.3125	0	0.3125	hsa-piR-10185, hsa-piR-2086
chr18:8279609-8286362	18p11.23	0	5.10204	6754	3.33205e-07	1.18078e-05	0	1.0929	1.0929	0	9.6875	9.6875	hsa-piR-1513
chr19:1024585-1033212	19p13.3	1.89504	1.89504	8628	0.00061883	0.00419713	3.55191	2.73224	6.28415	0	0.9375	0.9375	hsa-piR-30778, hsa-piR-32002
chr19:1033212-1035760	19p13.3	1.89504	2.04082	2549	0.000429666	0.0032524	3.55191	3.00546	6.55738	0	0.9375	0.9375	hsa-piR-20792
chr19:1035760-1046141	19p13.3	1.89504	1.74927	10382	6.99616e-05	0.000875066	3.55191	3.00546	6.55738	0	0.3125	0.3125	hsa-piR-12263, hsa-piR-20116, hsa-piR-20117, hsa-piR-20118, hsa-piR-20792, hsa-piR-22269, hsa-piR-23197, hsa-piR-23197, hsa-piR-28117, hsa-piR-32652
chr19:1046141-1055326	19p13.3	2.04082	1.74927	9186	0.000263708	0.00231141	3.55191	3.00546	6.55738	0.3125	0.3125	0.625	hsa-piR-20108, hsa-piR-20792, hsa-piR-23197
chr19:1055326-1056736	19p13.3	2.04082	1.45773	1411	0.000114328	0.00125689	3.55191	2.73224	6.28415	0.3125	0	0.3125	hsa-piR-20116, hsa-piR-20117, hsa-piR-20118, hsa-piR-28117, hsa-piR-32652
chr19:1058590-1062375	19p13.3	2.04082	1.02041	3786	0.000460476	0.00342869	3.55191	1.91257	5.46448	0.3125	0	0.3125	hsa-piR-23197
chr19:10591232-10594148	19p13.2	0.874636	1.6035	2917	0.000490276	0.00349855	1.63934	3.00546	4.64481	0	0	0	hsa-piR-15181, hsa-piR-20792, hsa-piR-22269, hsa-piR-23197, hsa-piR-32002
chr19:10594148-10595163	19p13.2	0.874636	1.45773	1016	0.000775836	0.00483013	1.63934	2.73224	4.37158	0	0	0	hsa-piR-23197, hsa-piR-3171
chr19:1062375-1102666	19p13.3	1.89504	1.02041	40292	0.000122705	0.00128606	3.55191	1.91257	5.46448	0	0	0	hsa-piR-1513, hsa-piR-15181, hsa-piR-15182, hsa-piR-18867, hsa-piR-20115, hsa-piR-20116, hsa-piR-20117, hsa-piR-20118, hsa-piR-20792, hsa-piR-20792, hsa-piR-21433, hsa-piR-22269, hsa-piR-23197, hsa-piR-23197, hsa-piR-28117, hsa-piR-32652
chr19:1102666-1145941	19p13.3	1.89504	1.16618	43276	7.71134e-05	0.000921325	3.55191	2.18579	5.7377	0	0	0	hsa-piR-12263, hsa-piR-20116, hsa-piR-20116, hsa-piR-20117, hsa-piR-20118, hsa-piR-20119, hsa-piR-20792, hsa-piR-20792, hsa-piR-23197, hsa-piR-23197, hsa-piR-26918, hsa-piR-28117, hsa-piR-32652, hsa-piR-32652
chr19:11161196-11163100	19p13.2	0.874636	2.33236	1905	4.83938e-05	0.00065221	1.63934	4.37158	6.01093	0	0	0	hsa-piR-20792
chr19:11163100-11163581	19p13.2	0.874636	2.04082	482	0.000122705	0.00128606	1.63934	3.82514	5.46448	0	0	0	of hsa-piR-7554
chr19:11163581-11163645	19p13.2	0.874636	2.18659	65	7.71134e-05	0.000921325	1.63934	4.09836	5.7377	0	0	0	of hsa-piR-7554
chr19:11163645-11166175	19p13.2	0.874636	2.33236	2531	4.83938e-05	0.00065221	1.63934	4.37158	6.01093	0	0	0	hsa-piR-5081
chr19:11166175-11173230	19p13.2	0.874636	2.76968	7056	7.44128e-05	0.000914181	1.63934	4.91803	6.55738	0	0.3125	0.3125	hsa-piR-13420, hsa-piR-15181, hsa-piR-15181, hsa-piR-22269, hsa-piR-32002
chr19:1145941-1180964	19p13.3	1.89504	1.02041	35024	0.000122705	0.00128606	3.55191	1.91257	5.46448	0	0	0	hsa-piR-1513, hsa-piR-15181, hsa-piR-15182, hsa-piR-20108, hsa-piR-20792, hsa-piR-22269, hsa-piR-23197, hsa-piR-26918, hsa-piR-30603, hsa-piR-5081
chr19:1180964-1193063	19p13.3	2.04082	1.02041	12100	0.000460476	0.00342869	3.55191	1.91257	5.46448	0.3125	0	0.3125	hsa-piR-20116, hsa-piR-20792, hsa-piR-20792, hsa-piR-22269, hsa-piR-22269, hsa-piR-23197, hsa-piR-23197, hsa-piR-28117, hsa-piR-32652, hsa-piR-5080
chr19:1193063-1197221	19p13.3	2.18659	1.02041	4159	0.000292607	0.00249137	3.82514	1.91257	5.7377	0.3125	0	0.3125	hsa-piR-12263, hsa-piR-20792, hsa-piR-20792, hsa-piR-22269, hsa-piR-22269, hsa-piR-23197, hsa-piR-23197
chr19:1197221-1228284	19p13.3	2.18659	1.16618	31064	0.000183908	0.00177279	3.82514	2.18579	6.01093	0.3125	0	0.3125	hsa-piR-10629, hsa-piR-13420, hsa-piR-15181, hsa-piR-15181, hsa-piR-15182, hsa-piR-15183, hsa-piR-20437, hsa-piR-20792, hsa-piR-20792, hsa-piR-22269, hsa-piR-22269, hsa-piR-23197, hsa-piR-23197, hsa-piR-32704
chr19:1237527-1256137	19p13.3	1.89504	1.16618	18611	7.71134e-05	0.000921325	3.55191	2.18579	5.7377	0	0	0	hsa-piR-1513, hsa-piR-20792, hsa-piR-20792, hsa-piR-22269, hsa-piR-23197
chr19:1256137-1276313	19p13.3	1.89504	1.02041	20177	0.000122705	0.00128606	3.55191	1.91257	5.46448	0	0	0	hsa-piR-10193, hsa-piR-10678, hsa-piR-10686, hsa-piR-11347, hsa-piR-12277, hsa-piR-15358, hsa-piR-19, hsa-piR-21512, hsa-piR-23033, hsa-piR-23197, hsa-piR-25157, hsa-piR-25317, hsa-piR-27984, hsa-piR-32553, hsa-piR-32802, hsa-piR-4806, hsa-piR-7349
chr19:1276313-1324485	19p13.3	2.04082	1.02041	48173	7.71134e-05	0.000921325	3.82514	1.91257	5.7377	0	0	0	hsa-piR-12190, hsa-piR-12263, hsa-piR-12263, hsa-piR-1513, hsa-piR-15181, hsa-piR-15182, hsa-piR-18867, hsa-piR-20792, hsa-piR-20792, hsa-piR-23197, hsa-piR-8920
chr19:1324485-1351966	19p13.3	1.89504	1.02041	27482	0.000122705	0.00128606	3.55191	1.91257	5.46448	0	0	0	hsa-piR-13413, hsa-piR-1513, hsa-piR-15181, hsa-piR-15181, hsa-piR-15183, hsa-piR-19013, hsa-piR-20108, hsa-piR-20116, hsa-piR-20116, hsa-piR-20117, hsa-piR-20118, hsa-piR-20119, hsa-piR-20119, hsa-piR-20792, hsa-piR-22269, hsa-piR-23197, hsa-piR-23197, hsa-piR-23709, hsa-piR-26918, hsa-piR-28117, hsa-piR-28117, hsa-piR-32002, hsa-piR-32652, hsa-piR-32652, hsa-piR-3382, hsa-piR-5081
chr19:1351966-1381502	19p13.3	1.89504	1.02041	29537	0.000122705	0.00128606	3.55191	1.91257	5.46448	0	0	0	hsa-piR-15181, hsa-piR-15182, hsa-piR-16976, hsa-piR-20792, hsa-piR-23197
chr19:1381502-1407359	19p13.3	1.89504	1.02041	25858	0.000122705	0.00128606	3.55191	1.91257	5.46448	0	0	0	hsa-piR-12915, hsa-piR-15183, hsa-piR-15183, hsa-piR-18867, hsa-piR-20116, hsa-piR-20116, hsa-piR-20117, hsa-piR-20118, hsa-piR-20119, hsa-piR-20792, hsa-piR-20792, hsa-piR-22235, hsa-piR-22236, hsa-piR-22269, hsa-piR-23197, hsa-piR-23446, hsa-piR-28117, hsa-piR-28117, hsa-piR-28727, hsa-piR-29204, hsa-piR-29205, hsa-piR-32652, hsa-piR-32652, hsa-piR-32794, hsa-piR-8920
chr19:1407359-1464809	19p13.3	1.89504	1.02041	57451	0.000122705	0.00128606	3.55191	1.91257	5.46448	0	0	0	hsa-piR-12263, hsa-piR-15181, hsa-piR-15182, hsa-piR-20116, hsa-piR-20116, hsa-piR-20117, hsa-piR-20117, hsa-piR-20118, hsa-piR-20792, hsa-piR-20792, hsa-piR-22269, hsa-piR-22269, hsa-piR-23197, hsa-piR-23197, hsa-piR-28117, hsa-piR-28117, hsa-piR-32002, hsa-piR-32652, hsa-piR-32652, hsa-piR-7435
chr19:14467775-14486727	19p13.12	0.728863	1.6035	18953	0.000775836	0.00483013	1.36612	3.00546	4.37158	0	0	0	hsa-piR-13522, hsa-piR-15181, hsa-piR-15182, hsa-piR-15183, hsa-piR-15183, hsa-piR-20436, hsa-piR-20436, hsa-piR-20792, hsa-piR-20792, hsa-piR-22269, hsa-piR-22269, hsa-piR-23197, hsa-piR-25921, hsa-piR-26918, hsa-piR-3381, hsa-piR-5081, hsa-piR-5083, hsa-piR-7233
chr19:1464809-1511036	19p13.3	2.04082	1.02041	46228	0.000460476	0.00342869	3.55191	1.91257	5.46448	0.3125	0	0.3125	hsa-piR-1138, hsa-piR-12263, hsa-piR-15181, hsa-piR-15182, hsa-piR-16407, hsa-piR-16408, hsa-piR-16538, hsa-piR-16539, hsa-piR-17740, hsa-piR-18624, hsa-piR-18625, hsa-piR-18626, hsa-piR-20792, hsa-piR-20792, hsa-piR-21132, hsa-piR-21875, hsa-piR-23197, hsa-piR-23197, hsa-piR-26918, hsa-piR-28117, hsa-piR-32002, hsa-piR-32501, hsa-piR-3375, hsa-piR-3997, hsa-piR-4601, hsa-piR-5073, hsa-piR-7447, …
chr19:14871586-14882104	19p13.12	0.728863	1.6035	10519	0.000775836	0.00483013	1.36612	3.00546	4.37158	0	0	0	hsa-piR-20792, hsa-piR-22269, hsa-piR-23197, hsa-piR-23197, hsa-piR-32002
chr19:1511036-1645349	19p13.3	1.89504	1.02041	134314	0.000122705	0.00128606	3.55191	1.91257	5.46448	0	0	0	hsa-piR-12190, hsa-piR-12263, hsa-piR-13522, hsa-piR-1513, hsa-piR-1513, hsa-piR-15181, hsa-piR-15181, hsa-piR-15182, hsa-piR-15183, hsa-piR-15183, hsa-piR-20116, hsa-piR-20116, hsa-piR-20117, hsa-piR-20118, hsa-piR-20119, hsa-piR-20792, hsa-piR-20792, hsa-piR-22269, hsa-piR-22269, hsa-piR-23197, hsa-piR-23197, hsa-piR-26918, hsa-piR-26918, hsa-piR-28117, hsa-piR-28117, hsa-piR-32002, hsa-piR-320…
chr19:15293972-15295154	19p13.12	1.02041	8.30904	1183	1.55514e-09	1.19314e-07	1.91257	2.45902	4.37158	0	15	15	hsa-piR-23197
chr19:1645349-1678914	19p13.3	2.18659	1.02041	33566	4.83938e-05	0.00065221	4.09836	1.91257	6.01093	0	0	0	hsa-piR-20792, hsa-piR-20792, hsa-piR-22269, hsa-piR-23197
chr19:1678914-1681233	19p13.3	2.18659	1.16618	2320	3.03277e-05	0.000453364	4.09836	2.18579	6.28415	0	0	0	hsa-piR-15181, hsa-piR-15182, hsa-piR-20116, hsa-piR-20117, hsa-piR-20792, hsa-piR-28117, hsa-piR-32652
chr19:1681233-1707253	19p13.3	2.18659	1.16618	26021	3.03277e-05	0.000453364	4.09836	2.18579	6.28415	0	0	0	hsa-piR-12263, hsa-piR-1513, hsa-piR-15181, hsa-piR-15181, hsa-piR-15182, hsa-piR-15182, hsa-piR-15183, hsa-piR-18867, hsa-piR-20116, hsa-piR-20117, hsa-piR-20118, hsa-piR-20792, hsa-piR-20792, hsa-piR-22269, hsa-piR-22269, hsa-piR-23197, hsa-piR-23197, hsa-piR-32002, hsa-piR-32652
chr19:16873872-16890517	19p13.11	1.02041	1.31195	16646	0.000775836	0.00483013	1.91257	2.45902	4.37158	0	0	0	hsa-piR-19013, hsa-piR-26918, hsa-piR-26918
chr19:1707253-1709605	19p13.3	2.18659	1.31195	2353	0.000105567	0.00118132	4.09836	2.18579	6.28415	0	0.3125	0.3125	hsa-piR-12263, hsa-piR-20792
chr19:1709802-1717916	19p13.3	2.18659	1.31195	8115	0.000638151	0.00429837	3.82514	2.18579	6.01093	0.3125	0.3125	0.625	hsa-piR-12263, hsa-piR-15181, hsa-piR-15182, hsa-piR-20116, hsa-piR-20117, hsa-piR-20118, hsa-piR-20792, hsa-piR-22269, hsa-piR-23197, hsa-piR-28117, hsa-piR-32002, hsa-piR-32652, hsa-piR-8920
chr19:17170812-17172495	19p13.11	1.02041	1.31195	1684	0.000775836	0.00483013	1.91257	2.45902	4.37158	0	0	0	hsa-piR-26918
chr19:17324390-17333130	19p13.11	1.31195	2.47813	8741	0.000224315	0.00203646	2.45902	4.09836	6.55738	0	0.625	0.625	hsa-piR-18867, hsa-piR-20116, hsa-piR-20117, hsa-piR-20792, hsa-piR-23197, hsa-piR-23197, hsa-piR-26918, hsa-piR-28117, hsa-piR-32652, hsa-piR-8920
chr19:17333130-17358722	19p13.11	1.31195	2.33236	25593	7.2952e-05	0.000900712	2.45902	4.09836	6.55738	0	0.3125	0.3125	hsa-piR-12263, hsa-piR-15181, hsa-piR-15182, hsa-piR-15183, hsa-piR-18867, hsa-piR-19013, hsa-piR-20116, hsa-piR-20117, hsa-piR-20792, hsa-piR-20792, hsa-piR-22269, hsa-piR-23197, hsa-piR-23197, hsa-piR-23780, hsa-piR-28117, hsa-piR-32652, hsa-piR-6854
chr19:1737218-1775771	19p13.3	2.04082	1.02041	38554	7.71134e-05	0.000921325	3.82514	1.91257	5.7377	0	0	0	hsa-piR-20792, hsa-piR-22269, hsa-piR-22269, hsa-piR-23197, hsa-piR-26918, hsa-piR-32002
chr19:17788731-17789294	19p13.11	1.31195	1.16618	564	0.000490276	0.00349855	2.45902	2.18579	4.64481	0	0	0	hsa-piR-15181, hsa-piR-15182, hsa-piR-19013, hsa-piR-20792
chr19:17789294-17798244	19p13.11	1.31195	1.02041	8951	0.000775836	0.00483013	2.45902	1.91257	4.37158	0	0	0	hsa-piR-15181, hsa-piR-23197
chr19:17798244-17802253	19p13.11	1.02041	1.31195	4010	0.000775836	0.00483013	1.91257	2.45902	4.37158	0	0	0	hsa-piR-22269, hsa-piR-26918, of hsa-piR-15183
chr19:1782667-1783658	19p13.3	2.04082	1.16618	992	0.000260248	0.00228492	3.82514	1.91257	5.7377	0	0.3125	0.3125	hsa-piR-3161
chr19:1783658-1837533	19p13.3	2.18659	1.02041	53876	0.000251077	0.00222018	4.09836	1.63934	5.7377	0	0.3125	0.3125	hsa-piR-12190, hsa-piR-12263, hsa-piR-13522, hsa-piR-15183, hsa-piR-17428, hsa-piR-20116, hsa-piR-20117, hsa-piR-20118, hsa-piR-20436, hsa-piR-20792, hsa-piR-22269, hsa-piR-23197, hsa-piR-23197, hsa-piR-26918, hsa-piR-28117, hsa-piR-32002, hsa-piR-32652
chr19:17928897-17939433	19p13.11	1.16618	1.31195	10537	0.000490276	0.00349855	2.18579	2.45902	4.64481	0	0	0	hsa-piR-12263, hsa-piR-13413, hsa-piR-1513, hsa-piR-15181, hsa-piR-15182, hsa-piR-15183, hsa-piR-20792, hsa-piR-30603
chr19:17939525-17946290	19p13.11	1.16618	1.45773	6766	0.000309396	0.0025274	2.18579	2.73224	4.91803	0	0	0	hsa-piR-20792
chr19:1842058-1857011	19p13.3	2.04082	0.874636	14954	0.000122705	0.00128606	3.82514	1.63934	5.46448	0	0	0	hsa-piR-8920
chr19:1857011-1878241	19p13.3	2.04082	1.45773	21231	1.89791e-05	0.000312685	3.82514	2.73224	6.55738	0	0	0	hsa-piR-15183, hsa-piR-15183, hsa-piR-20436, hsa-piR-20792, hsa-piR-20792, hsa-piR-23197, hsa-piR-23197, hsa-piR-5301
chr19:18688339-18694231	19p13.11	1.6035	0.874636	5893	0.000490276	0.00349855	3.00546	1.63934	4.64481	0	0	0	hsa-piR-15183, hsa-piR-22269
chr19:18694231-18697149	19p13.11	1.45773	0.874636	2919	0.000775836	0.00483013	2.73224	1.63934	4.37158	0	0	0	hsa-piR-20792, hsa-piR-22269, hsa-piR-23197
chr19:1883675-1919166	19p13.3	2.33236	1.74927	35492	1.78082e-05	0.000300457	4.09836	3.27869	7.37705	0.3125	0	0.3125	hsa-piR-12263, hsa-piR-12263, hsa-piR-13522, hsa-piR-15181, hsa-piR-15182, hsa-piR-18867, hsa-piR-20109, hsa-piR-20792, hsa-piR-20792, hsa-piR-22269, hsa-piR-22269, hsa-piR-23197, hsa-piR-23197, hsa-piR-26918, hsa-piR-32002, hsa-piR-4467, hsa-piR-5081, hsa-piR-7435, hsa-piR-8920
chr19:1919166-1922329	19p13.3	2.33236	1.45773	3164	4.5658e-05	0.000633225	4.09836	2.73224	6.8306	0.3125	0	0.3125	hsa-piR-12263, hsa-piR-20792, hsa-piR-23197
chr19:1922769-1929136	19p13.3	2.04082	1.31195	6368	0.000182157	0.0017617	3.55191	2.45902	6.01093	0.3125	0	0.3125	hsa-piR-20792, hsa-piR-20792, hsa-piR-22269, hsa-piR-23197
chr19:1929136-1946751	19p13.3	2.04082	1.02041	17616	0.000460476	0.00342869	3.55191	1.91257	5.46448	0.3125	0	0.3125	hsa-piR-20792, hsa-piR-22269, hsa-piR-23197, hsa-piR-28117, hsa-piR-32652, hsa-piR-7435
chr19:1946751-2036753	19p13.3	2.04082	1.02041	90003	0.000460476	0.00342869	3.55191	1.91257	5.46448	0.3125	0	0.3125	hsa-piR-12263, hsa-piR-12263, hsa-piR-1513, hsa-piR-15181, hsa-piR-15181, hsa-piR-15182, hsa-piR-15183, hsa-piR-15183, hsa-piR-18867, hsa-piR-20111, hsa-piR-20116, hsa-piR-20117, hsa-piR-20118, hsa-piR-20437, hsa-piR-20792, hsa-piR-20792, hsa-piR-22269, hsa-piR-22269, hsa-piR-23197, hsa-piR-23197, hsa-piR-26918, hsa-piR-28117, hsa-piR-30602, hsa-piR-30603, hsa-piR-30603, hsa-piR-32002, hsa-piR-32…
chr19:19670188-19671161	19p13.11	0.874636	1.6035	974	0.000490276	0.00349855	1.63934	3.00546	4.64481	0	0	0	hsa-piR-22269
chr19:19777796-19782448	19p13.11	1.16618	1.16618	4653	0.000775836	0.00483013	2.18579	2.18579	4.37158	0	0	0	hsa-piR-15181, hsa-piR-22269, hsa-piR-5081, hsa-piR-7435
chr19:2036753-2141829	19p13.3	1.89504	1.02041	105077	0.000122705	0.00128606	3.55191	1.91257	5.46448	0	0	0	hsa-piR-12190, hsa-piR-12263, hsa-piR-12263, hsa-piR-1513, hsa-piR-15181, hsa-piR-15181, hsa-piR-15182, hsa-piR-15183, hsa-piR-16010, hsa-piR-18867, hsa-piR-19013, hsa-piR-20108, hsa-piR-20109, hsa-piR-20436, hsa-piR-20792, hsa-piR-20792, hsa-piR-22269, hsa-piR-22269, hsa-piR-23197, hsa-piR-23197, hsa-piR-26918, hsa-piR-26918, hsa-piR-30602, hsa-piR-32002, hsa-piR-32593, hsa-piR-3282, hsa-piR-892…
chr19:2141829-2150948	19p13.3	2.04082	1.02041	9120	0.000460476	0.00342869	3.55191	1.91257	5.46448	0.3125	0	0.3125	hsa-piR-12190, hsa-piR-15183, hsa-piR-20792, hsa-piR-22269, hsa-piR-23197, hsa-piR-32002, hsa-piR-7435
chr19:2197348-2209185	19p13.3	1.89504	1.31195	11838	0.000267612	0.0023343	3.55191	2.18579	5.7377	0	0.3125	0.3125	hsa-piR-22269
chr19:2209185-2215769	19p13.3	1.89504	1.16618	6585	7.71134e-05	0.000921325	3.55191	2.18579	5.7377	0	0	0	hsa-piR-32002
chr19:2215769-2283575	19p13.3	1.89504	1.02041	67807	0.000122705	0.00128606	3.55191	1.91257	5.46448	0	0	0	hsa-piR-12263, hsa-piR-12263, hsa-piR-12494, hsa-piR-15181, hsa-piR-15181, hsa-piR-15182, hsa-piR-20108, hsa-piR-20792, hsa-piR-20792, hsa-piR-22269, hsa-piR-22269, hsa-piR-23197, hsa-piR-23197, hsa-piR-25605, hsa-piR-26918, hsa-piR-27696, hsa-piR-32002, hsa-piR-7435, hsa-piR-8920
chr19:22425261-22430349	19p12	3.06122	0.291545	5089	3.03277e-05	0.000453364	5.7377	0.546448	6.28415	0	0	0	hsa-piR-15181
chr19:2283575-2305584	19p13.3	2.04082	1.16618	22010	0.000260248	0.00228492	3.82514	1.91257	5.7377	0	0.3125	0.3125	hsa-piR-12263, hsa-piR-20111, hsa-piR-20116, hsa-piR-20116, hsa-piR-20117, hsa-piR-20117, hsa-piR-20118, hsa-piR-20118, hsa-piR-20792, hsa-piR-20792, hsa-piR-22269, hsa-piR-22269, hsa-piR-23197, hsa-piR-28117, hsa-piR-28117, hsa-piR-32002, hsa-piR-32652, hsa-piR-32652, hsa-piR-7435
chr19:2305584-2320596	19p13.3	2.04082	1.45773	15013	0.000408349	0.00313707	3.82514	2.18579	6.01093	0	0.625	0.625	hsa-piR-12263, hsa-piR-15183, hsa-piR-20116, hsa-piR-20117, hsa-piR-20118, hsa-piR-23197, hsa-piR-28117, hsa-piR-32002, hsa-piR-32652, hsa-piR-3381
chr19:2352825-2365844	19p13.3	2.04082	2.18659	13020	0.00050001	0.00354968	3.82514	3.00546	6.8306	0	1.25	1.25	hsa-piR-22269, hsa-piR-23197
chr19:2365844-2378602	19p13.3	2.04082	2.18659	12759	0.00050001	0.00354968	3.82514	3.00546	6.8306	0	1.25	1.25	hsa-piR-15181, hsa-piR-15181, hsa-piR-15182, hsa-piR-18867, hsa-piR-20109, hsa-piR-20110, hsa-piR-20116, hsa-piR-20116, hsa-piR-20117, hsa-piR-20117, hsa-piR-20118, hsa-piR-20792, hsa-piR-23197, hsa-piR-32002, hsa-piR-32652, hsa-piR-32652, hsa-piR-8920, of hsa-piR-32002
chr19:2378602-2380407	19p13.3	2.04082	2.18659	1806	0.00050001	0.00354968	3.82514	3.00546	6.8306	0	1.25	1.25	hsa-piR-15181, hsa-piR-15182, hsa-piR-20792, of hsa-piR-32002
chr19:2380407-2387573	19p13.3	2.04082	2.47813	7167	0.000253251	0.00223771	3.82514	3.55191	7.37705	0	1.25	1.25	hsa-piR-15181, hsa-piR-15182, hsa-piR-20116, hsa-piR-20117, hsa-piR-20118, hsa-piR-20792, hsa-piR-23197, hsa-piR-23197, hsa-piR-28117, hsa-piR-32002, hsa-piR-32652
chr19:2387573-2396674	19p13.3	2.04082	2.33236	9102	3.33332e-05	0.000489158	3.82514	3.82514	7.65027	0	0.625	0.625	hsa-piR-15181, hsa-piR-19716, hsa-piR-22269, hsa-piR-26918, hsa-piR-425
chr19:2396674-2404340	19p13.3	2.04082	2.18659	7667	1.10053e-05	0.000202885	3.82514	3.82514	7.65027	0	0.3125	0.3125	hsa-piR-1513, hsa-piR-15181, hsa-piR-15182, hsa-piR-15183, hsa-piR-18867, hsa-piR-20116, hsa-piR-20117, hsa-piR-20118, hsa-piR-20792, hsa-piR-22269, hsa-piR-23197, hsa-piR-28117, hsa-piR-32652
chr19:2404340-2418519	19p13.3	2.04082	2.04082	14180	2.86969e-06	6.76087e-05	3.82514	3.82514	7.65027	0	0	0	hsa-piR-12263, hsa-piR-15183, hsa-piR-18867, hsa-piR-20116, hsa-piR-20119, hsa-piR-23197, hsa-piR-26918, hsa-piR-28117, hsa-piR-32002, hsa-piR-32652, hsa-piR-8920
chr19:2418519-2421342	19p13.3	2.04082	1.89504	2824	4.61189e-06	9.87486e-05	3.82514	3.55191	7.37705	0	0	0	hsa-piR-20116, hsa-piR-20117, hsa-piR-28117, hsa-piR-32652, hsa-piR-8920
chr19:2421342-2425279	19p13.3	1.89504	1.89504	3938	7.40114e-06	0.00014504	3.55191	3.55191	7.10383	0	0	0	hsa-piR-15181
chr19:2425279-2429804	19p13.3	1.89504	1.74927	4526	1.18603e-05	0.000213043	3.55191	3.27869	6.8306	0	0	0	hsa-piR-29697, hsa-piR-8082
chr19:2429804-2442101	19p13.3	1.89504	1.45773	12298	3.03277e-05	0.000453364	3.55191	2.73224	6.28415	0	0	0	hsa-piR-15181, hsa-piR-28117, hsa-piR-32652, hsa-piR-8920
chr19:2442101-2454361	19p13.3	1.89504	1.31195	12261	4.83938e-05	0.00065221	3.55191	2.45902	6.01093	0	0	0	hsa-piR-20116, hsa-piR-20117, hsa-piR-20118, hsa-piR-22269, hsa-piR-28117, hsa-piR-32652
chr19:2454361-2460766	19p13.3	1.89504	1.16618	6406	7.71134e-05	0.000921325	3.55191	2.18579	5.7377	0	0	0	hsa-piR-13413, hsa-piR-23197
chr19:2462919-2469746	19p13.3	1.89504	1.02041	6828	0.000122705	0.00128606	3.55191	1.91257	5.46448	0	0	0	hsa-piR-20792, hsa-piR-23197, hsa-piR-23197, hsa-piR-5081
chr19:2469746-2493413	19p13.3	1.74927	1.02041	23668	0.00019498	0.00181182	3.27869	1.91257	5.19126	0	0	0	hsa-piR-20116, hsa-piR-20119, hsa-piR-20792, hsa-piR-22269, hsa-piR-22269, hsa-piR-23197, hsa-piR-23709, hsa-piR-26918, hsa-piR-28117, hsa-piR-32652
chr19:2493413-2542440	19p13.3	1.74927	1.02041	49028	0.00019498	0.00181182	3.27869	1.91257	5.19126	0	0	0	hsa-piR-13420, hsa-piR-13522, hsa-piR-15181, hsa-piR-15181, hsa-piR-15182, hsa-piR-15182, hsa-piR-15183, hsa-piR-18867, hsa-piR-20111, hsa-piR-20116, hsa-piR-20116, hsa-piR-20117, hsa-piR-20117, hsa-piR-20118, hsa-piR-20436, hsa-piR-20792, hsa-piR-20792, hsa-piR-22269, hsa-piR-22269, hsa-piR-23197, hsa-piR-23197, hsa-piR-26844, hsa-piR-26918, hsa-piR-26918, hsa-piR-28117, hsa-piR-28117, hsa-piR-3…
chr19:2542440-2549124	19p13.3	1.74927	1.31195	6685	0.00042519	0.0032232	3.27869	2.18579	5.46448	0	0.3125	0.3125	hsa-piR-15183, hsa-piR-20108, hsa-piR-20792, hsa-piR-23197, hsa-piR-26918
chr19:2571519-2572375	19p13.3	1.45773	1.6035	857	0.000442802	0.0033261	2.73224	2.73224	5.46448	0	0.3125	0.3125	hsa-piR-20116, hsa-piR-20119, hsa-piR-28117, hsa-piR-32652
chr19:2572375-2577868	19p13.3	1.45773	1.45773	5494	0.000689845	0.00453787	2.73224	2.45902	5.19126	0	0.3125	0.3125	hsa-piR-20111, hsa-piR-20115, hsa-piR-28117
chr19:261015-262220	19p13.3	2.47813	1.31195	1206	0.000147358	0.00149763	4.64481	1.91257	6.55738	0	0.625	0.625	hsa-piR-3381
chr19:264495-266352	19p13.3	2.04082	1.16618	1858	0.000260248	0.00228492	3.82514	1.91257	5.7377	0	0.3125	0.3125	hsa-piR-27334
chr19:2645037-2666230	19p13.3	1.74927	1.45773	21194	0.000273653	0.00236982	3.27869	2.45902	5.7377	0	0.3125	0.3125	hsa-piR-12840, hsa-piR-15181, hsa-piR-15182, hsa-piR-15183, hsa-piR-15183, hsa-piR-19013, hsa-piR-20116, hsa-piR-20119, hsa-piR-23197, hsa-piR-23709, hsa-piR-28117, hsa-piR-32652, hsa-piR-8920
chr19:2666230-2677445	19p13.3	1.74927	1.16618	11216	0.000122705	0.00128606	3.27869	2.18579	5.46448	0	0	0	hsa-piR-15181, hsa-piR-15182, hsa-piR-20116, hsa-piR-20117, hsa-piR-20118, hsa-piR-20792, hsa-piR-22269, hsa-piR-23197, hsa-piR-25921, hsa-piR-28117, hsa-piR-32652
chr19:267459-268084	19p13.3	2.04082	0.874636	626	0.000122705	0.00128606	3.82514	1.63934	5.46448	0	0	0	hsa-piR-20436
chr19:2677445-2713520	19p13.3	1.74927	1.02041	36076	0.00019498	0.00181182	3.27869	1.91257	5.19126	0	0	0	hsa-piR-12263, hsa-piR-13420, hsa-piR-15181, hsa-piR-15181, hsa-piR-15182, hsa-piR-15182, hsa-piR-15183, hsa-piR-20116, hsa-piR-20117, hsa-piR-20118, hsa-piR-20119, hsa-piR-20436, hsa-piR-20792, hsa-piR-20792, hsa-piR-22269, hsa-piR-22269, hsa-piR-23197, hsa-piR-23197, hsa-piR-28117, hsa-piR-28117, hsa-piR-32002, hsa-piR-32652, hsa-piR-32652, hsa-piR-5081, hsa-piR-8920
chr19:268084-295196	19p13.3	1.74927	1.02041	27113	0.00019498	0.00181182	3.27869	1.91257	5.19126	0	0	0	hsa-piR-12263, hsa-piR-15181, hsa-piR-15182, hsa-piR-15183, hsa-piR-15183, hsa-piR-20116, hsa-piR-20117, hsa-piR-20118, hsa-piR-20792, hsa-piR-22269, hsa-piR-23197, hsa-piR-28117, hsa-piR-3057, hsa-piR-32002, hsa-piR-32652
chr19:2713520-2791724	19p13.3	1.74927	1.02041	78205	0.00019498	0.00181182	3.27869	1.91257	5.19126	0	0	0	hsa-piR-12263, hsa-piR-1513, hsa-piR-15181, hsa-piR-15183, hsa-piR-20116, hsa-piR-20117, hsa-piR-20118, hsa-piR-20166, hsa-piR-20437, hsa-piR-20792, hsa-piR-20792, hsa-piR-22269, hsa-piR-23197, hsa-piR-23197, hsa-piR-28117, hsa-piR-30603, hsa-piR-30603, hsa-piR-32002, hsa-piR-32652, hsa-piR-32704, hsa-piR-8920, hsa-piR-8920
chr19:2791724-2801563	19p13.3	1.74927	1.16618	9840	0.000656052	0.00438435	3.27869	1.91257	5.19126	0	0.3125	0.3125	hsa-piR-32002
chr19:2810578-2846238	19p13.3	1.74927	0.728863	35661	0.000490276	0.00349855	3.27869	1.36612	4.64481	0	0	0	hsa-piR-10365, hsa-piR-12263, hsa-piR-13413, hsa-piR-1513, hsa-piR-15183, hsa-piR-15183, hsa-piR-20116, hsa-piR-20117, hsa-piR-20436, hsa-piR-20437, hsa-piR-20792, hsa-piR-20792, hsa-piR-22269, hsa-piR-22269, hsa-piR-23197, hsa-piR-23197, hsa-piR-26918, hsa-piR-26918, hsa-piR-28117, hsa-piR-28117, hsa-piR-32652, hsa-piR-32652, hsa-piR-32704
chr19:28168666-28176269	19q11	2.18659	3.93586	7604	0.000286636	0.00245556	0.273224	5.19126	5.46448	4.375	2.5	6.875	hsa-piR-13413
chr19:28179790-28187844	19q11	2.33236	4.51895	8055	5.325e-05	0.000704529	0.273224	6.28415	6.55738	4.6875	2.5	7.1875	hsa-piR-32723
chr19:28187844-28194892	19q11	2.33236	4.8105	7049	2.86637e-05	0.000440262	0.273224	6.8306	7.10383	4.6875	2.5	7.1875	hsa-piR-2086, hsa-piR-6086, hsa-piR-6087
chr19:2846238-2849459	19p13.3	1.89504	0.58309	3222	0.000490276	0.00349855	3.55191	1.0929	4.64481	0	0	0	hsa-piR-23197, hsa-piR-25414, hsa-piR-26918
chr19:2849459-2868695	19p13.3	1.89504	0.58309	19237	0.000490276	0.00349855	3.55191	1.0929	4.64481	0	0	0	hsa-piR-1513, hsa-piR-19013, hsa-piR-22269, hsa-piR-22269, hsa-piR-23197, hsa-piR-23197, hsa-piR-32002, hsa-piR-7011
chr19:2868695-2870457	19p13.3	1.74927	0.728863	1763	0.000490276	0.00349855	3.27869	1.36612	4.64481	0	0	0	hsa-piR-15181, hsa-piR-15182, hsa-piR-20792, hsa-piR-23197
chr19:2886614-2892658	19p13.3	1.74927	0.728863	6045	0.000490276	0.00349855	3.27869	1.36612	4.64481	0	0	0	hsa-piR-15183, hsa-piR-20116, hsa-piR-20117, hsa-piR-20118, hsa-piR-20437, hsa-piR-23197, hsa-piR-28117, hsa-piR-32652, hsa-piR-32704, hsa-piR-8920
chr19:2892658-2900013	19p13.3	1.74927	0.874636	7356	0.000309396	0.0025274	3.27869	1.63934	4.91803	0	0	0	hsa-piR-12263, hsa-piR-1513, hsa-piR-15181, hsa-piR-15181, hsa-piR-15182, hsa-piR-15183, hsa-piR-20116, hsa-piR-20117, hsa-piR-20792, hsa-piR-22269, hsa-piR-22269, hsa-piR-23197, hsa-piR-23197, hsa-piR-28117, hsa-piR-32652, hsa-piR-8920
chr19:2900013-2923802	19p13.3	1.74927	0.874636	23790	0.000309396	0.0025274	3.27869	1.63934	4.91803	0	0	0	hsa-piR-13420, hsa-piR-1513, hsa-piR-15183, hsa-piR-20792, hsa-piR-20792, hsa-piR-22269, hsa-piR-22269, hsa-piR-23197, hsa-piR-23197, hsa-piR-26918, hsa-piR-32002
chr19:295196-301519	19p13.3	1.6035	0.874636	6324	0.000490276	0.00349855	3.00546	1.63934	4.64481	0	0	0	hsa-piR-12263, hsa-piR-20792, hsa-piR-23197, hsa-piR-26918
chr19:2953057-2994786	19p13.3	1.74927	0.874636	41730	0.000309396	0.0025274	3.27869	1.63934	4.91803	0	0	0	hsa-piR-12263, hsa-piR-13413, hsa-piR-1513, hsa-piR-15181, hsa-piR-15181, hsa-piR-15182, hsa-piR-15183, hsa-piR-18867, hsa-piR-20116, hsa-piR-20117, hsa-piR-20118, hsa-piR-20119, hsa-piR-20792, hsa-piR-20792, hsa-piR-22269, hsa-piR-22269, hsa-piR-23197, hsa-piR-23197, hsa-piR-28117, hsa-piR-30603, hsa-piR-32002, hsa-piR-32652, hsa-piR-3381, hsa-piR-8920
chr19:2994786-2996248	19p13.3	1.74927	0.874636	1463	0.000309396	0.0025274	3.27869	1.63934	4.91803	0	0	0	hsa-piR-15181, hsa-piR-20792, hsa-piR-23197
chr19:2996248-3011625	19p13.3	1.74927	0.874636	15378	0.000309396	0.0025274	3.27869	1.63934	4.91803	0	0	0	hsa-piR-10735, hsa-piR-1513, hsa-piR-15183, hsa-piR-20108, hsa-piR-20116, hsa-piR-20117, hsa-piR-20436, hsa-piR-20792, hsa-piR-23197, hsa-piR-23709, hsa-piR-28117, hsa-piR-32652, hsa-piR-8920
chr19:3011625-3078144	19p13.3	1.89504	0.874636	66520	0.00019498	0.00181182	3.55191	1.63934	5.19126	0	0	0	hsa-piR-12190, hsa-piR-1513, hsa-piR-15181, hsa-piR-15182, hsa-piR-18867, hsa-piR-20108, hsa-piR-20116, hsa-piR-20117, hsa-piR-20792, hsa-piR-20792, hsa-piR-22269, hsa-piR-22269, hsa-piR-23197, hsa-piR-23197, hsa-piR-27696, hsa-piR-28117, hsa-piR-32002, hsa-piR-32652, hsa-piR-7435, hsa-piR-8920
chr19:301519-321493	19p13.3	1.6035	0.874636	19975	0.000490276	0.00349855	3.00546	1.63934	4.64481	0	0	0	hsa-piR-20792, hsa-piR-23197, hsa-piR-26918, hsa-piR-28117, hsa-piR-32652
chr19:3078144-3084213	19p13.3	1.89504	1.02041	6070	0.000632933	0.00426793	3.55191	1.63934	5.19126	0	0.3125	0.3125	hsa-piR-20792, hsa-piR-20792, hsa-piR-23197, hsa-piR-23709, hsa-piR-7011
chr19:3112050-3160821	19p13.3	1.74927	0.874636	48772	0.000309396	0.0025274	3.27869	1.63934	4.91803	0	0	0	hsa-piR-12263, hsa-piR-15181, hsa-piR-15182, hsa-piR-20116, hsa-piR-20117, hsa-piR-20118, hsa-piR-20792, hsa-piR-20792, hsa-piR-22269, hsa-piR-22269, hsa-piR-23197, hsa-piR-23197, hsa-piR-28117, hsa-piR-32002, hsa-piR-32002, hsa-piR-32652, hsa-piR-3381
chr19:3160821-3230123	19p13.3	1.74927	0.874636	69303	0.000309396	0.0025274	3.27869	1.63934	4.91803	0	0	0	hsa-piR-11180, hsa-piR-12263, hsa-piR-1513, hsa-piR-15181, hsa-piR-15181, hsa-piR-15182, hsa-piR-15182, hsa-piR-15183, hsa-piR-15183, hsa-piR-20111, hsa-piR-20116, hsa-piR-20117, hsa-piR-20118, hsa-piR-20792, hsa-piR-20792, hsa-piR-22269, hsa-piR-23197, hsa-piR-23197, hsa-piR-25077, hsa-piR-28117, hsa-piR-30603, hsa-piR-32652, hsa-piR-3381
chr19:321493-335189	19p13.3	1.6035	0.874636	13697	0.000490276	0.00349855	3.00546	1.63934	4.64481	0	0	0	hsa-piR-15181, hsa-piR-15182, hsa-piR-20792, hsa-piR-32002
chr19:3233335-3255442	19p13.3	1.74927	0.58309	22108	0.000775836	0.00483013	3.27869	1.0929	4.37158	0	0	0	hsa-piR-12263, hsa-piR-1513, hsa-piR-15183, hsa-piR-20792, hsa-piR-22269, hsa-piR-22269, hsa-piR-23197, hsa-piR-23197, hsa-piR-26918
chr19:3255442-3257165	19p13.3	1.74927	0.874636	1724	0.000309396	0.0025274	3.27869	1.63934	4.91803	0	0	0	hsa-piR-15181, hsa-piR-15182, hsa-piR-19013, hsa-piR-20792
chr19:3257165-3259474	19p13.3	1.74927	1.02041	2310	0.00019498	0.00181182	3.27869	1.91257	5.19126	0	0	0	hsa-piR-15181
chr19:3259474-3266261	19p13.3	1.89504	1.02041	6788	0.000122705	0.00128606	3.55191	1.91257	5.46448	0	0	0	hsa-piR-15181, hsa-piR-20116, hsa-piR-20116, hsa-piR-20119, hsa-piR-20119, hsa-piR-20792, hsa-piR-20792, hsa-piR-28117, hsa-piR-32652, hsa-piR-32652, hsa-piR-7435
chr19:3293803-3301614	19p13.3	1.74927	1.16618	7812	0.000656052	0.00438435	3.27869	1.91257	5.19126	0	0.3125	0.3125	hsa-piR-13413
chr19:3301614-3306953	19p13.3	1.74927	1.6035	5340	3.03277e-05	0.000453364	3.27869	3.00546	6.28415	0	0	0	hsa-piR-15181, hsa-piR-20792, hsa-piR-23197, hsa-piR-23197
chr19:3306953-3308086	19p13.3	2.04082	1.74927	1134	7.40114e-06	0.00014504	3.82514	3.27869	7.10383	0	0	0	hsa-piR-22269
chr19:3308086-3313907	19p13.3	2.04082	2.04082	5822	1.74916e-05	0.000296073	3.82514	3.55191	7.37705	0	0.3125	0.3125	hsa-piR-20108, hsa-piR-20792, hsa-piR-23197
chr19:3313907-3319749	19p13.3	2.18659	2.76968	5843	1.0411e-06	3.01381e-05	4.09836	4.91803	9.01639	0	0.3125	0.3125	hsa-piR-10735
chr19:3321693-3332544	19p13.3	2.18659	2.76968	10852	1.0411e-06	3.01381e-05	4.09836	4.91803	9.01639	0	0.3125	0.3125	hsa-piR-20116, hsa-piR-20117, hsa-piR-20118, hsa-piR-20437, hsa-piR-20792, hsa-piR-22269, hsa-piR-28117, hsa-piR-32002, hsa-piR-32652, hsa-piR-32704
chr19:3334908-3338295	19p13.3	2.18659	2.18659	3388	1.10627e-06	3.13796e-05	4.09836	4.09836	8.19672	0	0	0	hsa-piR-20792, hsa-piR-23197
chr19:3338295-3341179	19p13.3	2.18659	1.6035	2885	7.40114e-06	0.00014504	4.09836	3.00546	7.10383	0	0	0	hsa-piR-15181
chr19:3341179-3342692	19p13.3	2.18659	1.31195	1514	1.89791e-05	0.000312685	4.09836	2.45902	6.55738	0	0	0	hsa-piR-20116, hsa-piR-20117, hsa-piR-20118, hsa-piR-28117, hsa-piR-32652
chr19:3345607-3353702	19p13.3	1.89504	1.16618	8096	7.71134e-05	0.000921325	3.55191	2.18579	5.7377	0	0	0	hsa-piR-13413, hsa-piR-15183, hsa-piR-20116, hsa-piR-20119, hsa-piR-22269, hsa-piR-23197, hsa-piR-23709, hsa-piR-28117, hsa-piR-32652, hsa-piR-7435
chr19:335189-345106	19p13.3	1.74927	0.728863	9918	0.000490276	0.00349855	3.27869	1.36612	4.64481	0	0	0	hsa-piR-15183, hsa-piR-20792, hsa-piR-23197
chr19:3353702-3367409	19p13.3	1.89504	0.874636	13708	0.00019498	0.00181182	3.55191	1.63934	5.19126	0	0	0	hsa-piR-15181, hsa-piR-15182, hsa-piR-20792, hsa-piR-23197
chr19:3367409-3426799	19p13.3	1.74927	0.874636	59391	0.000309396	0.0025274	3.27869	1.63934	4.91803	0	0	0	hsa-piR-12190, hsa-piR-12263, hsa-piR-15181, hsa-piR-15181, hsa-piR-15182, hsa-piR-15183, hsa-piR-18867, hsa-piR-19013, hsa-piR-20116, hsa-piR-20116, hsa-piR-20117, hsa-piR-20119, hsa-piR-20792, hsa-piR-20792, hsa-piR-22269, hsa-piR-22269, hsa-piR-23197, hsa-piR-23197, hsa-piR-23709, hsa-piR-26918, hsa-piR-28117, hsa-piR-28117, hsa-piR-32002, hsa-piR-32652, hsa-piR-32652, hsa-piR-8920
chr19:3426799-3436703	19p13.3	1.74927	0.874636	9905	0.000309396	0.0025274	3.27869	1.63934	4.91803	0	0	0	hsa-piR-15181, hsa-piR-15181, hsa-piR-15182, hsa-piR-20116, hsa-piR-20117, hsa-piR-20118, hsa-piR-20792, hsa-piR-23197, hsa-piR-28117, hsa-piR-32002, hsa-piR-32652
chr19:3436703-3466929	19p13.3	1.74927	0.874636	30227	0.000309396	0.0025274	3.27869	1.63934	4.91803	0	0	0	hsa-piR-1513, hsa-piR-1513, hsa-piR-20116, hsa-piR-20117, hsa-piR-20792, hsa-piR-20792, hsa-piR-22269, hsa-piR-23197, hsa-piR-23197, hsa-piR-26918, hsa-piR-26918, hsa-piR-28117, hsa-piR-30603, hsa-piR-32002, hsa-piR-32652, hsa-piR-6854, hsa-piR-7435
chr19:345106-360079	19p13.3	2.04082	0.728863	14974	0.00019498	0.00181182	3.82514	1.36612	5.19126	0	0	0	hsa-piR-15181, hsa-piR-15182, hsa-piR-20792, hsa-piR-20792, hsa-piR-22269, hsa-piR-23197, hsa-piR-23197, hsa-piR-26918, hsa-piR-32002
chr19:3466929-3727431	19p13.3	1.74927	0.874636	260503	0.000309396	0.0025274	3.27869	1.63934	4.91803	0	0	0	hsa-piR-12190, hsa-piR-12263, hsa-piR-12664, hsa-piR-1513, hsa-piR-15181, hsa-piR-15181, hsa-piR-15182, hsa-piR-15182, hsa-piR-15183, hsa-piR-15183, hsa-piR-15483, hsa-piR-16578, hsa-piR-18867, hsa-piR-18867, hsa-piR-19013, hsa-piR-19013, hsa-piR-19317, hsa-piR-19473, hsa-piR-20109, hsa-piR-20111, hsa-piR-20115, hsa-piR-20116, hsa-piR-20116, hsa-piR-20117, hsa-piR-20117, hsa-piR-20118, hsa-piR-20…
chr19:360079-365444	19p13.3	1.89504	0.874636	5366	0.00019498	0.00181182	3.55191	1.63934	5.19126	0	0	0	hsa-piR-1513, hsa-piR-18867, hsa-piR-8920
chr19:365444-366702	19p13.3	1.74927	1.02041	1259	0.00019498	0.00181182	3.27869	1.91257	5.19126	0	0	0	hsa-piR-15181, hsa-piR-15182, hsa-piR-20792
chr19:367076-371735	19p13.3	1.89504	1.02041	4660	0.000122705	0.00128606	3.55191	1.91257	5.46448	0	0	0	hsa-piR-17449, hsa-piR-21533, hsa-piR-30738, hsa-piR-8110
chr19:36838093-36846012	19q13.12	3.49854	11.6618	7920	5.03522e-05	0.000672426	6.28415	12.8415	19.1257	0.3125	10.3125	10.625	hsa-piR-12263, hsa-piR-20792, hsa-piR-23197, hsa-piR-26918, hsa-piR-32002, hsa-piR-5081
chr19:371735-441416	19p13.3	1.89504	1.02041	69682	0.000122705	0.00128606	3.55191	1.91257	5.46448	0	0	0	hsa-piR-12263, hsa-piR-12837, hsa-piR-13519, hsa-piR-16407, hsa-piR-16408, hsa-piR-20116, hsa-piR-20117, hsa-piR-20792, hsa-piR-2139, hsa-piR-22269, hsa-piR-22269, hsa-piR-23197, hsa-piR-23197, hsa-piR-28117, hsa-piR-32652, hsa-piR-8638
chr19:3727431-3768181	19p13.3	1.74927	1.02041	40751	0.00019498	0.00181182	3.27869	1.91257	5.19126	0	0	0	hsa-piR-1513, hsa-piR-15181, hsa-piR-15181, hsa-piR-15182, hsa-piR-18867, hsa-piR-20116, hsa-piR-20116, hsa-piR-20117, hsa-piR-20117, hsa-piR-20118, hsa-piR-20436, hsa-piR-20436, hsa-piR-20792, hsa-piR-20792, hsa-piR-22269, hsa-piR-23197, hsa-piR-23197, hsa-piR-26918, hsa-piR-28117, hsa-piR-28117, hsa-piR-32002, hsa-piR-32652, hsa-piR-32652, hsa-piR-8920, hsa-piR-8920
chr19:3768181-3851377	19p13.3	1.74927	0.874636	83197	0.000309396	0.0025274	3.27869	1.63934	4.91803	0	0	0	hsa-piR-10725, hsa-piR-12263, hsa-piR-1513, hsa-piR-1513, hsa-piR-15181, hsa-piR-15181, hsa-piR-15182, hsa-piR-15183, hsa-piR-15183, hsa-piR-18867, hsa-piR-20111, hsa-piR-20792, hsa-piR-20792, hsa-piR-2152, hsa-piR-22269, hsa-piR-22269, hsa-piR-23197, hsa-piR-23197, hsa-piR-23780, hsa-piR-26918, hsa-piR-30603, hsa-piR-32002, hsa-piR-7233, hsa-piR-8920
chr19:3851377-3909170	19p13.3	1.74927	0.874636	57794	0.000309396	0.0025274	3.27869	1.63934	4.91803	0	0	0	hsa-piR-12190, hsa-piR-15181, hsa-piR-15182, hsa-piR-18867, hsa-piR-20108, hsa-piR-20116, hsa-piR-20116, hsa-piR-20117, hsa-piR-20119, hsa-piR-20437, hsa-piR-20792, hsa-piR-20792, hsa-piR-22027, hsa-piR-22269, hsa-piR-22269, hsa-piR-23197, hsa-piR-23197, hsa-piR-26918, hsa-piR-28117, hsa-piR-28117, hsa-piR-30603, hsa-piR-32652, hsa-piR-32652, hsa-piR-32704, hsa-piR-7435, hsa-piR-8920, hsa-piR-8920
chr19:3909170-3915475	19p13.3	1.74927	0.874636	6306	0.000309396	0.0025274	3.27869	1.63934	4.91803	0	0	0	hsa-piR-20792, hsa-piR-22269, hsa-piR-23197, hsa-piR-30603, hsa-piR-7233
chr19:3975155-3984201	19p13.3	1.74927	0.874636	9047	0.000309396	0.0025274	3.27869	1.63934	4.91803	0	0	0	hsa-piR-12263, hsa-piR-20792, hsa-piR-23197
chr19:3987600-4015402	19p13.3	1.74927	1.16618	27803	0.000656052	0.00438435	3.27869	1.91257	5.19126	0	0.3125	0.3125	hsa-piR-1408, hsa-piR-1513, hsa-piR-1513, hsa-piR-15181, hsa-piR-15182, hsa-piR-18626, hsa-piR-20792, hsa-piR-20792, hsa-piR-21132, hsa-piR-21875, hsa-piR-22269, hsa-piR-23197, hsa-piR-23197, hsa-piR-26918, hsa-piR-26918, hsa-piR-32002, hsa-piR-32002, hsa-piR-7435, hsa-piR-8638
chr19:4015402-4034461	19p13.3	1.74927	1.31195	19060	0.00042519	0.0032232	3.27869	2.18579	5.46448	0	0.3125	0.3125	hsa-piR-1513, hsa-piR-20792, hsa-piR-20792, hsa-piR-22269, hsa-piR-23197, hsa-piR-32002
chr19:4038636-4051830	19p13.3	1.74927	1.31195	13195	7.71134e-05	0.000921325	3.27869	2.45902	5.7377	0	0	0	hsa-piR-12263, hsa-piR-20116, hsa-piR-20119, hsa-piR-20792, hsa-piR-20792, hsa-piR-22269, hsa-piR-23197, hsa-piR-28117, hsa-piR-32002, hsa-piR-32652
chr19:4051830-4068397	19p13.3	1.89504	1.45773	16568	0.000180157	0.00174884	3.27869	2.73224	6.01093	0.3125	0	0.3125	hsa-piR-1513, hsa-piR-20792, hsa-piR-23197
chr19:4068397-4088175	19p13.3	1.89504	1.45773	19779	0.000180157	0.00174884	3.27869	2.73224	6.01093	0.3125	0	0.3125	hsa-piR-12263, hsa-piR-1513, hsa-piR-1513, hsa-piR-15181, hsa-piR-15182, hsa-piR-15183, hsa-piR-18867, hsa-piR-19013, hsa-piR-20111, hsa-piR-20792, hsa-piR-20792, hsa-piR-22269, hsa-piR-22269, hsa-piR-23197, hsa-piR-23197, hsa-piR-26918, hsa-piR-30603, hsa-piR-32002, hsa-piR-7435, hsa-piR-8920
chr19:4088175-4106447	19p13.3	1.89504	1.6035	18273	0.000113073	0.00124698	3.27869	3.00546	6.28415	0.3125	0	0.3125	hsa-piR-18867, hsa-piR-20116, hsa-piR-20116, hsa-piR-20117, hsa-piR-20118, hsa-piR-20119, hsa-piR-20792, hsa-piR-20792, hsa-piR-22269, hsa-piR-23197, hsa-piR-23709, hsa-piR-28117, hsa-piR-28117, hsa-piR-30603, hsa-piR-32652, hsa-piR-32652, hsa-piR-8920
chr19:4106447-4138425	19p13.3	1.89504	1.45773	31979	0.000180157	0.00174884	3.27869	2.73224	6.01093	0.3125	0	0.3125	hsa-piR-12263, hsa-piR-13420, hsa-piR-1513, hsa-piR-15183, hsa-piR-20116, hsa-piR-20117, hsa-piR-20118, hsa-piR-20792, hsa-piR-20792, hsa-piR-22269, hsa-piR-23197, hsa-piR-23197, hsa-piR-28117, hsa-piR-30603, hsa-piR-32002, hsa-piR-32002, hsa-piR-32652, hsa-piR-3381
chr19:4138425-4141240	19p13.3	1.89504	1.31195	2816	0.000286639	0.00245556	3.27869	2.45902	5.7377	0.3125	0	0.3125	hsa-piR-20792, hsa-piR-23197
chr19:4141240-4146535	19p13.3	1.74927	1.31195	5296	7.71134e-05	0.000921325	3.27869	2.45902	5.7377	0	0	0	hsa-piR-20792, hsa-piR-20792, hsa-piR-23197, hsa-piR-26918
chr19:4146535-4154480	19p13.3	1.74927	1.02041	7946	0.00019498	0.00181182	3.27869	1.91257	5.19126	0	0	0	hsa-piR-15181, hsa-piR-15182, hsa-piR-20116, hsa-piR-20119, hsa-piR-20792, hsa-piR-22269, hsa-piR-28117, hsa-piR-32002, hsa-piR-32652, hsa-piR-3381, hsa-piR-7435
chr19:4154480-4293842	19p13.3	1.74927	0.874636	139363	0.000309396	0.0025274	3.27869	1.63934	4.91803	0	0	0	hsa-piR-12263, hsa-piR-12263, hsa-piR-13413, hsa-piR-13413, hsa-piR-1513, hsa-piR-1513, hsa-piR-15181, hsa-piR-15181, hsa-piR-15182, hsa-piR-15182, hsa-piR-15183, hsa-piR-18867, hsa-piR-18867, hsa-piR-19013, hsa-piR-19013, hsa-piR-20111, hsa-piR-20116, hsa-piR-20116, hsa-piR-20117, hsa-piR-20118, hsa-piR-20119, hsa-piR-20119, hsa-piR-20436, hsa-piR-20792, hsa-piR-20792, hsa-piR-22269, hsa-piR-222…
chr19:4299875-4306478	19p13.3	1.89504	1.16618	6604	0.000455421	0.00340021	3.27869	2.18579	5.46448	0.3125	0	0.3125	hsa-piR-12263, hsa-piR-1513, hsa-piR-20116, hsa-piR-20117, hsa-piR-20118, hsa-piR-20792, hsa-piR-23197, hsa-piR-32652
chr19:4306478-4313958	19p13.3	1.89504	1.31195	7481	0.000286639	0.00245556	3.27869	2.45902	5.7377	0.3125	0	0.3125	hsa-piR-12263, hsa-piR-15181, hsa-piR-19013, hsa-piR-20792, hsa-piR-22269, hsa-piR-23197
chr19:4313958-4329125	19p13.3	2.04082	1.31195	15168	0.000182157	0.0017617	3.55191	2.45902	6.01093	0.3125	0	0.3125	hsa-piR-15183, hsa-piR-20116, hsa-piR-20119, hsa-piR-20792, hsa-piR-23197, hsa-piR-23197, hsa-piR-23709, hsa-piR-28117, hsa-piR-32002, hsa-piR-32002, hsa-piR-32652
chr19:4329125-4342600	19p13.3	1.89504	1.31195	13476	4.83938e-05	0.00065221	3.55191	2.45902	6.01093	0	0	0	hsa-piR-15181, hsa-piR-15182, hsa-piR-20109, hsa-piR-20110, hsa-piR-20792, hsa-piR-20792, hsa-piR-23197, hsa-piR-23197
chr19:4344597-4348109	19p13.3	1.89504	1.16618	3513	7.71134e-05	0.000921325	3.55191	2.18579	5.7377	0	0	0	hsa-piR-20792, hsa-piR-26918
chr19:4348109-4387186	19p13.3	1.89504	1.02041	39078	0.000122705	0.00128606	3.55191	1.91257	5.46448	0	0	0	hsa-piR-20108, hsa-piR-20792, hsa-piR-20792, hsa-piR-22269, hsa-piR-22269, hsa-piR-23197, hsa-piR-23197, hsa-piR-23780, hsa-piR-30602, hsa-piR-32593
chr19:4387186-4415502	19p13.3	1.74927	1.31195	28317	7.71134e-05	0.000921325	3.27869	2.45902	5.7377	0	0	0	hsa-piR-15181, hsa-piR-15182, hsa-piR-15183, hsa-piR-19013, hsa-piR-20108, hsa-piR-20116, hsa-piR-20117, hsa-piR-20118, hsa-piR-20437, hsa-piR-20792, hsa-piR-22269, hsa-piR-23197, hsa-piR-28117, hsa-piR-28117, hsa-piR-32652, hsa-piR-32652, hsa-piR-32704, hsa-piR-5082, hsa-piR-6966, hsa-piR-7435
chr19:441416-464104	19p13.3	1.89504	1.16618	22689	7.71134e-05	0.000921325	3.55191	2.18579	5.7377	0	0	0	hsa-piR-15181, hsa-piR-20111, hsa-piR-20792, hsa-piR-23197, hsa-piR-27341
chr19:4415502-4417125	19p13.3	1.74927	1.74927	1624	1.89791e-05	0.000312685	3.27869	3.27869	6.55738	0	0	0	hsa-piR-20116, hsa-piR-20117, hsa-piR-20118, hsa-piR-22269, hsa-piR-28117, hsa-piR-32652
chr19:4417125-4417842	19p13.3	1.74927	1.89504	718	1.18603e-05	0.000213043	3.27869	3.55191	6.8306	0	0	0	hsa-piR-20116, hsa-piR-20119, hsa-piR-28117, hsa-piR-32652
chr19:4417842-4420838	19p13.3	1.74927	1.74927	2997	1.89791e-05	0.000312685	3.27869	3.27869	6.55738	0	0	0	hsa-piR-20109, hsa-piR-20110, hsa-piR-22269
chr19:4420838-4435535	19p13.3	1.74927	1.45773	14698	4.83938e-05	0.00065221	3.27869	2.73224	6.01093	0	0	0	hsa-piR-20108, hsa-piR-20116, hsa-piR-20117, hsa-piR-20118, hsa-piR-20792, hsa-piR-23197, hsa-piR-26918, hsa-piR-28117, hsa-piR-32652, hsa-piR-5081
chr19:4435535-4437178	19p13.3	1.74927	1.02041	1644	0.00019498	0.00181182	3.27869	1.91257	5.19126	0	0	0	hsa-piR-1513
chr19:4437681-4494605	19p13.3	1.74927	0.874636	56925	0.000309396	0.0025274	3.27869	1.63934	4.91803	0	0	0	hsa-piR-10735, hsa-piR-12263, hsa-piR-1513, hsa-piR-15181, hsa-piR-15181, hsa-piR-15182, hsa-piR-15182, hsa-piR-20116, hsa-piR-20117, hsa-piR-20118, hsa-piR-20792, hsa-piR-20792, hsa-piR-22269, hsa-piR-22269, hsa-piR-23197, hsa-piR-23197, hsa-piR-26918, hsa-piR-28117, hsa-piR-30603, hsa-piR-30603, hsa-piR-32002, hsa-piR-32002, hsa-piR-32652
chr19:4531496-4605614	19p13.3	1.74927	0.874636	74119	0.000309396	0.0025274	3.27869	1.63934	4.91803	0	0	0	hsa-piR-12263, hsa-piR-12263, hsa-piR-1513, hsa-piR-15181, hsa-piR-15182, hsa-piR-15183, hsa-piR-20111, hsa-piR-20116, hsa-piR-20116, hsa-piR-20117, hsa-piR-20117, hsa-piR-20118, hsa-piR-20118, hsa-piR-20119, hsa-piR-20792, hsa-piR-20792, hsa-piR-23197, hsa-piR-23197, hsa-piR-26918, hsa-piR-28117, hsa-piR-28117, hsa-piR-30603, hsa-piR-32002, hsa-piR-32652, hsa-piR-32652, hsa-piR-3381, hsa-piR-685…
chr19:4605614-4618598	19p13.3	1.74927	1.02041	12985	0.00019498	0.00181182	3.27869	1.91257	5.19126	0	0	0	hsa-piR-15181, hsa-piR-15182, hsa-piR-20116, hsa-piR-20117, hsa-piR-20118, hsa-piR-20119, hsa-piR-20792, hsa-piR-22269, hsa-piR-23197, hsa-piR-28117, hsa-piR-30603, hsa-piR-32652, hsa-piR-5081
chr19:4618598-4658116	19p13.3	1.74927	1.16618	39519	0.000122705	0.00128606	3.27869	2.18579	5.46448	0	0	0	hsa-piR-13522, hsa-piR-15181, hsa-piR-15182, hsa-piR-15183, hsa-piR-16881, hsa-piR-20792, hsa-piR-22269, hsa-piR-22269, hsa-piR-23197, hsa-piR-23197, hsa-piR-26918, hsa-piR-28117, hsa-piR-30603, hsa-piR-32002, hsa-piR-32652, hsa-piR-3381, hsa-piR-7435
chr19:46344610-46346663	19q13.32	0.874636	1.45773	2054	0.000775836	0.00483013	1.63934	2.73224	4.37158	0	0	0	hsa-piR-23197
chr19:464104-472059	19p13.3	1.89504	1.31195	7956	0.000267612	0.0023343	3.55191	2.18579	5.7377	0	0.3125	0.3125	hsa-piR-13413, hsa-piR-20792, hsa-piR-22269
chr19:4658652-4771070	19p13.3	1.74927	0.874636	112419	0.000309396	0.0025274	3.27869	1.63934	4.91803	0	0	0	hsa-piR-12263, hsa-piR-12263, hsa-piR-14091, hsa-piR-1513, hsa-piR-15181, hsa-piR-15181, hsa-piR-15182, hsa-piR-18867, hsa-piR-19013, hsa-piR-20108, hsa-piR-20116, hsa-piR-20116, hsa-piR-20119, hsa-piR-20119, hsa-piR-20792, hsa-piR-20792, hsa-piR-22269, hsa-piR-22269, hsa-piR-23197, hsa-piR-23197, hsa-piR-23780, hsa-piR-26918, hsa-piR-26918, hsa-piR-28117, hsa-piR-30603, hsa-piR-3200, hsa-piR-326…
chr19:472059-482418	19p13.3	2.18659	1.31195	10360	0.000638151	0.00429837	3.82514	2.18579	6.01093	0.3125	0.3125	0.625	hsa-piR-15183, hsa-piR-20792, hsa-piR-23197
chr19:47344248-47353885	19q13.32	0.728863	1.74927	9638	0.000490276	0.00349855	1.36612	3.27869	4.64481	0	0	0	hsa-piR-15181, hsa-piR-15182, hsa-piR-18867, hsa-piR-23197, hsa-piR-23197, hsa-piR-27329, hsa-piR-8920
chr19:4772581-4786947	19p13.3	1.74927	1.74927	14367	0.000111626	0.00123529	3.27869	3.00546	6.28415	0	0.3125	0.3125	hsa-piR-10735, hsa-piR-15181, hsa-piR-15181, hsa-piR-15182, hsa-piR-20109, hsa-piR-20110, hsa-piR-20116, hsa-piR-20117, hsa-piR-20119, hsa-piR-20792, hsa-piR-20792, hsa-piR-22269, hsa-piR-22269, hsa-piR-23197, hsa-piR-26918, hsa-piR-28117, hsa-piR-30603, hsa-piR-32652
chr19:4822114-4846438	19p13.3	1.6035	0.874636	24325	0.000490276	0.00349855	3.00546	1.63934	4.64481	0	0	0	hsa-piR-12190, hsa-piR-12263, hsa-piR-1513, hsa-piR-15181, hsa-piR-15183, hsa-piR-20108, hsa-piR-20792, hsa-piR-20792, hsa-piR-20992, hsa-piR-23197, hsa-piR-23197, hsa-piR-5081, hsa-piR-7435, hsa-piR-8920, hsa-piR-8920
chr19:483402-486950	19p13.3	2.33236	1.45773	3549	0.00025964	0.00228307	4.09836	2.45902	6.55738	0.3125	0.3125	0.625	hsa-piR-19013, hsa-piR-20116, hsa-piR-20117, hsa-piR-23197, hsa-piR-28117, hsa-piR-32652
chr19:4846438-4920835	19p13.3	1.6035	0.874636	74398	0.000490276	0.00349855	3.00546	1.63934	4.64481	0	0	0	hsa-piR-12190, hsa-piR-12263, hsa-piR-13413, hsa-piR-13420, hsa-piR-1513, hsa-piR-15181, hsa-piR-15181, hsa-piR-15182, hsa-piR-15182, hsa-piR-15183, hsa-piR-15183, hsa-piR-18867, hsa-piR-19013, hsa-piR-20116, hsa-piR-20116, hsa-piR-20117, hsa-piR-20117, hsa-piR-20118, hsa-piR-20118, hsa-piR-20119, hsa-piR-20436, hsa-piR-20437, hsa-piR-20792, hsa-piR-20792, hsa-piR-22269, hsa-piR-23197, hsa-piR-23…
chr19:486950-508930	19p13.3	2.33236	1.31195	21981	0.000404505	0.00311722	4.09836	2.18579	6.28415	0.3125	0.3125	0.625	hsa-piR-13420, hsa-piR-13420, hsa-piR-20116, hsa-piR-20117, hsa-piR-20792, hsa-piR-20792, hsa-piR-22269, hsa-piR-22269, hsa-piR-23197, hsa-piR-23197, hsa-piR-26918, hsa-piR-28117, hsa-piR-30603, hsa-piR-32652
chr19:4920835-4958175	19p13.3	1.6035	0.874636	37341	0.000490276	0.00349855	3.00546	1.63934	4.64481	0	0	0	hsa-piR-12263, hsa-piR-1513, hsa-piR-1513, hsa-piR-15183, hsa-piR-18867, hsa-piR-20109, hsa-piR-20116, hsa-piR-20117, hsa-piR-20118, hsa-piR-20119, hsa-piR-20436, hsa-piR-20792, hsa-piR-23197, hsa-piR-23197, hsa-piR-28117, hsa-piR-32652, hsa-piR-7435, hsa-piR-8920, hsa-piR-8920
chr19:4991706-5002150	19p13.3	1.6035	0.728863	10445	0.000775836	0.00483013	3.00546	1.36612	4.37158	0	0	0	hsa-piR-12263, hsa-piR-15181, hsa-piR-15183
chr19:5002150-5005106	19p13.3	1.45773	1.45773	2957	0.000122705	0.00128606	2.73224	2.73224	5.46448	0	0	0	hsa-piR-20111, hsa-piR-20116, hsa-piR-20117, hsa-piR-28117, hsa-piR-32652
chr19:5005106-5027508	19p13.3	1.45773	2.18659	22403	0.00033553	0.00270001	2.73224	3.55191	6.28415	0	0.625	0.625	hsa-piR-12263, hsa-piR-20792, hsa-piR-23197, hsa-piR-8920
chr19:5027508-5031608	19p13.3	1.45773	2.33236	4101	0.000803211	0.00495913	2.73224	3.55191	6.28415	0	0.9375	0.9375	hsa-piR-15181
chr19:5050633-5061938	19p13.3	1.45773	0.874636	11306	0.000775836	0.00483013	2.73224	1.63934	4.37158	0	0	0	hsa-piR-23197
chr19:5069175-5077180	19p13.3	2.18659	0.874636	8006	0.000380286	0.00298596	4.09836	1.36612	5.46448	0	0.3125	0.3125	hsa-piR-12263
chr19:5081422-5098123	19p13.3	3.06122	0.58309	16702	1.18603e-05	0.000213043	5.7377	1.0929	6.8306	0	0	0	hsa-piR-1513, hsa-piR-26918
chr19:508930-511792	19p13.3	2.33236	1.16618	2863	0.000116397	0.00127262	4.09836	2.18579	6.28415	0.3125	0	0.3125	hsa-piR-22269
chr19:511792-525051	19p13.3	2.18659	1.16618	13260	3.03277e-05	0.000453364	4.09836	2.18579	6.28415	0	0	0	hsa-piR-12263, hsa-piR-12263, hsa-piR-15181, hsa-piR-15182, hsa-piR-20792, hsa-piR-20792, hsa-piR-22269, hsa-piR-23197, hsa-piR-23197, hsa-piR-32002
chr19:5130545-5145105	19p13.3	1.45773	0.874636	14561	0.000775836	0.00483013	2.73224	1.63934	4.37158	0	0	0	hsa-piR-15181, hsa-piR-15182, hsa-piR-20792, hsa-piR-5952
chr19:5170724-5171949	19p13.3	1.74927	0.58309	1226	0.000775836	0.00483013	3.27869	1.0929	4.37158	0	0	0	hsa-piR-20116, hsa-piR-20117, hsa-piR-20118, hsa-piR-23197, hsa-piR-28117, hsa-piR-32652
chr19:5171949-5179462	19p13.3	1.74927	0.728863	7514	0.000490276	0.00349855	3.27869	1.36612	4.64481	0	0	0	hsa-piR-15181, hsa-piR-22269, hsa-piR-23197, hsa-piR-26918, hsa-piR-32002, hsa-piR-32002
chr19:5179462-5187275	19p13.3	1.45773	1.02041	7814	0.000490276	0.00349855	2.73224	1.91257	4.64481	0	0	0	hsa-piR-12190, hsa-piR-20116, hsa-piR-20117, hsa-piR-20118, hsa-piR-22269, hsa-piR-28117, hsa-piR-32002, hsa-piR-32652, hsa-piR-5081
chr19:5187275-5205777	19p13.3	1.45773	0.874636	18503	0.000775836	0.00483013	2.73224	1.63934	4.37158	0	0	0	hsa-piR-12263, hsa-piR-20116, hsa-piR-20116, hsa-piR-20117, hsa-piR-20117, hsa-piR-20792, hsa-piR-22269, hsa-piR-23197, hsa-piR-23709, hsa-piR-26918, hsa-piR-26918, hsa-piR-28117, hsa-piR-28117, hsa-piR-30603, hsa-piR-32652, hsa-piR-32652, hsa-piR-3381
chr19:5205777-5261648	19p13.3	1.45773	0.874636	55872	0.000775836	0.00483013	2.73224	1.63934	4.37158	0	0	0	hsa-piR-1513, hsa-piR-1513, hsa-piR-15181, hsa-piR-15182, hsa-piR-20108, hsa-piR-20116, hsa-piR-20117, hsa-piR-20792, hsa-piR-20792, hsa-piR-22269, hsa-piR-22269, hsa-piR-23197, hsa-piR-26918, hsa-piR-26918, hsa-piR-28117, hsa-piR-32652, hsa-piR-3381
chr19:525051-533491	19p13.3	2.04082	1.16618	8441	4.83938e-05	0.00065221	3.82514	2.18579	6.01093	0	0	0	hsa-piR-20116, hsa-piR-20117, hsa-piR-20792, hsa-piR-28117, hsa-piR-32652, hsa-piR-6854
chr19:533491-538238	19p13.3	2.04082	1.02041	4748	7.71134e-05	0.000921325	3.82514	1.91257	5.7377	0	0	0	hsa-piR-12263, hsa-piR-22269, hsa-piR-32002
chr19:538238-617333	19p13.3	1.89504	1.02041	79096	0.000122705	0.00128606	3.55191	1.91257	5.46448	0	0	0	hsa-piR-15181, hsa-piR-15182, hsa-piR-15183, hsa-piR-15183, hsa-piR-20116, hsa-piR-20116, hsa-piR-20117, hsa-piR-20118, hsa-piR-20119, hsa-piR-20792, hsa-piR-20792, hsa-piR-22013, hsa-piR-22013, hsa-piR-22269, hsa-piR-23197, hsa-piR-23197, hsa-piR-26844, hsa-piR-26918, hsa-piR-28117, hsa-piR-28117, hsa-piR-32652, hsa-piR-32652, hsa-piR-3381, hsa-piR-5081, hsa-piR-6854, hsa-piR-8920
chr19:5398919-5402212	19p13.3	1.45773	0.874636	3294	0.000775836	0.00483013	2.73224	1.63934	4.37158	0	0	0	hsa-piR-15181, hsa-piR-26942, hsa-piR-8920
chr19:5402212-5407881	19p13.3	1.6035	0.874636	5670	0.000490276	0.00349855	3.00546	1.63934	4.64481	0	0	0	hsa-piR-20109
chr19:5407881-5422917	19p13.3	1.6035	0.728863	15037	0.000775836	0.00483013	3.00546	1.36612	4.37158	0	0	0	hsa-piR-15183, hsa-piR-20792, hsa-piR-23197, hsa-piR-26942, hsa-piR-30279, hsa-piR-3381, hsa-piR-5081, hsa-piR-5082, hsa-piR-8920
chr19:5488016-5494177	19p13.3	1.6035	1.02041	6162	0.000309396	0.0025274	3.00546	1.91257	4.91803	0	0	0	hsa-piR-20436, hsa-piR-20792, hsa-piR-22269, hsa-piR-23197, hsa-piR-32002
chr19:54905883-54911076	19q13.42	1.02041	2.62391	5194	6.20761e-05	0.000795725	1.63934	4.91803	6.55738	0.3125	0	0.3125	hsa-piR-12263, hsa-piR-15181, hsa-piR-15182, hsa-piR-18867, hsa-piR-19013, hsa-piR-20108, hsa-piR-22269, hsa-piR-23197, hsa-piR-30603, hsa-piR-8920
chr19:54911076-54922793	19q13.42	1.16618	2.76968	11718	2.51679e-05	0.000395099	1.91257	5.19126	7.10383	0.3125	0	0.3125	hsa-piR-13420, hsa-piR-14854, hsa-piR-20436, hsa-piR-20792, hsa-piR-20792, hsa-piR-23197, hsa-piR-23197, hsa-piR-26918, hsa-piR-30603
chr19:54922793-54924160	19q13.42	1.16618	2.62391	1368	4.02703e-05	0.000570396	1.91257	4.91803	6.8306	0.3125	0	0.3125	hsa-piR-15181, hsa-piR-5081
chr19:5499329-5504398	19p13.3	2.62391	5.97668	5070	0.000968735	0.00575848	4.64481	6.8306	11.4754	0.3125	5	5.3125	hsa-piR-1513, hsa-piR-15181
chr19:5518886-5519119	19p13.3	1.45773	0.874636	234	0.000775836	0.00483013	2.73224	1.63934	4.37158	0	0	0	hsa-piR-4467
chr19:5618499-5633038	19p13.3	1.31195	1.02041	14540	0.000775836	0.00483013	2.45902	1.91257	4.37158	0	0	0	hsa-piR-1513, hsa-piR-20116, hsa-piR-20119, hsa-piR-28117, hsa-piR-32652
chr19:56214346-56216508	19q13.42	0.728863	2.62391	2163	0.000927197	0.00556298	1.36612	4.37158	5.7377	0	0.625	0.625	hsa-piR-20792
chr19:56216508-56217785	19q13.42	0.728863	2.76968	1278	0.000597517	0.00408146	1.36612	4.64481	6.01093	0	0.625	0.625	hsa-piR-13420
chr19:56217785-56219222	19q13.42	0.728863	2.91545	1438	0.000383618	0.0030066	1.36612	4.91803	6.28415	0	0.625	0.625	hsa-piR-20792
chr19:56219222-56220483	19q13.42	0.728863	3.35277	1262	9.95583e-05	0.00112861	1.36612	5.7377	7.10383	0	0.625	0.625	hsa-piR-5081
chr19:56228589-56231071	19q13.42	0.728863	2.76968	2483	0.000597517	0.00408146	1.36612	4.64481	6.01093	0	0.625	0.625	hsa-piR-20792
chr19:5735718-5741009	19p13.3	1.31195	1.02041	5292	0.000775836	0.00483013	2.45902	1.91257	4.37158	0	0	0	hsa-piR-12263, hsa-piR-13522, hsa-piR-15181, hsa-piR-15182, hsa-piR-15183, hsa-piR-20116, hsa-piR-20117, hsa-piR-20118, hsa-piR-20792, hsa-piR-20792, hsa-piR-23197, hsa-piR-23197, hsa-piR-28117, hsa-piR-30603, hsa-piR-32652, hsa-piR-3381
chr19:5868177-5924396	19p13.3	1.45773	0.874636	56220	0.000775836	0.00483013	2.73224	1.63934	4.37158	0	0	0	hsa-piR-12263, hsa-piR-1513, hsa-piR-1513, hsa-piR-15181, hsa-piR-15181, hsa-piR-15182, hsa-piR-15182, hsa-piR-20108, hsa-piR-20108, hsa-piR-20116, hsa-piR-20117, hsa-piR-20118, hsa-piR-20119, hsa-piR-20436, hsa-piR-20792, hsa-piR-20792, hsa-piR-22269, hsa-piR-22269, hsa-piR-23197, hsa-piR-23197, hsa-piR-23202, hsa-piR-23709, hsa-piR-26918, hsa-piR-26918, hsa-piR-28117, hsa-piR-30603, hsa-piR-320…
chr19:6013831-6017156	19p13.3	1.45773	0.874636	3326	0.000775836	0.00483013	2.73224	1.63934	4.37158	0	0	0	hsa-piR-23197
chr19:617333-626826	19p13.3	1.89504	1.16618	9494	7.71134e-05	0.000921325	3.55191	2.18579	5.7377	0	0	0	hsa-piR-12263, hsa-piR-15183, hsa-piR-20792
chr19:6232607-6238298	19p13.3	1.31195	1.02041	5692	0.000775836	0.00483013	2.45902	1.91257	4.37158	0	0	0	hsa-piR-22269
chr19:627233-629170	19p13.3	1.89504	1.45773	1938	0.000171995	0.00169086	3.55191	2.45902	6.01093	0	0.3125	0.3125	hsa-piR-23197
chr19:629170-645880	19p13.3	2.04082	1.89504	16711	0.000908362	0.00548008	3.82514	2.45902	6.28415	0	1.25	1.25	hsa-piR-12263, hsa-piR-15183, hsa-piR-20792, hsa-piR-23197, hsa-piR-26918
chr19:6403639-6404421	19p13.3	1.31195	1.02041	783	0.000775836	0.00483013	2.45902	1.91257	4.37158	0	0	0	hsa-piR-23197, hsa-piR-8920
chr19:6444495-6454003	19p13.3	1.31195	1.02041	9509	0.000775836	0.00483013	2.45902	1.91257	4.37158	0	0	0	hsa-piR-12263, hsa-piR-1513, hsa-piR-15181, hsa-piR-15182, hsa-piR-20109, hsa-piR-20110, hsa-piR-20792, hsa-piR-20792, hsa-piR-23197, hsa-piR-26918
chr19:6559082-6566654	19p13.3	1.45773	0.874636	7573	0.000775836	0.00483013	2.73224	1.63934	4.37158	0	0	0	hsa-piR-15181, hsa-piR-20792, hsa-piR-23839, hsa-piR-32002
chr19:6586745-6593726	19p13.3	1.6035	0.728863	6982	0.000775836	0.00483013	3.00546	1.36612	4.37158	0	0	0	hsa-piR-20111, hsa-piR-23197, hsa-piR-23197, hsa-piR-26918, hsa-piR-30603
chr19:6716025-6740673	19p13.3	1.31195	1.02041	24649	0.000775836	0.00483013	2.45902	1.91257	4.37158	0	0	0	hsa-piR-1513, hsa-piR-15183, hsa-piR-20792, hsa-piR-8920
chr19:6746620-6765255	19p13.3	1.31195	1.02041	18636	0.000775836	0.00483013	2.45902	1.91257	4.37158	0	0	0	hsa-piR-12263, hsa-piR-15181, hsa-piR-15181, hsa-piR-15182, hsa-piR-15182, hsa-piR-19331, hsa-piR-20116, hsa-piR-20116, hsa-piR-20117, hsa-piR-20117, hsa-piR-20118, hsa-piR-20118, hsa-piR-20792, hsa-piR-20792, hsa-piR-23197, hsa-piR-26918, hsa-piR-28117, hsa-piR-28117, hsa-piR-32652, hsa-piR-32652
chr19:6997653-6998706	19p13.2	1.74927	0.874636	1054	0.000309396	0.0025274	3.27869	1.63934	4.91803	0	0	0	hsa-piR-30603
chr19:6998706-7075705	19p13.2	1.74927	0.58309	77000	0.000775836	0.00483013	3.27869	1.0929	4.37158	0	0	0	hsa-piR-12263, hsa-piR-12263, hsa-piR-13522, hsa-piR-13856, hsa-piR-1513, hsa-piR-1513, hsa-piR-15181, hsa-piR-15181, hsa-piR-15182, hsa-piR-15183, hsa-piR-15183, hsa-piR-20116, hsa-piR-20116, hsa-piR-20117, hsa-piR-20117, hsa-piR-20792, hsa-piR-20792, hsa-piR-23197, hsa-piR-23197, hsa-piR-25921, hsa-piR-26415, hsa-piR-28117, hsa-piR-28117, hsa-piR-32002, hsa-piR-32002, hsa-piR-32652, hsa-piR-326…
chr19:7083789-7099168	19p13.2	1.6035	0.728863	15380	0.000775836	0.00483013	3.00546	1.36612	4.37158	0	0	0	hsa-piR-15181, hsa-piR-15182, hsa-piR-16132, hsa-piR-20792, hsa-piR-22269, hsa-piR-23197, hsa-piR-26918, hsa-piR-30603, hsa-piR-8920
chr19:7100910-7101877	19p13.2	1.6035	0.728863	968	0.000775836	0.00483013	3.00546	1.36612	4.37158	0	0	0	hsa-piR-22269
chr19:713392-714493	19p13.3	1.89504	1.31195	1102	0.000941243	0.00561925	3.55191	1.91257	5.46448	0	0.625	0.625	hsa-piR-20792, hsa-piR-23197
chr19:714493-752061	19p13.3	1.89504	1.16618	37569	0.00041349	0.0031619	3.55191	1.91257	5.46448	0	0.3125	0.3125	hsa-piR-12190, hsa-piR-12263, hsa-piR-15183, hsa-piR-15183, hsa-piR-17974, hsa-piR-20116, hsa-piR-20116, hsa-piR-20117, hsa-piR-20117, hsa-piR-20118, hsa-piR-20792, hsa-piR-20792, hsa-piR-22269, hsa-piR-22269, hsa-piR-23197, hsa-piR-23197, hsa-piR-28117, hsa-piR-28117, hsa-piR-32002, hsa-piR-32652, hsa-piR-32652, hsa-piR-3381
chr19:7243333-7245364	19p13.2	1.16618	2.91545	2032	0.000397377	0.00308049	2.18579	4.64481	6.8306	0	0.9375	0.9375	hsa-piR-16153, hsa-piR-22269
chr19:7248188-7251151	19p13.2	1.16618	4.8105	2964	0.000738568	0.00478198	2.18579	6.8306	9.01639	0	2.5	2.5	hsa-piR-22269, hsa-piR-23197
chr19:7443355-7466024	19p13.2	1.16618	1.16618	22670	0.000775836	0.00483013	2.18579	2.18579	4.37158	0	0	0	hsa-piR-20116, hsa-piR-20119, hsa-piR-23197, hsa-piR-23197, hsa-piR-23709, hsa-piR-26918, hsa-piR-26918, hsa-piR-28117, hsa-piR-30603, hsa-piR-30603, hsa-piR-32652, hsa-piR-3381, hsa-piR-8920
chr19:752061-883489	19p13.3	1.89504	1.02041	131429	0.000122705	0.00128606	3.55191	1.91257	5.46448	0	0	0	hsa-piR-12190, hsa-piR-12263, hsa-piR-12263, hsa-piR-1513, hsa-piR-15181, hsa-piR-15181, hsa-piR-15182, hsa-piR-15182, hsa-piR-15183, hsa-piR-18867, hsa-piR-19013, hsa-piR-19854, hsa-piR-20108, hsa-piR-20108, hsa-piR-20111, hsa-piR-20115, hsa-piR-20116, hsa-piR-20117, hsa-piR-20118, hsa-piR-20119, hsa-piR-20436, hsa-piR-20792, hsa-piR-20792, hsa-piR-22269, hsa-piR-22269, hsa-piR-23197, hsa-piR-23…
chr19:7919559-7920244	19p13.2	1.31195	1.16618	686	0.000490276	0.00349855	2.45902	2.18579	4.64481	0	0	0	hsa-piR-28117, hsa-piR-32652, of hsa-piR-23197 , of hsa-piR-20792
chr19:7920244-7923457	19p13.2	1.31195	1.31195	3214	0.000309396	0.0025274	2.45902	2.45902	4.91803	0	0	0	of hsa-piR-20792 , of hsa-piR-23197
chr19:7930691-7948623	19p13.2	1.31195	1.45773	17933	0.00019498	0.00181182	2.45902	2.73224	5.19126	0	0	0	hsa-piR-1513, hsa-piR-15183, hsa-piR-20108, hsa-piR-20436, hsa-piR-20792, hsa-piR-20792, hsa-piR-22269, hsa-piR-23197, hsa-piR-30603, hsa-piR-30603
chr19:7948623-7951487	19p13.2	1.31195	1.6035	2865	0.000122705	0.00128606	2.45902	3.00546	5.46448	0	0	0	hsa-piR-20436, hsa-piR-23197
chr19:7951487-7954155	19p13.2	1.31195	2.18659	2669	0.000533786	0.00373057	2.45902	3.55191	6.01093	0	0.625	0.625	hsa-piR-1513, hsa-piR-30603
chr19:8100819-8110565	19p13.2	1.16618	1.16618	9747	0.000775836	0.00483013	2.18579	2.18579	4.37158	0	0	0	hsa-piR-12263, hsa-piR-15181, hsa-piR-15182, hsa-piR-15183, hsa-piR-20108, hsa-piR-20116, hsa-piR-20117, hsa-piR-20792, hsa-piR-20792, hsa-piR-22269, hsa-piR-23197, hsa-piR-23780, hsa-piR-26918, hsa-piR-28117, hsa-piR-32002, hsa-piR-32652, hsa-piR-3381, hsa-piR-7435
chr19:8110565-8114034	19p13.2	1.16618	1.31195	3470	0.000490276	0.00349855	2.18579	2.45902	4.64481	0	0	0	hsa-piR-32002
chr19:8114034-8117343	19p13.2	1.45773	1.45773	3310	0.000122705	0.00128606	2.73224	2.73224	5.46448	0	0	0	hsa-piR-20792
chr19:8117343-8123635	19p13.2	1.45773	1.6035	6293	7.71134e-05	0.000921325	2.73224	3.00546	5.7377	0	0	0	hsa-piR-32002, hsa-piR-7435
chr19:8123635-8124937	19p13.2	1.45773	1.31195	1303	0.00019498	0.00181182	2.73224	2.45902	5.19126	0	0	0	hsa-piR-22269
chr19:8124937-8132032	19p13.2	1.45773	1.45773	7096	0.000689845	0.00453787	2.73224	2.45902	5.19126	0	0.3125	0.3125	hsa-piR-12263, hsa-piR-20108, hsa-piR-20792, hsa-piR-22269, hsa-piR-23197, hsa-piR-32002
chr19:8218214-8226216	19p13.2	1.45773	1.6035	8003	0.000434788	0.00327849	2.45902	3.00546	5.46448	0.3125	0	0.3125	hsa-piR-23197, hsa-piR-32002
chr19:8226404-8229300	19p13.2	1.45773	1.89504	2897	0.000171995	0.00169086	2.45902	3.55191	6.01093	0.3125	0	0.3125	hsa-piR-12263, hsa-piR-20792, hsa-piR-23197, hsa-piR-5081
chr19:8229300-8237713	19p13.2	1.45773	2.04082	8414	0.00010795	0.00120226	2.45902	3.82514	6.28415	0.3125	0	0.3125	hsa-piR-12190, hsa-piR-15183, hsa-piR-15183, hsa-piR-20108, hsa-piR-20792, hsa-piR-22269, hsa-piR-23197, hsa-piR-23197, hsa-piR-23709, hsa-piR-26918, hsa-piR-8920
chr19:8237713-8241069	19p13.2	1.45773	2.04082	3357	0.00010795	0.00120226	2.45902	3.82514	6.28415	0.3125	0	0.3125	hsa-piR-23197, hsa-piR-32002
chr19:8241069-8242157	19p13.2	1.31195	2.04082	1089	0.000168198	0.00166078	2.18579	3.82514	6.01093	0.3125	0	0.3125	hsa-piR-12263, hsa-piR-32002
chr19:8242157-8243817	19p13.2	1.31195	1.89504	1661	0.000267612	0.0023343	2.18579	3.55191	5.7377	0.3125	0	0.3125	hsa-piR-15181, hsa-piR-15182, hsa-piR-15183, hsa-piR-20792, hsa-piR-26918, hsa-piR-26918
chr19:8243817-8247335	19p13.2	1.16618	2.76968	3519	0.000147778	0.00149963	2.18579	4.64481	6.8306	0	0.625	0.625	hsa-piR-15181, hsa-piR-15182, hsa-piR-20792, hsa-piR-22269, hsa-piR-26918
chr19:8247335-8252621	19p13.2	1.16618	2.91545	5287	9.44749e-05	0.00108198	2.18579	4.91803	7.10383	0	0.625	0.625	hsa-piR-15181, hsa-piR-20436, hsa-piR-20792, hsa-piR-23197
chr19:8252621-8256815	19p13.2	1.16618	2.33236	4195	0.000551961	0.00383472	2.18579	3.82514	6.01093	0	0.625	0.625	hsa-piR-12263, hsa-piR-20792, hsa-piR-23197
chr19:8256815-8261678	19p13.2	1.16618	2.18659	4864	0.000847996	0.00519737	2.18579	3.55191	5.7377	0	0.625	0.625	hsa-piR-15181
chr19:8323884-8327237	19p13.2	1.6035	0.874636	3354	0.000490276	0.00349855	3.00546	1.63934	4.64481	0	0	0	hsa-piR-23197, hsa-piR-23197
chr19:8327237-8330998	19p13.2	1.6035	0.728863	3762	0.000775836	0.00483013	3.00546	1.36612	4.37158	0	0	0	hsa-piR-5081
chr19:8342568-8350205	19p13.2	3.64431	5.10204	7638	0.00030434	0.0025274	5.7377	3.00546	8.74317	1.25	7.5	8.75	hsa-piR-12190, hsa-piR-1513, hsa-piR-23197, hsa-piR-23197, hsa-piR-425
chr19:8350205-8350843	19p13.2	3.49854	5.24781	639	0.000304753	0.0025274	5.46448	3.00546	8.46995	1.25	7.8125	9.0625	hsa-piR-15181
chr19:8350843-8351660	19p13.2	3.35277	5.24781	818	0.00012623	0.00131478	5.46448	3.00546	8.46995	0.9375	7.8125	8.75	hsa-piR-12190
chr19:8417654-8435159	19p13.2	1.02041	5.53936	17506	0.000533335	0.00373042	1.91257	7.9235	9.83607	0	2.8125	2.8125	hsa-piR-12263, hsa-piR-14737, hsa-piR-15181, hsa-piR-15182, hsa-piR-20792, hsa-piR-20792, hsa-piR-22269, hsa-piR-22269, hsa-piR-23197, hsa-piR-23197, hsa-piR-26918, hsa-piR-30603, hsa-piR-30603, hsa-piR-8920
chr19:8435159-8450678	19p13.2	1.02041	3.207	15520	0.000270447	0.00235378	1.91257	5.19126	7.10383	0	0.9375	0.9375	hsa-piR-10789, hsa-piR-11132, hsa-piR-1446, hsa-piR-1513, hsa-piR-15183, hsa-piR-1822, hsa-piR-20792, hsa-piR-21273, hsa-piR-22269, hsa-piR-23197, hsa-piR-27586, hsa-piR-27587, hsa-piR-30941, hsa-piR-31121, hsa-piR-8920
chr19:8450678-8453815	19p13.2	1.02041	3.06122	3138	0.000414858	0.00316767	1.91257	4.91803	6.8306	0	0.9375	0.9375	hsa-piR-15181
chr19:8453815-8456391	19p13.2	1.02041	2.91545	2577	0.000632996	0.00426793	1.91257	4.64481	6.55738	0	0.9375	0.9375	hsa-piR-15181
chr19:8456391-8459747	19p13.2	1.02041	2.76968	3357	0.000960114	0.0057123	1.91257	4.37158	6.28415	0	0.9375	0.9375	hsa-piR-15181, hsa-piR-15182, hsa-piR-23197
chr19:8822774-8824729	19p13.2	2.47813	5.10204	1956	0.000488295	0.00349855	4.64481	4.91803	9.56284	0	5.3125	5.3125	hsa-piR-12263, hsa-piR-20116, hsa-piR-20117, hsa-piR-20118, hsa-piR-20792, hsa-piR-23197, hsa-piR-28117, hsa-piR-30603, hsa-piR-32652
chr19:8825791-8827592	19p13.2	2.76968	5.53936	1802	0.00012685	0.00131977	5.19126	4.64481	9.83607	0	6.5625	6.5625	hsa-piR-10185, hsa-piR-3501
chr19:8828654-8830270	19p13.2	2.18659	3.207	1617	0.000676934	0.00447549	4.09836	2.45902	6.55738	0	4.0625	4.0625	hsa-piR-1513
chr19:883489-924129	19p13.3	1.89504	1.16618	40641	7.71134e-05	0.000921325	3.55191	2.18579	5.7377	0	0	0	hsa-piR-15181, hsa-piR-15183, hsa-piR-19473, hsa-piR-20116, hsa-piR-20117, hsa-piR-20118, hsa-piR-20792, hsa-piR-22269, hsa-piR-23197, hsa-piR-23197, hsa-piR-28117, hsa-piR-32002, hsa-piR-32652
chr19:90910-260941	19p13.3	2.62391	5.10204	170032	1.30021e-05	0.000230392	4.91803	3.00546	7.9235	0	7.5	7.5	hsa-piR-10185, hsa-piR-10185, hsa-piR-12263, hsa-piR-12263, hsa-piR-12529, hsa-piR-12585, hsa-piR-13098, hsa-piR-15025, hsa-piR-15025, hsa-piR-15070, hsa-piR-15071, hsa-piR-1510, hsa-piR-15181, hsa-piR-15182, hsa-piR-15183, hsa-piR-16284, hsa-piR-1693, hsa-piR-17290, hsa-piR-176, hsa-piR-19938, hsa-piR-20108, hsa-piR-20116, hsa-piR-20116, hsa-piR-20117, hsa-piR-20118, hsa-piR-20119, hsa-piR-20731…
chr19:924129-931522	19p13.3	1.89504	1.45773	7394	0.000648722	0.00434402	3.55191	2.18579	5.7377	0	0.625	0.625	hsa-piR-15183, hsa-piR-20792, hsa-piR-23197, hsa-piR-23197
chr19:9269044-9273550	19p13.2	1.16618	2.62391	4507	0.000910672	0.00548979	2.18579	4.09836	6.28415	0	0.9375	0.9375	hsa-piR-16570, hsa-piR-28117, hsa-piR-32652
chr19:931522-939737	19p13.3	1.89504	1.31195	8216	0.000941243	0.00561925	3.55191	1.91257	5.46448	0	0.625	0.625	hsa-piR-20111, hsa-piR-20792, hsa-piR-22269, hsa-piR-22269, hsa-piR-23197, hsa-piR-23197, hsa-piR-32002
chr19:988869-998711	19p13.3	1.89504	1.02041	9843	0.000122705	0.00128606	3.55191	1.91257	5.46448	0	0	0	hsa-piR-18752, hsa-piR-23197
chr19:998711-1021930	19p13.3	1.89504	1.16618	23220	0.00041349	0.0031619	3.55191	1.91257	5.46448	0	0.3125	0.3125	hsa-piR-22269, hsa-piR-23197, hsa-piR-3381
chr2:10372831-10373290	2p25.1	1.31195	3.207	460	3.22864e-05	0.000477626	1.63934	6.01093	7.65027	0.9375	0	0.9375	hsa-piR-18867, hsa-piR-32002, hsa-piR-8920
chr2:11243587-11248309	2p25.1	0.437318	2.91545	4723	3.03277e-05	0.000453364	0.819672	5.46448	6.28415	0	0	0	hsa-piR-1513, hsa-piR-20792, hsa-piR-26918
chr2:11249659-11252482	2p25.1	0.437318	3.207	2824	7.54935e-05	0.000921325	0.819672	5.7377	6.55738	0	0.3125	0.3125	hsa-piR-20116, hsa-piR-20117, hsa-piR-20118, hsa-piR-23197, hsa-piR-28117, hsa-piR-32652
chr2:117627527-117629592	2q14.1	4.37318	2.33236	2066	0.000840736	0.00516028	6.8306	1.36612	8.19672	1.5625	3.4375	5	hsa-piR-10185
chr2:121801095-121802900	2q14.2	2.04082	0.437318	1806	0.000490276	0.00349855	3.82514	0.819672	4.64481	0	0	0	hsa-piR-14454
chr2:121802900-121810059	2q14.2	2.18659	0.437318	7160	0.000309396	0.0025274	4.09836	0.819672	4.91803	0	0	0	hsa-piR-20792
chr2:127964972-127969524	2q14.3	0.437318	6.99708	4553	4.1744e-12	7.34105e-10	0.819672	0.546448	1.36612	0	14.375	14.375	hsa-piR-20792, hsa-piR-23197, hsa-piR-23974
chr2:127969524-127971851	2q14.3	0.437318	7.28863	2328	1.14218e-12	2.32515e-10	0.819672	0.546448	1.36612	0	15	15	hsa-piR-2086, hsa-piR-21905, hsa-piR-7908
chr2:127971851-127984123	2q14.3	0.437318	7.4344	12273	5.95492e-13	1.33147e-10	0.819672	0.546448	1.36612	0	15.3125	15.3125	hsa-piR-20792, hsa-piR-22269, hsa-piR-22269, hsa-piR-23197
chr2:127988510-127990773	2q14.3	0.437318	3.93586	2264	1.97845e-06	5.01873e-05	0.819672	0.546448	1.36612	0	7.8125	7.8125	hsa-piR-26918
chr2:132048606-132055156	2q21.1	0.437318	2.04082	6551	0.00061452	0.00417272	0.819672	0.273224	1.0929	0	4.0625	4.0625	hsa-piR-28838, hsa-piR-31726
chr2:132369325-132388321	2q21.1	0.58309	1.45773	18997	0.000551224	0.00383215	1.0929	0	1.0929	0	3.125	3.125	hsa-piR-10228, hsa-piR-15472, hsa-piR-20792, hsa-piR-22269, hsa-piR-23197, hsa-piR-23839, hsa-piR-25556, hsa-piR-9187
chr2:132399972-132411642	2q21.1	0.291545	2.62391	11671	0.00057494	0.0039566	0.546448	0.546448	1.0929	0	5	5	hsa-piR-15183
chr2:132482292-132491238	2q21.1	0.291545	3.06122	8947	0.000231826	0.0020921	0.273224	0.546448	0.819672	0.3125	5.9375	6.25	hsa-piR-15181
chr2:132509647-132524207	2q21.2	0.728863	3.207	14561	6.85677e-05	0.000862686	1.0929	0.546448	1.63934	0.3125	6.25	6.5625	hsa-piR-17320, hsa-piR-25629
chr2:132524207-132543631	2q21.2	0.728863	3.35277	19425	0.000221801	0.00201597	1.0929	0.819672	1.91257	0.3125	6.25	6.5625	hsa-piR-15181, hsa-piR-15182, hsa-piR-20116, hsa-piR-20117, hsa-piR-20118, hsa-piR-20792, hsa-piR-28117, hsa-piR-32652
chr2:132543631-132554396	2q21.2	0.58309	3.35277	10766	0.000303547	0.0025274	0.819672	0.819672	1.63934	0.3125	6.25	6.5625	hsa-piR-15181, hsa-piR-15182, hsa-piR-20116, hsa-piR-20117, hsa-piR-20118, hsa-piR-20792, hsa-piR-28117, hsa-piR-32652
chr2:132554396-132560326	2q21.2	0.58309	3.207	5931	0.000532957	0.00372889	0.819672	0.819672	1.63934	0.3125	5.9375	6.25	hsa-piR-17320
chr2:132597079-132601673	2q21.2	0.145773	2.76968	4595	0.000492643	0.00350906	0.273224	0.546448	0.819672	0	5.3125	5.3125	hsa-piR-30603
chr2:132608602-132614492	2q21.2	0	2.76968	5891	0.000147722	0.00149963	0	0.546448	0.546448	0	5.3125	5.3125	hsa-piR-22269
chr2:132637804-132649772	2q21.2	0.437318	2.33236	11969	6.48772e-05	0.00082376	0.273224	0	0.273224	0.625	5	5.625	hsa-piR-1510, hsa-piR-15181, hsa-piR-30373
chr2:132649772-132657379	2q21.2	0.145773	2.33236	7608	5.64176e-05	0.00073728	0.273224	0	0.273224	0	5	5	hsa-piR-12263, hsa-piR-20792, hsa-piR-22269, hsa-piR-23197, hsa-piR-23197, hsa-piR-32002
chr2:132657379-132666262	2q21.2	0.145773	2.33236	8884	5.64176e-05	0.00073728	0.273224	0	0.273224	0	5	5	hsa-piR-15181, hsa-piR-15182, hsa-piR-20792, hsa-piR-22269, hsa-piR-22269
chr2:132666262-132676616	2q21.2	0.291545	2.33236	10355	3.72376e-05	0.000536339	0.546448	0	0.546448	0	5	5	hsa-piR-23197, hsa-piR-26918
chr2:132676616-132696221	2q21.2	0.145773	2.33236	19606	5.64176e-05	0.00073728	0.273224	0	0.273224	0	5	5	hsa-piR-20792, hsa-piR-23197, hsa-piR-28610, hsa-piR-30603
chr2:132700498-132706639	2q21.2	0.145773	2.62391	6142	0.000136634	0.00140542	0.273224	0.273224	0.546448	0	5.3125	5.3125	hsa-piR-20792
chr2:132706639-132711769	2q21.2	0.145773	3.35277	5131	0.000280079	0.00241345	0.273224	0.819672	1.0929	0	6.25	6.25	hsa-piR-1513, hsa-piR-26918
chr2:132716947-132728913	2q21.2	0	3.64431	11967	2.4187e-05	0.000383064	0	0.819672	0.819672	0	6.875	6.875	hsa-piR-22269, hsa-piR-32002
chr2:132760062-132762542	2q21.2	0.728863	3.06122	2481	0.000227464	0.00205907	0.819672	0.546448	1.36612	0.625	5.9375	6.5625	hsa-piR-20111
chr2:132780250-132788116	2q21.2	1.16618	5.24781	7867	1.15329e-06	3.24457e-05	1.0929	1.0929	2.18579	1.25	10	11.25	hsa-piR-15181, hsa-piR-20116, hsa-piR-20117, hsa-piR-20118, hsa-piR-28117, hsa-piR-32652
chr2:132793722-132803324	2q21.2	1.02041	5.39359	9603	3.04375e-06	7.10243e-05	0.819672	1.36612	2.18579	1.25	10	11.25	hsa-piR-22075, hsa-piR-23171, hsa-piR-26646, hsa-piR-26997
chr2:132818465-132829052	2q21.2	0.437318	4.37318	10588	0.000155682	0.00156447	0.273224	1.36612	1.63934	0.625	7.8125	8.4375	hsa-piR-11298, hsa-piR-20152, hsa-piR-22273, hsa-piR-23839, hsa-piR-25556, hsa-piR-9187
chr2:132840703-132844161	2q21.2	0.145773	4.22741	3459	0.000829792	0.00509911	0	1.63934	1.63934	0.3125	7.1875	7.5	hsa-piR-28117
chr2:132853400-132860918	2q21.2	0.145773	3.49854	7519	0.000658023	0.00439315	0	1.0929	1.0929	0.3125	6.25	6.5625	hsa-piR-22269, hsa-piR-23197, hsa-piR-797, hsa-piR-8920
chr2:132864344-132869802	2q21.2	0.291545	2.91545	5459	0.000414964	0.00316767	0.273224	0.546448	0.819672	0.3125	5.625	5.9375	hsa-piR-31176
chr2:132869802-132875327	2q21.2	0.291545	3.06122	5526	0.000231826	0.0020921	0.273224	0.546448	0.819672	0.3125	5.9375	6.25	hsa-piR-22269
chr2:132882901-132888078	2q21.2	0.291545	3.35277	5178	0.000419027	0.00319242	0.273224	0.819672	1.0929	0.3125	6.25	6.5625	hsa-piR-2086, hsa-piR-32723
chr2:132888078-132894139	2q21.2	0.291545	3.35277	6062	0.000419027	0.00319242	0.273224	0.819672	1.0929	0.3125	6.25	6.5625	hsa-piR-30778
chr2:132916847-132925063	2q21.2	0.145773	3.207	8217	7.116e-05	0.000885133	0	0.546448	0.546448	0.3125	6.25	6.5625	hsa-piR-15181, hsa-piR-15182, hsa-piR-15183, hsa-piR-16968, hsa-piR-20792, hsa-piR-22269, hsa-piR-23197
chr2:132930512-132932423	2q21.2	0.145773	2.76968	1912	6.24218e-05	0.000797977	0	0.273224	0.273224	0.3125	5.625	5.9375	hsa-piR-23197
chr2:163754564-163760754	2q24.3	0.291545	6.55977	6191	3.81774e-05	0.00054656	0.546448	2.73224	3.27869	0	10.9375	10.9375	hsa-piR-13828, hsa-piR-1913
chr2:164303998-164305350	2q24.3	3.49854	4.95627	1353	0.000167974	0.0016601	6.01093	3.55191	9.56284	0.625	6.5625	7.1875	hsa-piR-32652
chr2:164305393-164308144	2q24.3	3.207	3.93586	2752	0.000441628	0.00332047	5.46448	2.73224	8.19672	0.625	5.3125	5.9375	hsa-piR-22904, hsa-piR-23706
chr2:194160231-194164608	2q32.3	0.437318	3.35277	4378	2.11033e-05	0.000342868	0.819672	0.546448	1.36612	0	6.5625	6.5625	hsa-piR-18337, hsa-piR-24861, hsa-piR-29994
chr2:203310124-203310851	2q33.2	1.89504	2.18659	728	7.60946e-05	0.000921325	3.00546	4.09836	7.10383	0.625	0	0.625	hsa-piR-20111
chr2:203311532-203311867	2q33.2	2.04082	3.06122	336	2.87535e-06	6.77081e-05	3.27869	5.7377	9.01639	0.625	0	0.625	hsa-piR-20792, hsa-piR-25921
chr2:203312841-203313489	2q33.2	2.33236	3.06122	649	1.18082e-06	3.30028e-05	3.82514	5.7377	9.56284	0.625	0	0.625	hsa-piR-22269
chr2:203314917-203315536	2q33.2	1.02041	1.6035	620	0.000309396	0.0025274	1.91257	3.00546	4.91803	0	0	0	hsa-piR-20792, hsa-piR-8920
chr2:214730474-214738754	2q34	0.437318	6.41399	8281	0.000479301	0.00349855	0.819672	3.27869	4.09836	0	10	10	hsa-piR-20792, hsa-piR-23197
chr2:233240760-233241666	2q37.1	3.207	5.10204	907	8.25569e-08	3.66736e-06	5.46448	8.46995	13.9344	0.625	1.25	1.875	hsa-piR-12190
chr2:235271298-235272988	2q37.1	0.291545	2.04082	1691	0.000937558	0.00560652	0.546448	0.273224	0.819672	0	4.0625	4.0625	of hsa-piR-15181
chr2:235272988-235275170	2q37.1	0.291545	2.18659	2183	0.000524391	0.0036819	0.546448	0.273224	0.819672	0	4.375	4.375	of hsa-piR-15181
chr2:243046778-243089457	2q37.3	3.06122	8.01749	42680	2.54464e-08	1.33202e-06	4.64481	2.73224	7.37705	1.25	14.0625	15.3125	hsa-piR-12263, hsa-piR-176, hsa-piR-20115, hsa-piR-20116, hsa-piR-20117, hsa-piR-22269, hsa-piR-28117, hsa-piR-28581, hsa-piR-31204, hsa-piR-32002, hsa-piR-32652
chr2:28817173-28821676	2p23.2	3.35277	0.728863	4504	2.86969e-06	6.76087e-05	6.28415	1.36612	7.65027	0	0	0	hsa-piR-22269, hsa-piR-23197
chr2:28821676-28823954	2p23.2	3.207	0.728863	2279	4.61189e-06	9.87486e-05	6.01093	1.36612	7.37705	0	0	0	hsa-piR-23197
chr2:36653528-36654778	2p22.2	0.145773	3.93586	1251	2.80491e-05	0.000432237	0.273224	0.819672	1.0929	0	7.5	7.5	hsa-piR-23197
chr2:41243143-41243383	2p22.1	2.76968	13.9942	241	0.00013333	0.00137777	5.19126	12.5683	17.7596	0	15.625	15.625	hsa-piR-12263, hsa-piR-20792, hsa-piR-22269, hsa-piR-23197
chr2:46699129-46701427	2p21	2.04082	3.79009	2299	0.000675196	0.00446715	3.82514	2.73224	6.55738	0	5	5	hsa-piR-23839
chr2:47605402-47609315	2p21	0.437318	1.89504	3914	0.000775836	0.00483013	0.819672	3.55191	4.37158	0	0	0	hsa-piR-1513, hsa-piR-15183, hsa-piR-20111
chr2:52765658-52773265	2p16.3	44.7522	50.8746	7608	0.00030717	0.0025274	49.7268	48.3607	98.0874	39.0625	53.75	92.8125	hsa-piR-22269
chr2:53264057-53265852	2p16.2	0.291545	2.04082	1796	0.000937558	0.00560652	0.546448	0.273224	0.819672	0	4.0625	4.0625	hsa-piR-20792, hsa-piR-23197
chr2:53266662-53271576	2p16.2	0.291545	2.47813	4915	0.000162628	0.00161439	0.546448	0.273224	0.819672	0	5	5	hsa-piR-3381
chr2:53273997-53280196	2p16.2	0.291545	3.06122	6200	0.000567845	0.00392215	0.546448	0.819672	1.36612	0	5.625	5.625	hsa-piR-2086, hsa-piR-7908
chr2:55164995-55165933	2p16.1	0.874636	1.74927	939	0.000309396	0.0025274	1.63934	3.27869	4.91803	0	0	0	hsa-piR-20116, hsa-piR-20119, hsa-piR-28117, hsa-piR-32652
chr2:55177297-55181962	2p16.1	0.728863	1.74927	4666	0.000490276	0.00349855	1.36612	3.27869	4.64481	0	0	0	hsa-piR-20116, hsa-piR-20117, hsa-piR-26918, hsa-piR-28117, hsa-piR-32652
chr2:55199056-55208621	2p16.1	0.291545	2.47813	9566	2.0489e-05	0.000333928	0.546448	0	0.546448	0	5.3125	5.3125	hsa-piR-15181, hsa-piR-20116, hsa-piR-20119, hsa-piR-23197, hsa-piR-23709, hsa-piR-28160, hsa-piR-32002, hsa-piR-32652
chr2:57546832-57550335	2p16.1	0.291545	5.10204	3504	0.000116988	0.00127657	0.546448	1.91257	2.45902	0	8.75	8.75	hsa-piR-1510
chr2:57551777-57553530	2p16.1	0.291545	4.8105	1754	8.05253e-05	0.000953355	0.546448	1.63934	2.18579	0	8.4375	8.4375	hsa-piR-32723
chr2:57553530-57556121	2p16.1	0.291545	4.51895	2592	0.000234763	0.00211131	0.546448	1.63934	2.18579	0	7.8125	7.8125	hsa-piR-23839, hsa-piR-3501
chr2:64293205-64310322	2p14	0.437318	2.91545	17118	0.000120545	0.00128606	0.819672	0.546448	1.36612	0	5.625	5.625	hsa-piR-12780, hsa-piR-15181, hsa-piR-15182, hsa-piR-17449, hsa-piR-20792, hsa-piR-21533, hsa-piR-29678, hsa-piR-30738, hsa-piR-32652, hsa-piR-8110
chr2:70655690-70656171	2p13.3	0.58309	2.33236	482	0.000743824	0.00479947	1.0929	4.09836	5.19126	0	0.3125	0.3125	hsa-piR-12263, hsa-piR-15181, hsa-piR-15182, hsa-piR-15183, hsa-piR-20792
chr2:70656171-70659623	2p13.3	0.437318	2.47813	3453	0.000749339	0.00482643	0.819672	4.37158	5.19126	0	0.3125	0.3125	hsa-piR-23839, hsa-piR-31880, hsa-piR-32635
chr2:70666433-70668533	2p13.3	0.437318	4.51895	2101	6.35726e-06	0.000129239	0.819672	7.9235	8.74317	0	0.625	0.625	hsa-piR-23197
chr2:70668738-70669587	2p13.3	0.58309	2.76968	850	0.000949242	0.00565909	1.0929	4.64481	5.7377	0	0.625	0.625	hsa-piR-31880, hsa-piR-32635
chr2:77976705-77976963	2p12	0.874636	6.99708	259	2.15195e-05	0.000348184	1.63934	3.27869	4.91803	0	11.25	11.25	hsa-piR-20792, hsa-piR-23197, of hsa-piR-32002
chr2:77976963-77977185	2p12	0.874636	7.72595	223	0.000179706	0.00174663	1.63934	4.37158	6.01093	0	11.5625	11.5625	of hsa-piR-32002
chr2:77977198-77981952	2p12	1.02041	7.87172	4755	0.000206672	0.00190091	1.91257	4.64481	6.55738	0	11.5625	11.5625	hsa-piR-20152, hsa-piR-23408
chr2:77981952-77986680	2p12	1.31195	8.60058	4729	1.10211e-05	0.000203096	2.45902	4.64481	7.10383	0	13.125	13.125	hsa-piR-11298, hsa-piR-18337, hsa-piR-23839, hsa-piR-25556, hsa-piR-29048, hsa-piR-29994
chr2:81788114-81792357	2p12	3.35277	3.35277	4244	0.000173838	0.00170441	3.55191	6.01093	9.56284	3.125	0.3125	3.4375	hsa-piR-3381
chr2:81792357-81796700	2p12	3.64431	3.35277	4344	0.000136638	0.00140542	4.09836	6.01093	10.1093	3.125	0.3125	3.4375	hsa-piR-12263, hsa-piR-20792, hsa-piR-22269, hsa-piR-23197
chr2:82643243-82644541	2p12	0.291545	2.76968	1299	6.16961e-06	0.000126172	0.546448	0	0.546448	0	5.9375	5.9375	hsa-piR-23197
chr2:82647877-82662774	2p12	0.437318	2.76968	14898	3.29593e-05	0.000484983	0.819672	0.273224	1.0929	0	5.625	5.625	hsa-piR-20792
chr2:82664356-82670405	2p12	0.437318	2.47813	6050	0.000107072	0.00119447	0.819672	0.273224	1.0929	0	5	5	hsa-piR-12263
chr2:88435955-88444179	2p11.2	2.47813	0	8225	9.46225e-05	0.00108198	4.64481	0	4.64481	0	0	0	hsa-piR-23197, hsa-piR-26918
chr2:89963292-89969752	2p11.2	1.74927	12.0991	6461	0.000616441	0.00418394	3.00546	8.74317	11.7486	0.3125	15.9375	16.25	hsa-piR-15183, hsa-piR-20792
chr2:89969752-89974150	2p11.2	1.6035	12.5364	4399	0.000706057	0.00462118	2.73224	9.01639	11.7486	0.3125	16.5625	16.875	hsa-piR-15183
chr20:1572431-1575706	20p13	38.6297	47.5219	3276	0.000192728	0.00181182	37.7049	43.4426	81.1475	39.6875	52.1875	91.875	hsa-piR-13413, hsa-piR-15183
chr20:23562268-23564288	20p11.21	0.291545	8.30904	2021	0.000870862	0.00530222	0.546448	11.7486	12.2951	0	4.375	4.375	hsa-piR-16005
chr20:23915233-23921052	20p11.21	4.51895	1.45773	5820	2.1674e-08	1.1591e-06	8.46995	0.273224	8.74317	0	2.8125	2.8125	hsa-piR-23197
chr20:26234512-26236220	20p11.1	0.291545	3.93586	1709	0.00022576	0.00204562	0.273224	1.0929	1.36612	0.3125	7.1875	7.5	hsa-piR-13983
chr20:26256898-26262095	20p11.1	0.874636	5.10204	5198	0.000861637	0.00526175	1.0929	2.18579	3.27869	0.625	8.4375	9.0625	hsa-piR-25985
chr20:26284454-26288421	20p11.1	1.6035	8.74636	3968	0.000384176	0.0030086	2.18579	4.91803	7.10383	0.9375	13.125	14.0625	hsa-piR-9187
chr20:35036850-35041078	20q11.23	2.04082	0.437318	4229	0.000490276	0.00349855	3.82514	0.819672	4.64481	0	0	0	hsa-piR-22269
chr20:35041078-35045606	20q11.23	3.06122	0.437318	4529	1.89791e-05	0.000312685	5.7377	0.819672	6.55738	0	0	0	hsa-piR-15183
chr20:35045606-35046934	20q11.23	3.06122	0.58309	1329	1.18603e-05	0.000213043	5.7377	1.0929	6.8306	0	0	0	hsa-piR-20792
chr20:35047658-35050478	20q11.23	3.35277	0.58309	2821	4.61189e-06	9.87486e-05	6.28415	1.0929	7.37705	0	0	0	hsa-piR-20436
chr20:35051153-35053372	20q11.23	1.89504	0.58309	2220	0.000490276	0.00349855	3.55191	1.0929	4.64481	0	0	0	hsa-piR-12263
chr20:35690604-35696560	20q11.23	1.02041	6.41399	5957	8.45376e-06	0.00016195	1.91257	2.73224	4.64481	0	10.625	10.625	hsa-piR-20792, hsa-piR-23197, hsa-piR-26918, hsa-piR-32002, hsa-piR-32002, hsa-piR-3381
chr20:35696707-35698392	20q11.23	0.874636	8.01749	1686	1.53206e-07	6.17484e-06	1.63934	3.00546	4.64481	0	13.75	13.75	hsa-piR-10749, hsa-piR-10750, hsa-piR-18257, hsa-piR-18626, hsa-piR-18631, hsa-piR-18632, hsa-piR-18998, hsa-piR-4664, hsa-piR-5073, hsa-piR-5559, hsa-piR-67
chr20:35698392-35700116	20q11.23	0.874636	8.30904	1725	8.3467e-07	2.52034e-05	1.63934	3.55191	5.19126	0	13.75	13.75	hsa-piR-11708, hsa-piR-1408, hsa-piR-15181, hsa-piR-15182, hsa-piR-16407, hsa-piR-16408, hsa-piR-17740, hsa-piR-20792, hsa-piR-21132, hsa-piR-32501
chr20:35701436-35702379	20q11.23	1.6035	13.2653	944	2.03236e-11	2.81461e-09	2.73224	5.19126	7.9235	0.3125	22.5	22.8125	hsa-piR-22269
chr20:35703989-35704173	20q11.23	1.6035	10.9329	185	7.56996e-09	4.67687e-07	2.45902	4.37158	6.8306	0.625	18.4375	19.0625	hsa-piR-20792
chr20:35709592-35712253	20q11.23	1.31195	12.5364	2662	3.0894e-08	1.5819e-06	1.91257	5.7377	7.65027	0.625	20.3125	20.9375	hsa-piR-26918
chr20:35713848-35715340	20q11.23	1.45773	11.2245	1493	2.33874e-06	5.77361e-05	2.18579	5.7377	7.9235	0.625	17.5	18.125	hsa-piR-22269
chr20:35715458-35715663	20q11.23	1.45773	10.4956	206	7.50449e-07	2.3091e-05	2.18579	4.91803	7.10383	0.625	16.875	17.5	hsa-piR-23197
chr20:40360024-40360405	20q12	0.874636	4.95627	382	0.000460026	0.00342869	1.63934	7.37705	9.01639	0	2.1875	2.1875	hsa-piR-25077
chr20:46031979-46034774	20q13.12	0.874636	2.18659	2796	0.000464902	0.00345179	1.63934	3.82514	5.46448	0	0.3125	0.3125	hsa-piR-15181, hsa-piR-15183, hsa-piR-18867, hsa-piR-8920
chr20:46034774-46037082	20q13.12	1.02041	2.33236	2309	0.000959151	0.00570729	1.63934	4.09836	5.7377	0.3125	0.3125	0.625	hsa-piR-15181, hsa-piR-15182, hsa-piR-20792
chr20:46037082-46043898	20q13.12	1.02041	2.18659	6817	0.000251077	0.00222018	1.63934	4.09836	5.7377	0.3125	0	0.3125	hsa-piR-12263, hsa-piR-15181, hsa-piR-20792, hsa-piR-22269, hsa-piR-23197
chr20:46044013-46044736	20q13.12	1.45773	2.18659	724	6.76578e-05	0.000852735	2.45902	4.09836	6.55738	0.3125	0	0.3125	hsa-piR-23197
chr20:46044736-46057298	20q13.12	1.6035	2.47813	12563	1.68203e-05	0.000286673	2.73224	4.64481	7.37705	0.3125	0	0.3125	hsa-piR-1513, hsa-piR-20792, hsa-piR-23197, hsa-piR-32002, hsa-piR-32002, hsa-piR-6854
chr20:46057298-46062887	20q13.12	1.6035	2.33236	5590	2.69521e-05	0.000418629	2.73224	4.37158	7.10383	0.3125	0	0.3125	hsa-piR-1513, hsa-piR-23197, hsa-piR-32002, hsa-piR-5081
chr20:46062887-46066261	20q13.12	1.6035	2.18659	3375	4.31251e-05	0.000604058	2.73224	4.09836	6.8306	0.3125	0	0.3125	hsa-piR-1513, hsa-piR-22269, hsa-piR-23197, hsa-piR-30603
chr20:46066261-46068066	20q13.12	1.16618	2.18659	1806	0.00016357	0.00162135	1.91257	4.09836	6.01093	0.3125	0	0.3125	hsa-piR-20116, hsa-piR-20117, hsa-piR-20118, hsa-piR-28117, hsa-piR-32652
chr20:46068172-46069806	20q13.12	0.874636	2.18659	1635	7.71134e-05	0.000921325	1.63934	4.09836	5.7377	0	0	0	hsa-piR-15181, hsa-piR-15182, hsa-piR-20792, hsa-piR-26918
chr20:46069806-46076588	20q13.12	0.728863	1.89504	6783	0.000309396	0.0025274	1.36612	3.55191	4.91803	0	0	0	hsa-piR-20792, hsa-piR-5082
chr20:46104886-46109662	20q13.12	0.291545	2.18659	4777	0.000490276	0.00349855	0.546448	4.09836	4.64481	0	0	0	hsa-piR-20108, hsa-piR-20792, hsa-piR-23197, hsa-piR-26918, hsa-piR-32002
chr20:46111463-46117132	20q13.12	0.291545	2.33236	5670	0.000309396	0.0025274	0.546448	4.37158	4.91803	0	0	0	hsa-piR-13522, hsa-piR-20116, hsa-piR-20116, hsa-piR-20117, hsa-piR-20118, hsa-piR-20119, hsa-piR-20792, hsa-piR-23709, hsa-piR-28117, hsa-piR-28117, hsa-piR-32652, hsa-piR-32652
chr20:46123181-46124699	20q13.12	0.437318	1.89504	1519	0.000775836	0.00483013	0.819672	3.55191	4.37158	0	0	0	hsa-piR-12263, hsa-piR-20792
chr20:46124699-46126694	20q13.12	0.437318	1.89504	1996	0.000775836	0.00483013	0.819672	3.55191	4.37158	0	0	0	hsa-piR-15181, hsa-piR-20116, hsa-piR-20117, hsa-piR-20118, hsa-piR-28117, hsa-piR-32652, hsa-piR-8920
chr20:48766824-48778083	20q13.13	1.02041	2.33236	11260	0.000876871	0.0053265	1.91257	3.82514	5.7377	0	0.625	0.625	hsa-piR-12263, hsa-piR-15181, hsa-piR-15182, hsa-piR-20792, hsa-piR-20792, hsa-piR-22269, hsa-piR-22269, hsa-piR-23197, hsa-piR-23197, hsa-piR-30603
chr20:48778083-48779478	20q13.13	0.874636	2.47813	1396	0.000903164	0.00545363	1.63934	4.09836	5.7377	0	0.625	0.625	hsa-piR-20792
chr20:48787126-48793855	20q13.13	1.02041	4.51895	6730	2.17524e-05	0.000350624	1.91257	7.37705	9.28962	0	1.25	1.25	hsa-piR-20116, hsa-piR-20119, hsa-piR-23197, hsa-piR-28117, hsa-piR-32652
chr20:48798486-48800850	20q13.13	0.58309	2.62391	2365	0.000299212	0.0025274	1.0929	4.64481	5.7377	0	0.3125	0.3125	hsa-piR-10185, hsa-piR-12263, hsa-piR-15181, hsa-piR-15182, hsa-piR-20792, hsa-piR-20792, hsa-piR-32002, of hsa-piR-32002
chr20:48800850-48802806	20q13.13	0.58309	2.62391	1957	0.000299212	0.0025274	1.0929	4.64481	5.7377	0	0.3125	0.3125	hsa-piR-32002
chr20:52113149-52114521	20q13.2	2.91545	1.74927	1373	1.40989e-05	0.000246648	0.819672	3.27869	4.09836	5.3125	0	5.3125	hsa-piR-26918
chr20:52117006-52123159	20q13.2	3.207	1.89504	6154	1.42455e-05	0.000248657	1.0929	3.55191	4.64481	5.625	0	5.625	hsa-piR-11298, hsa-piR-15183, hsa-piR-20152, hsa-piR-20792, hsa-piR-23408, hsa-piR-29994, hsa-piR-6988
chr20:52123159-52126803	20q13.2	3.35277	1.31195	3645	0.000187536	0.00179596	1.36612	2.45902	3.82514	5.625	0	5.625	hsa-piR-29048, hsa-piR-31880, hsa-piR-32635, hsa-piR-3501, hsa-piR-9187
chr20:52127065-52128375	20q13.2	3.35277	1.31195	1311	0.000187536	0.00179596	1.36612	2.45902	3.82514	5.625	0	5.625	hsa-piR-20792
chr20:5736486-5740160	20p12.3	0.874636	8.60058	3675	0.000640765	0.00431041	1.63934	5.46448	7.10383	0	12.1875	12.1875	hsa-piR-15181, hsa-piR-15182, hsa-piR-20792, hsa-piR-30778, hsa-piR-8920
chr20:5749778-5752846	20p12.3	0.58309	1.74927	3069	0.000171172	0.00168566	1.0929	0	1.0929	0	3.75	3.75	hsa-piR-1513
chr20:60885508-60909636	20q13.33	1.45773	1.6035	24129	7.71134e-05	0.000921325	2.73224	3.00546	5.7377	0	0	0	hsa-piR-15183
chr20:61717549-61726614	20q13.33	1.16618	1.6035	9066	0.00019498	0.00181182	2.18579	3.00546	5.19126	0	0	0	hsa-piR-20108, hsa-piR-22269
chr20:61789949-61791314	20q13.33	1.89504	0.728863	1366	0.000309396	0.0025274	3.55191	1.36612	4.91803	0	0	0	hsa-piR-18867, hsa-piR-8920
chr20:61819681-61831848	20q13.33	1.89504	0.437318	12168	0.000775836	0.00483013	3.55191	0.819672	4.37158	0	0	0	hsa-piR-22269, hsa-piR-22269, hsa-piR-23197
chr20:62379453-62381464	20q13.33	1.89504	2.33236	2012	0.00029243	0.0024911	3.00546	4.09836	7.10383	0.625	0.3125	0.9375	hsa-piR-22269, hsa-piR-32002
chr20:62909031-62956154	20q13.33	2.33236	12.5364	47124	3.83741e-06	8.58423e-05	4.37158	16.1202	20.4918	0	8.4375	8.4375	hsa-piR-12263, hsa-piR-12585, hsa-piR-14697, hsa-piR-14698, hsa-piR-14988, hsa-piR-1513, hsa-piR-176, hsa-piR-19956, hsa-piR-20115, hsa-piR-20116, hsa-piR-20117, hsa-piR-20520, hsa-piR-22033, hsa-piR-23197, hsa-piR-24198, hsa-piR-26918, hsa-piR-28117, hsa-piR-28581, hsa-piR-31447, hsa-piR-32002, hsa-piR-32652, hsa-piR-4594, hsa-piR-4595, hsa-piR-7050
chr20:660068-660961	20p13	2.91545	2.04082	894	0.000121369	0.00128606	5.46448	1.91257	7.37705	0	2.1875	2.1875	hsa-piR-30778
chr20:661945-668269	20p13	2.91545	1.74927	6325	9.46389e-05	0.00108198	5.46448	1.36612	6.8306	0	2.1875	2.1875	hsa-piR-1513, hsa-piR-20792, hsa-piR-23197
chr20:793558-806831	20p13	0.437318	2.18659	13274	0.000309396	0.0025274	0.819672	4.09836	4.91803	0	0	0	hsa-piR-15181, hsa-piR-15183, hsa-piR-20108, hsa-piR-23197, hsa-piR-26918
chr20:807532-808736	20p13	0.437318	1.89504	1205	0.000775836	0.00483013	0.819672	3.55191	4.37158	0	0	0	hsa-piR-15181, hsa-piR-15182, hsa-piR-20792
chr21:11076643-11084264	21p11.1	6.70554	6.85131	7622	0.00012094	0.00128606	3.00546	6.28415	9.28962	10.9375	7.5	18.4375	hsa-piR-32002
chr21:11084264-11088073	21p11.1	6.99708	6.12245	3810	0.000182791	0.00176485	3.27869	5.7377	9.01639	11.25	6.5625	17.8125	hsa-piR-12190
chr21:11088073-11091474	21p11.1	6.99708	5.97668	3402	0.000204374	0.00188346	3.27869	5.7377	9.01639	11.25	6.25	17.5	hsa-piR-12263, hsa-piR-20792, hsa-piR-22269, hsa-piR-32002
chr21:11091582-11099808	21p11.1	6.85131	5.97668	8227	0.000112273	0.00124099	3.00546	6.28415	9.28962	11.25	5.625	16.875	hsa-piR-13522, hsa-piR-15183, hsa-piR-23197, hsa-piR-23197
chr21:11099808-11108041	21p11.1	6.85131	6.41399	8234	6.05583e-05	0.000779887	3.00546	7.65027	10.6557	11.25	5	16.25	hsa-piR-15181, hsa-piR-15182, hsa-piR-1973, hsa-piR-20792, hsa-piR-30603
chr21:11108041-11115794	21p11.1	6.99708	6.70554	7754	9.34084e-05	0.0010742	3.27869	8.19672	11.4754	11.25	5	16.25	hsa-piR-15181, hsa-piR-20116, hsa-piR-20117, hsa-piR-20118, hsa-piR-23197, hsa-piR-26918, hsa-piR-28117, hsa-piR-32652
chr21:11115794-11123620	21p11.1	7.14286	6.85131	7827	4.86346e-05	0.000654515	3.27869	8.46995	11.7486	11.5625	5	16.5625	hsa-piR-20792
chr21:11124970-11126025	21p11.1	7.14286	5.53936	1056	1.07079e-06	3.07513e-05	2.45902	6.8306	9.28962	12.5	4.0625	16.5625	hsa-piR-1513, hsa-piR-15181
chr21:11126025-11141136	21p11.1	7.28863	5.24781	15112	5.6162e-07	1.8388e-05	2.45902	6.55738	9.01639	12.8125	3.75	16.5625	hsa-piR-20792, hsa-piR-20792, hsa-piR-22269, hsa-piR-22269, hsa-piR-23197, hsa-piR-23197, hsa-piR-32002, hsa-piR-8920
chr21:11141136-11157030	21p11.1	6.70554	4.66472	15895	1.12422e-05	0.00020636	2.45902	5.19126	7.65027	11.5625	4.0625	15.625	hsa-piR-20792, hsa-piR-22269, hsa-piR-23197
chr21:24399700-24401812	21q21.2	0.145773	3.207	2113	1.25517e-05	0.000223665	0.273224	0.273224	0.546448	0	6.5625	6.5625	hsa-piR-22269
chr21:24401812-24403964	21q21.2	0.145773	2.33236	2153	0.00044427	0.00333147	0.273224	0.273224	0.546448	0	4.6875	4.6875	hsa-piR-18867, hsa-piR-32002
chr21:33955127-33955489	21q22.11	2.62391	5.10204	363	0.000927004	0.00556298	2.45902	2.18579	4.64481	2.8125	8.4375	11.25	hsa-piR-20792
chr21:40181971-40184963	21q22.2	1.16618	6.99708	2993	2.73939e-06	6.59599e-05	2.18579	3.00546	5.19126	0	11.5625	11.5625	hsa-piR-23197, hsa-piR-26918
chr21:43558720-43559804	21q22.3	0.437318	7.14286	1085	0.000484344	0.00349855	0.819672	10.3825	11.2022	0	3.4375	3.4375	hsa-piR-15183, hsa-piR-20436, hsa-piR-7435
chr21:45609527-45614313	21q22.3	2.47813	0.58309	4787	0.000321663	0.00260944	4.64481	0.819672	5.46448	0	0.3125	0.3125	hsa-piR-15181, hsa-piR-18867, hsa-piR-8920
chr21:45811018-45831896	21q22.3	0.58309	1.74927	20879	0.000775836	0.00483013	1.0929	3.27869	4.37158	0	0	0	hsa-piR-12263, hsa-piR-20792, hsa-piR-23197
chr22:16240156-16240353	22q11.1	8.16327	19.0962	198	0.000389238	0.00303645	10.1093	13.9344	24.0437	5.9375	25	30.9375	hsa-piR-12348, hsa-piR-13252, hsa-piR-13253, hsa-piR-13698, hsa-piR-150, hsa-piR-25136, hsa-piR-3772, of hsa-piR-2375
chr22:16240353-16240433	22q11.1	8.01749	19.0962	81	0.000455773	0.0034023	9.83607	13.9344	23.7705	5.9375	25	30.9375	of hsa-piR-31466
chr22:16240433-16241564	22q11.1	7.72595	19.0962	1132	0.000605616	0.00412598	9.28962	13.9344	23.224	5.9375	25	30.9375	hsa-piR-12348, hsa-piR-12348, hsa-piR-12572, hsa-piR-13257, hsa-piR-13698, hsa-piR-13698, hsa-piR-20677, hsa-piR-25136, hsa-piR-25136, hsa-piR-25179, hsa-piR-25589, hsa-piR-29908, of hsa-piR-31466
chr22:16241564-16245684	22q11.1	7.58017	19.242	4121	0.000352747	0.00281301	9.28962	13.9344	23.224	5.625	25.3125	30.9375	hsa-piR-10870, hsa-piR-12348, hsa-piR-12348, hsa-piR-12572, hsa-piR-13252, hsa-piR-13252, hsa-piR-13253, hsa-piR-13257, hsa-piR-13602, hsa-piR-13602, hsa-piR-13698, hsa-piR-13698, hsa-piR-150, hsa-piR-15694, hsa-piR-15694, hsa-piR-17626, hsa-piR-17626, hsa-piR-17627, hsa-piR-17627, hsa-piR-17667, hsa-piR-17981, hsa-piR-17981, hsa-piR-20677, hsa-piR-20677, hsa-piR-21706, hsa-piR-25136, hsa-piR-251…
chr22:16245684-16248698	22q11.1	7.4344	18.9504	3015	0.000189654	0.00180704	9.01639	13.388	22.4044	5.625	25.3125	30.9375	hsa-piR-12348, hsa-piR-12348, hsa-piR-12572, hsa-piR-13254, hsa-piR-13255, hsa-piR-13257, hsa-piR-13602, hsa-piR-13698, hsa-piR-13698, hsa-piR-13699, hsa-piR-14350, hsa-piR-17667, hsa-piR-25136, hsa-piR-25136, hsa-piR-29908, hsa-piR-31158, hsa-piR-31466, hsa-piR-3772, hsa-piR-718, of hsa-piR-25179
chr22:16248698-16264953	22q11.1	7.28863	18.6589	16256	9.49272e-05	0.0010849	8.74317	12.8415	21.5847	5.625	25.3125	30.9375	hsa-piR-10185, hsa-piR-10228, hsa-piR-19465, hsa-piR-23148, hsa-piR-23772, hsa-piR-28471, hsa-piR-31223, hsa-piR-3381
chr22:16444872-16460965	22q11.1	4.51895	8.30904	16094	0.000977025	0.00579749	5.7377	4.91803	10.6557	3.125	12.1875	15.3125	hsa-piR-30603
chr22:18477055-18479414	22q11.21	0.291545	2.18659	2360	0.000490276	0.00349855	0.546448	4.09836	4.64481	0	0	0	hsa-piR-22269
chr22:19943642-19945556	22q11.21	2.04082	0.437318	1915	0.000490276	0.00349855	3.82514	0.819672	4.64481	0	0	0	hsa-piR-15181, hsa-piR-15182, hsa-piR-22269
chr22:19951701-19953198	22q11.21	2.47813	0.437318	1498	0.000122705	0.00128606	4.64481	0.819672	5.46448	0	0	0	hsa-piR-20792, hsa-piR-23197
chr22:21583621-21595103	22q11.21	10.7872	23.6152	11483	0.000265545	0.0023249	15.0273	20.4918	35.5191	5.9375	27.1875	33.125	hsa-piR-20116, hsa-piR-20117, hsa-piR-20118, hsa-piR-28117, hsa-piR-32652
chr22:21609397-21659689	22q11.21	11.0787	22.7405	50293	0.00024204	0.00216596	15.5738	20.4918	36.0656	5.9375	25.3125	31.25	hsa-piR-10210, hsa-piR-10211, hsa-piR-1136, hsa-piR-12565, hsa-piR-13089, hsa-piR-13468, hsa-piR-13482, hsa-piR-13483, hsa-piR-13597, hsa-piR-15146, hsa-piR-15181, hsa-piR-15182, hsa-piR-15229, hsa-piR-15230, hsa-piR-15231, hsa-piR-1549, hsa-piR-1582, hsa-piR-16182, hsa-piR-169, hsa-piR-17423, hsa-piR-18133, hsa-piR-20116, hsa-piR-20119, hsa-piR-20139, hsa-piR-20792, hsa-piR-21148, hsa-piR-21149,…
chr22:21659689-21708069	22q11.21	11.0787	22.7405	48381	7.88858e-05	0.000938917	15.847	20.2186	36.0656	5.625	25.625	31.25	hsa-piR-18867, hsa-piR-20792, hsa-piR-21853, hsa-piR-23197, hsa-piR-26596, hsa-piR-5081, hsa-piR-8920
chr22:21708069-21714855	22q11.21	9.76676	20.1166	6787	4.63609e-05	0.000642136	14.2077	16.9399	31.1475	4.6875	23.75	28.4375	hsa-piR-20792, hsa-piR-22269, hsa-piR-23197, hsa-piR-30603
chr22:21881254-21917238	22q11.21	1.74927	2.33236	35985	0.000502337	0.00355975	3.00546	3.82514	6.8306	0.3125	0.625	0.9375	hsa-piR-12263, hsa-piR-13413, hsa-piR-15183, hsa-piR-20108, hsa-piR-20436, hsa-piR-20436, hsa-piR-20792, hsa-piR-22269, hsa-piR-22269, hsa-piR-23197, hsa-piR-23197, hsa-piR-24404, hsa-piR-25921, hsa-piR-30603, hsa-piR-30603, hsa-piR-32002, hsa-piR-32002, hsa-piR-3381, hsa-piR-4670, hsa-piR-4924, hsa-piR-8920
chr22:25685334-25687455	22q11.23	4.37318	18.3673	2122	5.47507e-05	0.000719905	6.8306	13.9344	20.765	1.5625	23.4375	25	hsa-piR-20116, hsa-piR-20117, hsa-piR-28117, hsa-piR-32652
chr22:25696537-25700401	22q11.23	4.51895	14.1399	3865	2.83787e-07	1.02899e-05	6.8306	8.19672	15.0273	1.875	20.9375	22.8125	hsa-piR-22269
chr22:25701196-25702860	22q11.23	4.8105	14.723	1665	5.1212e-09	3.33512e-07	6.8306	7.37705	14.2077	2.5	23.125	25.625	hsa-piR-8920
chr22:25702860-25704772	22q11.23	4.66472	12.6822	1913	1.18257e-06	3.30319e-05	6.28415	6.8306	13.1148	2.8125	19.375	22.1875	hsa-piR-5081
chr22:25709387-25712015	22q11.23	4.51895	10.0583	2629	2.47847e-05	0.000389865	6.01093	5.46448	11.4754	2.8125	15.3125	18.125	hsa-piR-23197, hsa-piR-30603
chr22:25712015-25715363	22q11.23	4.51895	9.76676	3349	5.95437e-05	0.000767875	6.01093	5.46448	11.4754	2.8125	14.6875	17.5	hsa-piR-14586, hsa-piR-32002
chr22:25715363-25718535	22q11.23	4.51895	8.45481	3173	0.00036156	0.00287304	6.01093	4.91803	10.929	2.8125	12.5	15.3125	hsa-piR-8417
chr22:25735922-25736142	22q11.23	6.55977	8.45481	221	0.000187582	0.00179604	9.01639	5.19126	14.2077	3.75	12.1875	15.9375	of hsa-piR-13120
chr22:25736142-25736342	22q11.23	6.41399	11.0787	201	7.91008e-06	0.000153476	8.74317	6.28415	15.0273	3.75	16.5625	20.3125	hsa-piR-10185
chr22:25736674-25741289	22q11.23	7.28863	15.7434	4616	5.70561e-07	1.86173e-05	10.1093	9.56284	19.6721	4.0625	22.8125	26.875	hsa-piR-20171, hsa-piR-29994, hsa-piR-9187
chr22:25741289-25745908	22q11.23	6.26822	13.2653	4620	0.000360069	0.00286313	8.19672	9.01639	17.2131	4.0625	18.125	22.1875	hsa-piR-2324
chr22:30715888-30724238	22q12.2	3.06122	0.437318	8351	1.89791e-05	0.000312685	5.7377	0.819672	6.55738	0	0	0	hsa-piR-26918, hsa-piR-5081
chr22:30724238-30728782	22q12.2	3.35277	0.437318	4545	7.40114e-06	0.00014504	6.28415	0.819672	7.10383	0	0	0	hsa-piR-20792, hsa-piR-22269
chr22:35919767-35924973	22q12.3	0.728863	1.6035	5207	0.000775836	0.00483013	1.36612	3.00546	4.37158	0	0	0	hsa-piR-20792, hsa-piR-23197
chr22:37751182-37751821	22q13.1	0.58309	3.35277	640	0.00071222	0.00465698	1.0929	5.46448	6.55738	0	0.9375	0.9375	hsa-piR-10681, hsa-piR-11481, hsa-piR-11482, hsa-piR-16011, hsa-piR-26305, hsa-piR-27339, hsa-piR-28706, hsa-piR-3593, hsa-piR-7829, hsa-piR-8448, hsa-piR-9605, of hsa-piR-27839
chr22:38974392-38981890	22q13.1	0.728863	1.6035	7499	0.000775836	0.00483013	1.36612	3.00546	4.37158	0	0	0	hsa-piR-15181, hsa-piR-20108, hsa-piR-20792, hsa-piR-23197
chr22:39403807-39405007	22q13.1	1.89504	5.8309	1201	0.000267027	0.0023331	2.18579	2.45902	4.64481	1.5625	9.6875	11.25	hsa-piR-20792, hsa-piR-23197
chr22:39405007-39407070	22q13.1	1.89504	5.97668	2064	0.000159957	0.00159496	2.18579	2.45902	4.64481	1.5625	10	11.5625	hsa-piR-23197
chr22:39407070-39410307	22q13.1	1.89504	5.53936	3238	0.000728356	0.00473218	2.18579	2.45902	4.64481	1.5625	9.0625	10.625	hsa-piR-8439
chr22:40016831-40018180	22q13.1	0.437318	2.91545	1350	0.00096953	0.00576102	0.819672	4.91803	5.7377	0	0.625	0.625	hsa-piR-20116, hsa-piR-20117, hsa-piR-20118, hsa-piR-28117, hsa-piR-32652
chr22:41500139-41502882	22q13.2	2.47813	2.18659	2744	0.000405796	0.00312666	4.64481	2.45902	7.10383	0	1.875	1.875	hsa-piR-30603
chr22:41502882-41505861	22q13.2	2.47813	3.06122	2980	0.000336101	0.00270415	4.64481	2.45902	7.10383	0	3.75	3.75	hsa-piR-12190, hsa-piR-20792, hsa-piR-23197, hsa-piR-26918
chr22:41505861-41506134	22q13.2	2.47813	2.91545	274	6.40503e-05	0.000815023	4.64481	1.63934	6.28415	0	4.375	4.375	hsa-piR-20792
chr22:41506639-41510296	22q13.2	2.33236	3.06122	3658	6.76427e-05	0.000852735	4.37158	1.63934	6.01093	0	4.6875	4.6875	hsa-piR-23197, hsa-piR-30603
chr22:41510296-41513932	22q13.2	1.74927	3.06122	3637	0.000132442	0.00137007	3.27869	1.36612	4.64481	0	5	5	hsa-piR-23839
chr22:45200809-45203999	22q13.31	0.874636	2.18659	3191	0.000380286	0.00298596	1.36612	4.09836	5.46448	0.3125	0	0.3125	hsa-piR-12263, hsa-piR-15181, hsa-piR-15182, hsa-piR-20792
chr22:45203999-45206592	22q13.31	0.874636	2.91545	2594	3.70365e-05	0.000534591	1.36612	5.46448	6.8306	0.3125	0	0.3125	hsa-piR-20116, hsa-piR-20117, hsa-piR-20118, hsa-piR-32652
chr22:46676232-46681231	22q13.31	2.91545	1.16618	5000	0.000121947	0.00128606	5.46448	1.0929	6.55738	0	1.25	1.25	hsa-piR-19013
chr22:46681231-46685133	22q13.31	2.91545	1.16618	3903	0.000121947	0.00128606	5.46448	1.0929	6.55738	0	1.25	1.25	hsa-piR-20116, hsa-piR-20119, hsa-piR-32652
chr22:46863539-46867371	22q13.31	0.437318	2.47813	3833	0.000122705	0.00128606	0.819672	4.64481	5.46448	0	0	0	hsa-piR-1513, hsa-piR-20116, hsa-piR-20119, hsa-piR-20792, hsa-piR-30603, hsa-piR-32652
chr22:46867371-46874108	22q13.31	0.437318	2.47813	6738	0.000122705	0.00128606	0.819672	4.64481	5.46448	0	0	0	hsa-piR-1513
chr22:46876860-46877313	22q13.31	0.58309	2.62391	454	4.83938e-05	0.00065221	1.0929	4.91803	6.01093	0	0	0	hsa-piR-23197
chr22:46878037-46882953	22q13.31	0.58309	2.18659	4917	0.00019498	0.00181182	1.0929	4.09836	5.19126	0	0	0	hsa-piR-22269, hsa-piR-23197, hsa-piR-32002, hsa-piR-5079
chr22:46882953-46885530	22q13.31	0.58309	2.04082	2578	0.000309396	0.0025274	1.0929	3.82514	4.91803	0	0	0	hsa-piR-22269
chr22:46885530-46888374	22q13.31	0.58309	1.89504	2845	0.000490276	0.00349855	1.0929	3.55191	4.64481	0	0	0	hsa-piR-20116, hsa-piR-20117, hsa-piR-20118, hsa-piR-26918, hsa-piR-28117, hsa-piR-32652
chr22:48516643-48519501	22q13.32	0.58309	2.91545	2859	7.9404e-05	0.000943649	1.0929	0.546448	1.63934	0	5.625	5.625	hsa-piR-32002
chr22:48525295-48526121	22q13.32	1.45773	2.62391	827	0.000811074	0.00499848	1.91257	0.546448	2.45902	0.9375	5	5.9375	hsa-piR-23197
chr22:51124653-51129254	22q13.33	1.16618	1.16618	4602	0.000775836	0.00483013	2.18579	2.18579	4.37158	0	0	0	hsa-piR-8920
chr3:10258385-10261351	3p25.3	0.291545	2.33236	2967	0.000309396	0.0025274	0.546448	4.37158	4.91803	0	0	0	hsa-piR-22269
chr3:10261351-10264006	3p25.3	0.291545	2.18659	2656	0.000490276	0.00349855	0.546448	4.09836	4.64481	0	0	0	hsa-piR-23197
chr3:104134165-104134307	3q13.11	1.6035	11.8076	143	3.97493e-05	0.000564805	2.73224	7.37705	10.1093	0.3125	16.875	17.1875	hsa-piR-22269
chr3:105305209-105309839	3q13.11	0	5.8309	4631	0.000499061	0.00354588	0	8.74317	8.74317	0	2.5	2.5	hsa-piR-11298, hsa-piR-18337, hsa-piR-20115, hsa-piR-23839, hsa-piR-28117, hsa-piR-29994, hsa-piR-31880, hsa-piR-32635
chr3:105309839-105316213	3q13.11	0	5.68513	6375	0.000755211	0.00483013	0	8.46995	8.46995	0	2.5	2.5	hsa-piR-20437, hsa-piR-22269, hsa-piR-29048, hsa-piR-32704, hsa-piR-9187
chr3:106380547-106386535	3q13.12	0.291545	3.49854	5989	2.5004e-06	6.09708e-05	0.546448	0.273224	0.819672	0	7.1875	7.1875	hsa-piR-18337, hsa-piR-20152, hsa-piR-23408, hsa-piR-29994, hsa-piR-6988, of hsa-piR-11298
chr3:123988075-123990719	3q21.2	2.33236	0.145773	2645	0.000490276	0.00349855	4.37158	0.273224	4.64481	0	0	0	hsa-piR-22269, hsa-piR-30603
chr3:123991505-124002216	3q21.2	2.18659	0	10712	0.000250563	0.00221688	4.09836	0	4.09836	0	0	0	hsa-piR-15181
chr3:125717689-125720625	3q21.2	1.45773	4.22741	2937	2.92502e-05	0.000447336	2.45902	1.36612	3.82514	0.3125	7.5	7.8125	hsa-piR-32723
chr3:126402454-126405130	3q21.3	2.33236	0.728863	2677	0.000666703	0.00442342	4.37158	0.546448	4.91803	0	0.9375	0.9375	hsa-piR-32002
chr3:127420346-127422064	3q21.3	0.728863	9.18367	1719	4.9526e-08	2.34658e-06	1.36612	3.55191	4.91803	0	15.625	15.625	hsa-piR-20116, hsa-piR-20119, hsa-piR-28117, hsa-piR-32652
chr3:127423993-127424278	3q21.3	0.874636	7.58017	286	1.8536e-07	7.17756e-06	1.63934	2.73224	4.37158	0	13.125	13.125	hsa-piR-30373
chr3:129811313-129815478	3q22.1	1.45773	9.62099	4166	2.84298e-07	1.03002e-05	2.73224	4.64481	7.37705	0	15.3125	15.3125	hsa-piR-1513, hsa-piR-20108
chr3:129815478-129819620	3q22.1	1.45773	9.18367	4143	3.68872e-07	1.2887e-05	2.73224	4.37158	7.10383	0	14.6875	14.6875	hsa-piR-20114
chr3:129823858-129832345	3q22.1	1.31195	6.85131	8488	1.01889e-05	0.000190224	2.45902	3.27869	5.7377	0	10.9375	10.9375	hsa-piR-12263, hsa-piR-18255, hsa-piR-20116, hsa-piR-20117, hsa-piR-20792, hsa-piR-23197, hsa-piR-28117, hsa-piR-32002, hsa-piR-32652, hsa-piR-6854
chr3:129832345-129839739	3q22.1	1.31195	6.41399	7395	3.73203e-06	8.3965e-05	2.45902	2.73224	5.19126	0	10.625	10.625	hsa-piR-21310
chr3:129843511-129846484	3q22.1	1.16618	4.66472	2974	1.16229e-05	0.000212022	2.18579	1.63934	3.82514	0	8.125	8.125	hsa-piR-20792, hsa-piR-8477, hsa-piR-8478, hsa-piR-8479
chr3:129846484-129854171	3q22.1	1.16618	4.08163	7688	8.8963e-07	2.66233e-05	2.18579	0.819672	3.00546	0	7.8125	7.8125	hsa-piR-15183, hsa-piR-20116, hsa-piR-20119, hsa-piR-22269, hsa-piR-28117, hsa-piR-32652
chr3:129854171-129856613	3q22.1	1.16618	3.93586	2443	1.58008e-06	4.22744e-05	2.18579	0.819672	3.00546	0	7.5	7.5	hsa-piR-15181, hsa-piR-15182, hsa-piR-20792, hsa-piR-20792
chr3:129856613-129864679	3q22.1	1.16618	3.79009	8067	2.7961e-06	6.68976e-05	2.18579	0.819672	3.00546	0	7.1875	7.1875	hsa-piR-420
chr3:129864679-129874259	3q22.1	1.16618	3.207	9581	4.70557e-06	0.000100522	2.18579	0.546448	2.73224	0	6.25	6.25	hsa-piR-10926, hsa-piR-10927, hsa-piR-29678, hsa-piR-740
chr3:129874259-129890091	3q22.1	1.16618	2.91545	15833	2.26224e-06	5.60538e-05	2.18579	0.273224	2.45902	0	5.9375	5.9375	hsa-piR-13522, hsa-piR-2086, hsa-piR-23839, hsa-piR-29994, hsa-piR-30603, hsa-piR-9187
chr3:129890091-129891069	3q22.1	1.16618	1.74927	979	0.000226706	0.00205261	2.18579	0.273224	2.45902	0	3.4375	3.4375	hsa-piR-23197
chr3:137027962-137029396	3q22.3	8.01749	20.6997	1435	5.99712e-13	1.33455e-10	10.6557	10.1093	20.765	5	32.8125	37.8125	hsa-piR-10185, hsa-piR-23839, hsa-piR-3501
chr3:149002108-149004692	3q25.1	0	1.6035	2585	0.000349171	0.00278774	0	0	0	0	3.4375	3.4375	hsa-piR-1446, hsa-piR-30941, hsa-piR-31120, hsa-piR-31121
chr3:162205325-162207037	3q26.1	0.291545	5.24781	1713	0.000271732	0.00236004	0.546448	2.18579	2.73224	0	8.75	8.75	hsa-piR-23839
chr3:162207037-162207844	3q26.1	0.437318	4.51895	808	0.0001557	0.00156447	0.819672	1.63934	2.45902	0	7.8125	7.8125	hsa-piR-10185
chr3:162220731-162222781	3q26.1	1.16618	3.64431	2051	0.000629854	0.00425285	1.36612	1.0929	2.45902	0.9375	6.5625	7.5	hsa-piR-2086
chr3:163659024-163660686	3q26.1	6.12245	20.1166	1663	3.36423e-09	2.31281e-07	9.28962	12.2951	21.5847	2.5	29.0625	31.5625	hsa-piR-23839, hsa-piR-25077
chr3:176481344-176487091	3q26.32	0.145773	2.33236	5748	0.000490276	0.00349855	0.273224	4.37158	4.64481	0	0	0	hsa-piR-20792
chr3:176707391-176708255	3q26.32	0.145773	4.66472	865	0.00083243	0.00511398	0.273224	1.91257	2.18579	0	7.8125	7.8125	hsa-piR-15181, hsa-piR-15182, hsa-piR-20792
chr3:176708791-176709748	3q26.32	0.145773	4.66472	958	0.000207386	0.00190673	0.273224	1.63934	1.91257	0	8.125	8.125	hsa-piR-32002
chr3:176709748-176710710	3q26.32	0.145773	5.24781	963	2.31464e-05	0.000369166	0.273224	1.63934	1.91257	0	9.375	9.375	hsa-piR-20792, hsa-piR-20792, hsa-piR-23197
chr3:178928859-178929550	3q26.32	0.874636	4.08163	692	4.88673e-05	0.000657017	1.36612	1.0929	2.45902	0.3125	7.5	7.8125	hsa-piR-15181, hsa-piR-15182
chr3:178929550-178930503	3q26.32	0.874636	4.22741	954	2.78115e-05	0.000429855	1.36612	1.0929	2.45902	0.3125	7.8125	8.125	hsa-piR-12263, hsa-piR-15183, hsa-piR-20436, hsa-piR-20792, hsa-piR-23197
chr3:178949465-178949727	3q26.32	1.45773	3.79009	263	3.44392e-06	7.86893e-05	2.18579	0.546448	2.73224	0.625	7.5	8.125	hsa-piR-27696, hsa-piR-32002
chr3:187413839-187415467	3q27.3	0	2.04082	1629	5.27648e-05	0.000698927	0	0	0	0	4.375	4.375	hsa-piR-23197
chr3:187578511-187583850	3q27.3	0.291545	2.18659	5340	0.000524391	0.0036819	0.546448	0.273224	0.819672	0	4.375	4.375	hsa-piR-11298, hsa-piR-1510, hsa-piR-20152, hsa-piR-23839, hsa-piR-25556, hsa-piR-29994, hsa-piR-32723, hsa-piR-9062
chr3:187583850-187587107	3q27.3	0.291545	2.76968	3258	0.000324837	0.00262831	0.546448	0.546448	1.0929	0	5.3125	5.3125	hsa-piR-23839, hsa-piR-29048, hsa-piR-31880, hsa-piR-32635
chr3:187590832-187594999	3q27.3	0.437318	3.49854	4168	0.000219612	0.00200072	0.546448	0.819672	1.36612	0.3125	6.5625	6.875	hsa-piR-20792, hsa-piR-22269, hsa-piR-23197
chr3:195474472-195475424	3q29	10.2041	13.4111	953	0.000213469	0.00195614	13.388	16.3934	29.7814	6.5625	10	16.5625	hsa-piR-20116, hsa-piR-20117, hsa-piR-28117, hsa-piR-32652
chr3:196520203-196525339	3q29	1.02041	2.33236	5137	0.000185454	0.0017822	1.91257	4.09836	6.01093	0	0.3125	0.3125	hsa-piR-8920
chr3:196525339-196530431	3q29	1.02041	2.33236	5093	0.000185454	0.0017822	1.91257	4.09836	6.01093	0	0.3125	0.3125	hsa-piR-12263, hsa-piR-20792, hsa-piR-26918
chr3:196530431-196533374	3q29	1.02041	2.47813	2944	0.00011726	0.00127865	1.91257	4.37158	6.28415	0	0.3125	0.3125	hsa-piR-20792
chr3:196533374-196539678	3q29	1.02041	2.62391	6305	7.39769e-05	0.000911928	1.91257	4.64481	6.55738	0	0.3125	0.3125	hsa-piR-20792, hsa-piR-23197
chr3:196539678-196543570	3q29	1.16618	2.47813	3893	1.18603e-05	0.000213043	2.18579	4.64481	6.8306	0	0	0	hsa-piR-12263, hsa-piR-20792, hsa-piR-22269, hsa-piR-23197
chr3:196544141-196547189	3q29	1.16618	2.18659	3049	3.03277e-05	0.000453364	2.18579	4.09836	6.28415	0	0	0	hsa-piR-23197, hsa-piR-23197
chr3:196547189-196551804	3q29	1.16618	2.04082	4616	4.83938e-05	0.00065221	2.18579	3.82514	6.01093	0	0	0	hsa-piR-3381
chr3:29501930-29506631	3p24.1	0.145773	2.04082	4702	0.000185911	0.00178441	0.273224	0	0.273224	0	4.375	4.375	hsa-piR-22269, hsa-piR-32002
chr3:29512324-29515505	3p24.1	0.291545	2.33236	3182	0.000292432	0.0024911	0.546448	0.273224	0.819672	0	4.6875	4.6875	hsa-piR-10789, hsa-piR-1446, hsa-piR-21273, hsa-piR-27586, hsa-piR-27587, hsa-piR-28553, hsa-piR-30941, hsa-piR-31121
chr3:32093570-32095643	3p23	0.291545	23.6152	2074	0.00027808	0.00240019	0.546448	17.7596	18.306	0	30.3125	30.3125	hsa-piR-26918
chr3:32111392-32117163	3p22.3	0.437318	17.4927	5772	6.61756e-05	0.000839338	0.819672	22.9508	23.7705	0	11.25	11.25	hsa-piR-17744, hsa-piR-30151, hsa-piR-420
chr3:32117163-32123085	3p22.3	0.437318	17.2012	5923	0.000126897	0.00131997	0.819672	22.4044	23.224	0	11.25	11.25	hsa-piR-12263, hsa-piR-20792, hsa-piR-22269, hsa-piR-23197
chr3:32125442-32126266	3p22.3	0.58309	15.3061	825	0.00088489	0.00536536	1.0929	19.3989	20.4918	0	10.625	10.625	hsa-piR-15181, hsa-piR-19013
chr3:35976679-35979492	3p22.3	0.728863	5.24781	2814	2.02921e-05	0.00033141	1.36612	1.91257	3.27869	0	9.0625	9.0625	hsa-piR-19013
chr3:35979852-35980305	3p22.3	0.58309	4.08163	454	0.000119003	0.00128606	1.0929	1.36612	2.45902	0	7.1875	7.1875	hsa-piR-15181, hsa-piR-15182
chr3:3638271-3639319	3p26.2	0.291545	4.22741	1049	5.79012e-06	0.000119688	0.546448	0.819672	1.36612	0	8.125	8.125	hsa-piR-20792, hsa-piR-22269, hsa-piR-23197
chr3:50068879-50070671	3p21.31	2.04082	1.31195	1793	0.000265982	0.00232672	0.546448	2.45902	3.00546	3.75	0	3.75	hsa-piR-20108
chr3:50070671-50072830	3p21.31	2.04082	1.16618	2160	0.000410078	0.00314296	0.546448	2.18579	2.73224	3.75	0	3.75	hsa-piR-23197
chr3:50433723-50446523	3p21.31	5.10204	0.728863	12801	8.62083e-09	5.20289e-07	9.56284	1.36612	10.929	0	0	0	hsa-piR-20792, hsa-piR-23197
chr3:50955429-50958070	3p21.2	3.79009	7.28863	2642	2.2383e-06	5.5578e-05	4.91803	2.73224	7.65027	2.5	12.5	15	hsa-piR-2086, hsa-piR-25077
chr3:50958070-50960751	3p21.2	3.79009	7.4344	2682	1.30561e-06	3.59132e-05	4.91803	2.73224	7.65027	2.5	12.8125	15.3125	hsa-piR-23408
chr3:57050920-57052191	3p14.3	4.22741	0.437318	1272	1.54533e-06	4.1439e-05	7.9235	0.546448	8.46995	0	0.3125	0.3125	hsa-piR-26918
chr3:60345-72783	3p26.3	3.64431	2.04082	12439	6.45998e-05	0.000820681	5.7377	3.55191	9.28962	1.25	0.3125	1.5625	hsa-piR-32002
chr3:63570082-63577662	3p14.2	0.437318	3.49854	7581	0.000346368	0.0027706	0.819672	1.0929	1.91257	0	6.25	6.25	hsa-piR-23839, hsa-piR-31880, hsa-piR-32635
chr3:6654205-6655163	3p26.1	1.45773	10.7872	959	3.13245e-06	7.24541e-05	2.18579	5.46448	7.65027	0.625	16.875	17.5	hsa-piR-11525
chr3:74494141-74496876	3p12.3	0.291545	2.47813	2736	0.000489349	0.00349855	0.273224	4.64481	4.91803	0.3125	0	0.3125	hsa-piR-1986
chr3:76704147-76710096	3p12.3	0	4.8105	5950	1.75127e-07	6.8297e-06	0	0.819672	0.819672	0	9.375	9.375	hsa-piR-22269
chr3:77243-81264	3p26.3	3.49854	1.16618	4022	0.000275217	0.00238021	5.46448	2.18579	7.65027	1.25	0	1.25	hsa-piR-20792, hsa-piR-23197
chr3:84689361-84691980	3p12.1	1.16618	4.37318	2620	0.000391278	0.0030473	2.18579	2.18579	4.37158	0	6.875	6.875	hsa-piR-23839, hsa-piR-31880, hsa-piR-32635
chr3:84702531-84704442	3p12.1	2.04082	5.39359	1912	6.16964e-06	0.000126172	3.55191	2.18579	5.7377	0.3125	9.0625	9.375	hsa-piR-31880, hsa-piR-32635
chr3:84947985-84949595	3p12.1	2.18659	5.8309	1611	7.06513e-05	0.000882452	2.45902	2.18579	4.64481	1.875	10	11.875	hsa-piR-25077, hsa-piR-32723
chr3:86695-91074	3p26.3	4.08163	1.16618	4380	5.04613e-05	0.000673693	6.55738	2.18579	8.74317	1.25	0	1.25	hsa-piR-6451
chr3:91074-95181	3p26.3	3.93586	1.02041	4108	0.00012464	0.00130111	6.28415	1.91257	8.19672	1.25	0	1.25	hsa-piR-22269, hsa-piR-852
chr3:9268891-9271676	3p25.3	3.49854	0.145773	2786	1.18603e-05	0.000213043	6.55738	0.273224	6.8306	0	0	0	hsa-piR-12263, hsa-piR-20792, hsa-piR-22269, hsa-piR-23197
chr3:98402406-98407350	3q12.1	1.74927	12.0991	4945	2.98095e-05	0.000453364	3.00546	7.65027	10.6557	0.3125	17.1875	17.5	hsa-piR-32723
chr3:98407393-98412187	3q12.1	1.45773	11.0787	4795	2.77354e-05	0.000429093	2.45902	6.55738	9.01639	0.3125	16.25	16.5625	hsa-piR-20792, hsa-piR-22269
chr3:98412187-98418788	3q12.1	1.02041	7.87172	6602	2.71663e-05	0.000421399	1.91257	4.09836	6.01093	0	12.1875	12.1875	hsa-piR-15181, hsa-piR-23197
chr3:98418788-98422917	3q12.1	0.874636	4.51895	4130	0.000173204	0.00170033	1.63934	1.91257	3.55191	0	7.5	7.5	hsa-piR-1513, hsa-piR-26918, hsa-piR-8920
chr4:104200081-104203916	4q24	0.58309	1.6035	3836	0.000307439	0.0025274	1.0929	0	1.0929	0	3.4375	3.4375	hsa-piR-32723
chr4:104203916-104209177	4q24	0.58309	1.45773	5262	0.000551224	0.00383215	1.0929	0	1.0929	0	3.125	3.125	hsa-piR-10345, hsa-piR-8653
chr4:107386138-107398374	4q24	0.291545	2.62391	12237	9.02058e-05	0.00104427	0.546448	0.273224	0.819672	0	5.3125	5.3125	hsa-piR-1510, hsa-piR-22273, hsa-piR-25267
chr4:112301373-112305194	4q25	0.728863	5.53936	3822	6.95916e-06	0.000139166	1.36612	1.91257	3.27869	0	9.6875	9.6875	hsa-piR-2086, hsa-piR-23839, hsa-piR-3501, hsa-piR-9187
chr4:119547439-119567276	4q26	0.58309	2.04082	19838	0.000402276	0.00310514	1.0929	0.273224	1.36612	0	4.0625	4.0625	hsa-piR-10127, hsa-piR-12568, hsa-piR-13167, hsa-piR-14020, hsa-piR-14988, hsa-piR-15023, hsa-piR-15024, hsa-piR-15025, hsa-piR-15026, hsa-piR-15027, hsa-piR-15305, hsa-piR-18053, hsa-piR-19956, hsa-piR-20116, hsa-piR-20117, hsa-piR-20520, hsa-piR-21305, hsa-piR-22033, hsa-piR-23197, hsa-piR-23578, hsa-piR-23924, hsa-piR-24198, hsa-piR-25145, hsa-piR-25824, hsa-piR-26386, hsa-piR-27399, hsa-piR-2…
chr4:119569288-119579802	4q26	0.58309	2.18659	10515	2.92333e-05	0.000447336	1.0929	0	1.0929	0	4.6875	4.6875	hsa-piR-12263, hsa-piR-176, hsa-piR-30603
chr4:119579802-119589383	4q26	0.58309	2.04082	9582	5.27832e-05	0.000698927	1.0929	0	1.0929	0	4.375	4.375	hsa-piR-20108, hsa-piR-20792, hsa-piR-26918, hsa-piR-31204
chr4:119589383-119594874	4q26	0.58309	2.18659	5492	0.000225672	0.00204562	1.0929	0.273224	1.36612	0	4.375	4.375	hsa-piR-23197, hsa-piR-26918
chr4:120303387-120310417	4q26	0.728863	3.79009	7031	0.000940224	0.00561796	1.0929	1.36612	2.45902	0.3125	6.5625	6.875	hsa-piR-18170, hsa-piR-2086, hsa-piR-22273
chr4:133819075-133820762	4q28.3	0.291545	4.08163	1688	5.73437e-05	0.000746681	0.546448	1.0929	1.63934	0	7.5	7.5	hsa-piR-20792, hsa-piR-22269, hsa-piR-23197
chr4:133823431-133825204	4q28.3	0.145773	7.28863	1774	3.946e-06	8.78112e-05	0.273224	2.73224	3.00546	0	12.5	12.5	hsa-piR-10185, hsa-piR-28778
chr4:133825204-133826376	4q28.3	0.145773	6.26822	1173	0.000158544	0.00158412	0.273224	2.73224	3.00546	0	10.3125	10.3125	hsa-piR-15181
chr4:139998465-140002233	4q31.1	2.18659	6.12245	3769	0.000102762	0.00115849	4.09836	4.09836	8.19672	0	8.4375	8.4375	hsa-piR-15181
chr4:144291783-144292157	4q31.21	4.08163	16.4723	375	8.1418e-14	2.40436e-11	6.01093	6.55738	12.5683	1.875	27.8125	29.6875	hsa-piR-23839, hsa-piR-25077
chr4:144295688-144297476	4q31.21	2.18659	4.51895	1789	1.24891e-05	0.000222974	4.09836	2.18579	6.28415	0	7.1875	7.1875	hsa-piR-15181
chr4:144722973-144725224	4q31.21	4.95627	15.3061	2252	5.29789e-07	1.75059e-05	9.01639	13.1148	22.1311	0.3125	17.8125	18.125	hsa-piR-23839, hsa-piR-25077
chr4:144725224-144726164	4q31.21	6.12245	18.3673	941	5.7771e-10	5.02332e-08	11.2022	13.6612	24.8634	0.3125	23.75	24.0625	hsa-piR-3501
chr4:144726168-144731614	4q31.21	6.55977	18.8047	5447	4.07362e-10	3.80266e-08	11.7486	13.6612	25.4098	0.625	24.6875	25.3125	hsa-piR-23839, hsa-piR-30603
chr4:144731614-144738814	4q31.21	5.53936	15.4519	7201	2.72055e-08	1.41463e-06	10.1093	12.2951	22.4044	0.3125	19.0625	19.375	hsa-piR-1175, hsa-piR-20792, hsa-piR-26115, hsa-piR-27751
chr4:146992633-146998418	4q31.22	4.22741	0.728863	5786	1.61547e-07	6.3742e-06	7.9235	1.36612	9.28962	0	0	0	hsa-piR-15181, hsa-piR-15182, hsa-piR-20792, hsa-piR-22269
chr4:151878991-151879794	4q31.3	0.874636	2.91545	804	0.000794095	0.00492038	1.63934	1.0929	2.73224	0	5	5	hsa-piR-12301
chr4:156613669-156615243	4q32.1	1.16618	4.51895	1575	3.63681e-10	3.41766e-08	2.18579	0	2.18579	0	9.6875	9.6875	hsa-piR-20116, hsa-piR-20117, hsa-piR-20118, hsa-piR-28117, hsa-piR-32652
chr4:161070778-161077329	4q32.1	0.728863	7.4344	6552	0.000945914	0.00564139	1.0929	4.09836	5.19126	0.3125	11.25	11.5625	hsa-piR-10185, hsa-piR-25556, hsa-piR-29994, hsa-piR-31363, hsa-piR-9187
chr4:165653488-165657056	4q32.3	0.145773	13.1195	3569	0.00039897	0.00308534	0.273224	8.46995	8.74317	0	18.4375	18.4375	hsa-piR-13420
chr4:180056064-180067316	4q34.3	0.291545	4.66472	11253	5.79824e-06	0.000119688	0.546448	1.0929	1.63934	0	8.75	8.75	hsa-piR-20792, hsa-piR-23197
chr4:18839740-18843271	4p15.31	0.145773	3.35277	3532	0.000643125	0.00432133	0.273224	5.7377	6.01093	0	0.625	0.625	hsa-piR-20116, hsa-piR-20119, hsa-piR-32652
chr4:23467364-23472143	4p15.2	1.74927	8.45481	4780	5.56705e-07	1.8254e-05	3.27869	4.09836	7.37705	0	13.4375	13.4375	hsa-piR-13333
chr4:26198642-26200118	4p15.2	0.437318	1.89504	1477	0.000775836	0.00483013	0.819672	3.55191	4.37158	0	0	0	hsa-piR-20116, hsa-piR-20117, hsa-piR-20118, hsa-piR-20792, hsa-piR-28117, hsa-piR-32652
chr4:26200118-26203662	4p15.2	0.437318	2.18659	3545	0.000309396	0.0025274	0.819672	4.09836	4.91803	0	0	0	hsa-piR-32002
chr4:26205588-26209562	4p15.2	0.437318	2.33236	3975	0.00019498	0.00181182	0.819672	4.37158	5.19126	0	0	0	hsa-piR-1513
chr4:26217158-26223981	4p15.2	0.58309	2.04082	6824	0.000309396	0.0025274	1.0929	3.82514	4.91803	0	0	0	hsa-piR-20116, hsa-piR-20117, hsa-piR-20118, hsa-piR-28117, hsa-piR-32002, hsa-piR-32652
chr4:26223981-26226790	4p15.2	0.58309	1.89504	2810	0.000490276	0.00349855	1.0929	3.55191	4.64481	0	0	0	hsa-piR-30603
chr4:28952866-28953441	4p15.1	0.728863	6.55977	576	1.14461e-05	0.000209449	1.36612	2.73224	4.09836	0	10.9375	10.9375	hsa-piR-15181, hsa-piR-15182, hsa-piR-20792
chr4:32391719-32397312	4p15.1	2.04082	12.9738	5594	2.34021e-07	8.7766e-06	3.82514	7.65027	11.4754	0	19.0625	19.0625	hsa-piR-20792, hsa-piR-23197
chr4:4061383-4063541	4p16.3	1.02041	1.89504	2159	0.00033854	0.00271911	1.36612	0	1.36612	0.625	4.0625	4.6875	hsa-piR-7435
chr4:4066597-4072281	4p16.3	1.16618	2.04082	5685	0.000142096	0.0014536	1.63934	0	1.63934	0.625	4.375	5	hsa-piR-15181, hsa-piR-26918
chr4:4072281-4073728	4p16.3	1.16618	1.74927	1448	0.000461304	0.00343376	1.63934	0	1.63934	0.625	3.75	4.375	hsa-piR-15183
chr4:4076017-4088250	4p16.3	1.31195	2.18659	12234	0.000920058	0.00553075	1.63934	0.273224	1.91257	0.9375	4.375	5.3125	hsa-piR-11982, hsa-piR-1513, hsa-piR-26918
chr4:48187040-48188404	4p12	0.58309	2.33236	1365	0.000762281	0.00483013	1.0929	0.546448	1.63934	0	4.375	4.375	hsa-piR-18631, hsa-piR-18632, hsa-piR-5075, hsa-piR-5559
chr4:48277121-48283478	4p11	0.58309	1.45773	6358	0.000551224	0.00383215	1.0929	0	1.0929	0	3.125	3.125	hsa-piR-20792, hsa-piR-23197
chr4:49590629-49605770	4p11	6.55977	17.7843	15142	7.2695e-06	0.000144327	7.65027	11.2022	18.8525	5.3125	25.3125	30.625	hsa-piR-10979, hsa-piR-1928, hsa-piR-1928, hsa-piR-20214, hsa-piR-21064, hsa-piR-22530, hsa-piR-27262, hsa-piR-27262, hsa-piR-9376
chr4:49605770-49632324	4p11	5.68513	17.6385	26555	9.98e-07	2.91239e-05	7.10383	10.6557	17.7596	4.0625	25.625	29.6875	hsa-piR-11298, hsa-piR-1513, hsa-piR-15181, hsa-piR-20792, hsa-piR-23197, hsa-piR-26918, hsa-piR-29994, hsa-piR-32002, hsa-piR-3501
chr4:55107611-55111660	4q12	2.76968	10.4956	4050	3.29421e-08	1.66678e-06	4.64481	4.91803	9.56284	0.625	16.875	17.5	hsa-piR-22273
chr4:55111660-55115704	4q12	3.79009	16.3265	4045	3.93731e-09	2.63353e-07	6.8306	10.1093	16.9399	0.3125	23.4375	23.75	hsa-piR-11298, hsa-piR-1510, hsa-piR-29994, hsa-piR-9187
chr4:55575498-55578873	4q12	2.18659	6.85131	3376	3.93206e-05	0.000560325	3.82514	3.82514	7.65027	0.3125	10.3125	10.625	hsa-piR-23197
chr4:61938936-61943819	4q13.1	3.06122	10.4956	4884	7.08409e-05	0.00088371	5.7377	10.6557	16.3934	0	10.3125	10.3125	hsa-piR-12263, hsa-piR-20792, hsa-piR-23197
chr4:68956626-68966991	4q13.2	0.437318	4.8105	10366	5.35693e-05	0.00070794	0.819672	1.63934	2.45902	0	8.4375	8.4375	hsa-piR-15181, hsa-piR-23839, hsa-piR-3501
chr4:69235641-69249752	4q13.2	3.06122	11.9534	14112	0.000673385	0.00445768	4.91803	9.01639	13.9344	0.9375	15.3125	16.25	hsa-piR-1513, hsa-piR-20792, hsa-piR-23197
chr4:69375254-69382820	4q13.2	36.7347	43.4402	7567	0.000857735	0.00524679	41.8033	36.8852	78.6885	30.9375	50.9375	81.875	hsa-piR-18337, hsa-piR-20152, hsa-piR-23408, hsa-piR-29048, hsa-piR-31880, hsa-piR-32635, hsa-piR-9187
chr4:69484974-69485909	4q13.2	33.5277	42.1283	936	0.000143165	0.00146135	39.6175	35.2459	74.8634	26.5625	50	76.5625	hsa-piR-25216
chr4:69485909-69487657	4q13.2	30.758	40.9621	1749	2.66355e-05	0.00041426	37.1585	33.6066	70.765	23.4375	49.375	72.8125	hsa-piR-22273
chr4:69497225-69505724	4q13.2	14.4315	30.1749	8500	4.03859e-12	7.12891e-10	19.3989	18.8525	38.2514	8.75	43.125	51.875	hsa-piR-1510
chr4:69505724-69513871	4q13.2	11.8076	26.9679	8148	2.04561e-08	1.09772e-06	15.847	18.306	34.153	7.1875	36.875	44.0625	hsa-piR-1510, hsa-piR-20152, hsa-piR-2086, hsa-piR-25556
chr4:69513871-69525184	4q13.2	8.60058	24.344	11314	9.52447e-06	0.000179676	11.4754	17.7596	29.235	5.3125	31.875	37.1875	hsa-piR-32723
chr4:69536970-69538588	4q13.2	5.68513	16.035	1619	0.000195402	0.00181538	8.74317	13.1148	21.8579	2.1875	19.375	21.5625	hsa-piR-16336
chr4:78382079-78384090	4q21.1	1.45773	1.89504	2012	5.42641e-05	0.000715699	2.73224	0.273224	3.00546	0	3.75	3.75	hsa-piR-2086
chr4:78384090-78385689	4q21.1	1.89504	1.6035	1600	6.30731e-06	0.00012854	3.55191	0	3.55191	0	3.4375	3.4375	hsa-piR-18924
chr4:78385689-78388279	4q21.1	3.64431	1.74927	2591	1.72218e-08	9.40274e-07	6.8306	0	6.8306	0	3.75	3.75	hsa-piR-10789, hsa-piR-1446, hsa-piR-16039, hsa-piR-21273, hsa-piR-27586, hsa-piR-27587, hsa-piR-30941, hsa-piR-31120
chr4:78391047-78393721	4q21.1	3.64431	1.02041	2675	2.69925e-07	9.89392e-06	6.8306	0	6.8306	0	2.1875	2.1875	hsa-piR-15181, hsa-piR-15182, hsa-piR-20792
chr4:78394494-78402393	4q21.1	3.64431	0.728863	7900	8.0206e-07	2.44388e-05	6.8306	0	6.8306	0	1.5625	1.5625	hsa-piR-23197, hsa-piR-30603
chr4:88687760-88691969	4q22.1	1.02041	3.35277	4210	0.000110271	0.00122318	1.91257	1.0929	3.00546	0	5.9375	5.9375	hsa-piR-10775, hsa-piR-12263
chr4:88691969-88696125	4q22.1	1.45773	4.22741	4157	5.70672e-06	0.000118512	2.73224	1.36612	4.09836	0	7.5	7.5	hsa-piR-2086, hsa-piR-22273, hsa-piR-23839, hsa-piR-31363, hsa-piR-32723
chr4:93869134-93877967	4q22.2	0.145773	2.76968	8834	0.000758719	0.00483013	0.273224	4.91803	5.19126	0	0.3125	0.3125	hsa-piR-23839, hsa-piR-31880, hsa-piR-32002, hsa-piR-32635
chr4:9482716-9491190	4p16.1	14.1399	9.0379	8475	0.000333548	0.00268682	9.56284	7.9235	17.4863	19.375	10.3125	29.6875	hsa-piR-12190, hsa-piR-27696, hsa-piR-28890
chr5:102252517-102273696	5q21.1	0	2.76968	21180	0.000245357	0.00218979	0	4.91803	4.91803	0	0.3125	0.3125	hsa-piR-1513
chr5:104533910-104539616	5q21.3	0.291545	5.53936	5707	0.000360938	0.00286907	0.546448	2.45902	3.00546	0	9.0625	9.0625	hsa-piR-22273
chr5:114987924-114994590	5q22.3	1.31195	2.04082	6667	0.000182157	0.0017617	2.45902	3.55191	6.01093	0	0.3125	0.3125	hsa-piR-24222, hsa-piR-25841
chr5:119659690-119662557	5q23.1	2.76968	0.145773	2868	0.000409843	0.00314296	0.546448	0	0.546448	5.3125	0.3125	5.625	hsa-piR-26918
chr5:119662557-119668390	5q23.1	2.76968	0.145773	5834	0.000409843	0.00314296	0.546448	0	0.546448	5.3125	0.3125	5.625	hsa-piR-32002
chr5:125963656-125965663	5q23.2	2.18659	1.45773	2008	0.000441988	0.00332264	0.819672	2.73224	3.55191	3.75	0	3.75	hsa-piR-17410, hsa-piR-5081
chr5:125965663-125971004	5q23.2	2.47813	1.6035	5342	0.000104569	0.00117348	0.819672	3.00546	3.82514	4.375	0	4.375	hsa-piR-32002
chr5:125972768-125976033	5q23.2	2.18659	1.74927	3266	0.000184239	0.00177526	0.819672	3.27869	4.09836	3.75	0	3.75	hsa-piR-12263, hsa-piR-15181, hsa-piR-15182, hsa-piR-20792, hsa-piR-22269, hsa-piR-22269, hsa-piR-7011
chr5:125976033-125980196	5q23.2	1.89504	1.6035	4164	0.000741323	0.00479321	0.819672	3.00546	3.82514	3.125	0	3.125	hsa-piR-20792, hsa-piR-23197, hsa-piR-30603
chr5:132621601-132624904	5q31.1	2.04082	0	3304	0.000407945	0.003136	3.82514	0	3.82514	0	0	0	hsa-piR-22269, hsa-piR-5081
chr5:144365730-144373600	5q31.3	0.145773	5.8309	7871	0.000699189	0.00458519	0.273224	2.73224	3.00546	0	9.375	9.375	hsa-piR-26918
chr5:144373600-144376500	5q31.3	0.145773	5.39359	2901	0.000244649	0.00218556	0.273224	2.18579	2.45902	0	9.0625	9.0625	hsa-piR-23839, hsa-piR-25508
chr5:145450934-145451973	5q32	0.291545	2.76968	1040	0.000324837	0.00262831	0.546448	0.546448	1.0929	0	5.3125	5.3125	of hsa-piR-5081
chr5:145451973-145456086	5q32	0.291545	2.76968	4114	4.99109e-05	0.000667292	0.546448	0.273224	0.819672	0	5.625	5.625	hsa-piR-32002, of hsa-piR-5081
chr5:150197013-150198947	5q33.1	0.437318	2.62391	1935	0.000378059	0.00297345	0.819672	0.546448	1.36612	0	5	5	hsa-piR-15181
chr5:15532-36067	5p15.33	2.76968	2.62391	20536	0.000893369	0.00541258	4.91803	3.00546	7.9235	0.3125	2.1875	2.5	hsa-piR-23839, hsa-piR-25077, hsa-piR-6086, hsa-piR-6087
chr5:155488989-155495251	5q33.2	3.79009	16.3265	6263	0.000474885	0.00349855	4.91803	11.4754	16.3934	2.5	21.875	24.375	hsa-piR-15656, hsa-piR-18337, hsa-piR-20152, hsa-piR-20370, hsa-piR-23839, hsa-piR-29048, hsa-piR-29994, hsa-piR-6988, hsa-piR-9187
chr5:155495258-155498125	5q33.2	2.62391	8.89213	2868	1.89153e-05	0.000312685	3.55191	4.37158	7.9235	1.5625	14.0625	15.625	hsa-piR-10185, hsa-piR-23839, hsa-piR-25556, of hsa-piR-9187
chr5:164512511-164516040	5q34	0	1.89504	3530	0.000664619	0.0044166	0	3.55191	3.55191	0	0	0	hsa-piR-20792
chr5:173189710-173191448	5q35.2	2.04082	0.437318	1739	0.000490276	0.00349855	3.82514	0.819672	4.64481	0	0	0	hsa-piR-15183, hsa-piR-20108, hsa-piR-20792
chr5:173193535-173194459	5q35.2	4.8105	0.437318	925	6.1187e-08	2.82497e-06	9.01639	0.819672	9.83607	0	0	0	hsa-piR-15181, hsa-piR-15182, hsa-piR-20792
chr5:173461802-173469088	5q35.2	0.437318	3.64431	7287	0.00020113	0.00185977	0.819672	1.0929	1.91257	0	6.5625	6.5625	hsa-piR-27696
chr5:174163260-174170825	5q35.2	1.31195	2.76968	7566	2.86969e-06	6.76087e-05	2.45902	5.19126	7.65027	0	0	0	hsa-piR-12263, hsa-piR-15183, hsa-piR-22269
chr5:174181847-174183713	5q35.2	0.58309	1.89504	1867	0.000490276	0.00349855	1.0929	3.55191	4.64481	0	0	0	hsa-piR-18867, hsa-piR-23197, hsa-piR-8920
chr5:177135573-177138181	5q35.3	1.45773	10.9329	2609	0.000244214	0.00218251	2.45902	7.10383	9.56284	0.3125	15.3125	15.625	hsa-piR-20116, hsa-piR-20117, hsa-piR-20118, hsa-piR-20792, hsa-piR-28117, hsa-piR-32652
chr5:177138181-177141404	5q35.3	1.6035	12.9738	3224	1.36344e-06	3.72205e-05	2.73224	7.37705	10.1093	0.3125	19.375	19.6875	hsa-piR-20108, hsa-piR-23197, hsa-piR-26844, hsa-piR-26918
chr5:177141404-177147518	5q35.3	2.33236	13.4111	6115	1.52396e-07	6.14746e-06	4.09836	7.65027	11.7486	0.3125	20	20.3125	hsa-piR-1513, hsa-piR-20792, hsa-piR-23197, hsa-piR-26918
chr5:177147518-177154251	5q35.3	5.97668	14.5773	6734	1.09965e-05	0.000202817	7.37705	8.74317	16.1202	4.375	21.25	25.625	hsa-piR-12263, hsa-piR-14397, hsa-piR-15181, hsa-piR-15182, hsa-piR-20323, hsa-piR-20792, hsa-piR-27555, hsa-piR-28205, hsa-piR-28319, hsa-piR-28320, hsa-piR-30537, hsa-piR-31944, hsa-piR-6545
chr5:177154251-177167051	5q35.3	6.85131	18.5131	12801	0.000103078	0.00116156	8.46995	12.8415	21.3115	5	25	30	hsa-piR-13180, hsa-piR-15183, hsa-piR-16321, hsa-piR-22146, hsa-piR-27733, hsa-piR-716, hsa-piR-754
chr5:177167051-177182959	5q35.3	8.01749	21.5743	15909	5.83667e-06	0.000120306	10.6557	15.0273	25.6831	5	29.0625	34.0625	hsa-piR-15183, hsa-piR-22273, hsa-piR-32002
chr5:177182959-177198202	5q35.3	11.2245	23.3236	15244	0.000184716	0.00177912	13.1148	17.2131	30.3279	9.0625	30.3125	39.375	hsa-piR-11782, hsa-piR-12263, hsa-piR-20792, hsa-piR-2086, hsa-piR-23839
chr5:177198202-177213000	5q35.3	11.8076	23.4694	14799	6.81757e-05	0.000858445	13.6612	16.9399	30.6011	9.6875	30.9375	40.625	hsa-piR-11298, hsa-piR-12263, hsa-piR-1513, hsa-piR-18337, hsa-piR-20109, hsa-piR-20152, hsa-piR-20370, hsa-piR-20792, hsa-piR-20792, hsa-piR-23197, hsa-piR-23839, hsa-piR-26432, hsa-piR-26918, hsa-piR-29048, hsa-piR-29994, hsa-piR-31880, hsa-piR-32635, hsa-piR-6988, hsa-piR-7850, hsa-piR-9187
chr5:177213000-177228065	5q35.3	15.8892	22.8863	15066	0.000165457	0.00163832	17.7596	16.6667	34.4262	13.75	30	43.75	hsa-piR-10217, hsa-piR-2086, hsa-piR-23839, hsa-piR-2456
chr5:177228065-177230592	5q35.3	15.7434	21.137	2528	0.000297262	0.00252218	17.4863	15.3005	32.7869	13.75	27.8125	41.5625	hsa-piR-20792
chr5:177230592-177243785	5q35.3	15.7434	20.5539	13194	0.000277151	0.00239306	17.4863	14.7541	32.2404	13.75	27.1875	40.9375	hsa-piR-15181, hsa-piR-30603, hsa-piR-32002
chr5:179057638-179060043	5q35.3	1.74927	3.64431	2406	0.000663367	0.0044166	3.27869	4.91803	8.19672	0	2.1875	2.1875	hsa-piR-20792, hsa-piR-23197, hsa-piR-26415, hsa-piR-30603, hsa-piR-32002
chr5:179060043-179061569	5q35.3	1.89504	3.93586	1527	0.000217159	0.00198107	3.55191	5.46448	9.01639	0	2.1875	2.1875	hsa-piR-23197
chr5:179061569-179063060	5q35.3	2.04082	3.64431	1492	0.000105386	0.00117985	3.82514	5.19126	9.01639	0	1.875	1.875	hsa-piR-28117, hsa-piR-32002, hsa-piR-32652
chr5:179063060-179065043	5q35.3	2.04082	3.35277	1984	2.44366e-05	0.000385941	3.82514	5.19126	9.01639	0	1.25	1.25	hsa-piR-20792, hsa-piR-22269, hsa-piR-23197
chr5:179065043-179065824	5q35.3	2.04082	3.06122	782	1.53149e-05	0.000264084	3.82514	4.91803	8.74317	0	0.9375	0.9375	hsa-piR-5081
chr5:179085974-179086174	5q35.3	4.08163	3.93586	201	3.47812e-05	0.000506867	5.7377	6.55738	12.2951	2.1875	0.9375	3.125	hsa-piR-20792
chr5:179086174-179086369	5q35.3	4.37318	3.93586	196	1.66196e-05	0.000283664	6.28415	6.55738	12.8415	2.1875	0.9375	3.125	hsa-piR-1513
chr5:179086369-179091043	5q35.3	4.66472	4.37318	4675	1.01638e-06	2.94967e-05	6.55738	7.65027	14.2077	2.5	0.625	3.125	hsa-piR-20436, hsa-piR-20792, hsa-piR-27696
chr5:179096399-179099876	5q35.3	5.39359	5.97668	3478	1.54486e-09	1.18914e-07	9.01639	9.56284	18.5792	1.25	1.875	3.125	hsa-piR-18867, hsa-piR-8920
chr5:179099876-179103438	5q35.3	5.39359	8.16327	3563	1.42386e-06	3.86453e-05	9.01639	10.3825	19.3989	1.25	5.625	6.875	hsa-piR-20116, hsa-piR-20117, hsa-piR-20118, hsa-piR-23780, hsa-piR-25921, hsa-piR-28117, hsa-piR-32652
chr5:179104332-179104566	5q35.3	4.95627	8.45481	235	0.00094031	0.00561796	7.65027	9.56284	17.2131	1.875	7.1875	9.0625	hsa-piR-20792, hsa-piR-23197, hsa-piR-26918
chr5:180425664-180433244	5q35.3	5.97668	13.4111	7581	8.71846e-07	2.61745e-05	10.1093	10.3825	20.4918	1.25	16.875	18.125	hsa-piR-15181, hsa-piR-15182, hsa-piR-19013, hsa-piR-20792, hsa-piR-22269, hsa-piR-23197
chr5:180433244-180437832	5q35.3	4.66472	13.1195	4589	1.82453e-06	4.7123e-05	8.19672	10.1093	18.306	0.625	16.5625	17.1875	hsa-piR-20792, hsa-piR-23197
chr5:180437832-180442420	5q35.3	3.06122	5.53936	4589	1.10318e-05	0.000203214	5.19126	2.73224	7.9235	0.625	8.75	9.375	hsa-piR-23839, hsa-piR-32723
chr5:180442420-180442680	5q35.3	2.04082	4.66472	261	4.6671e-06	9.98361e-05	3.27869	1.36612	4.64481	0.625	8.4375	9.0625	of hsa-piR-1510
chr5:180442680-180444070	5q35.3	0.874636	3.207	1391	4.84524e-05	0.000652624	1.36612	0.546448	1.91257	0.3125	6.25	6.5625	hsa-piR-32723, of hsa-piR-1510
chr5:21303722-21304616	5p14.3	0.874636	4.08163	895	0.000209213	0.00192014	1.63934	1.63934	3.27869	0	6.875	6.875	hsa-piR-15183
chr5:21315407-21318481	5p14.3	1.02041	5.53936	3075	6.72679e-07	2.11877e-05	1.91257	1.63934	3.55191	0	10	10	hsa-piR-1510
chr5:21332039-21338923	5p14.3	0.728863	8.60058	6885	7.08917e-10	5.9976e-08	1.0929	2.18579	3.27869	0.3125	15.9375	16.25	hsa-piR-20792, hsa-piR-23197, hsa-piR-32002
chr5:21342588-21351193	5p14.3	0.874636	12.828	8606	2.4868e-09	1.77187e-07	1.36612	5.46448	6.8306	0.3125	21.25	21.5625	hsa-piR-15181
chr5:21366173-21370570	5p14.3	0.874636	11.8076	4398	2.80554e-08	1.4476e-06	1.63934	5.46448	7.10383	0	19.0625	19.0625	hsa-piR-10185, hsa-piR-23839
chr5:24491635-24507140	5p14.2	0.145773	4.08163	15506	3.27206e-07	1.16128e-05	0.273224	0.273224	0.546448	0	8.4375	8.4375	hsa-piR-20792, hsa-piR-23197, hsa-piR-30603
chr5:30805378-30808058	5p13.3	1.89504	0.728863	2681	0.000309396	0.0025274	3.55191	1.36612	4.91803	0	0	0	hsa-piR-15181
chr5:3269858-3271460	5p15.33	0.291545	2.76968	1603	7.71134e-05	0.000921325	0.546448	5.19126	5.7377	0	0	0	hsa-piR-22269
chr5:3271460-3272940	5p15.33	0.437318	2.76968	1481	4.83938e-05	0.00065221	0.819672	5.19126	6.01093	0	0	0	hsa-piR-23197
chr5:3272940-3282579	5p15.33	0.437318	2.04082	9640	0.000490276	0.00349855	0.819672	3.82514	4.64481	0	0	0	hsa-piR-15183
chr5:34222506-34223378	5p13.2	0.874636	3.207	873	0.000126638	0.00131787	0.819672	0.546448	1.36612	0.9375	6.25	7.1875	hsa-piR-10185
chr5:34226294-34243765	5p13.2	0.58309	3.79009	17472	5.45648e-05	0.000717661	0.819672	0.819672	1.63934	0.3125	7.1875	7.5	hsa-piR-15181
chr5:34251516-34258498	5p13.2	0.728863	3.207	6983	6.85677e-05	0.000862686	1.0929	0.546448	1.63934	0.3125	6.25	6.5625	hsa-piR-12263, hsa-piR-20792, hsa-piR-22269, hsa-piR-23197
chr5:39442191-39447145	5p13.1	0	2.18659	4955	0.000247594	0.00219891	0	0.273224	0.273224	0	4.375	4.375	hsa-piR-23197
chr5:40813-47789	5p15.33	2.33236	0.874636	6977	0.000295066	0.00250581	4.09836	1.63934	5.7377	0.3125	0	0.3125	hsa-piR-23197
chr5:679094-683403	5p15.33	1.74927	5.97668	4310	0.00054181	0.00377901	3.27869	7.65027	10.929	0	4.0625	4.0625	hsa-piR-2008
chr5:685626-692059	5p15.33	2.76968	6.12245	6434	9.25678e-05	0.0010674	4.91803	7.9235	12.8415	0.3125	4.0625	4.375	hsa-piR-14230, hsa-piR-26232, hsa-piR-29516, hsa-piR-3692
chr5:68827017-68829190	5q13.2	2.47813	6.41399	2174	1.42791e-05	0.00024915	3.55191	10.1093	13.6612	1.25	2.1875	3.4375	hsa-piR-20792, hsa-piR-23197
chr5:68829190-68837825	5q13.2	3.64431	9.0379	8636	4.35877e-06	9.55527e-05	5.46448	13.1148	18.5792	1.5625	4.375	5.9375	hsa-piR-20116, hsa-piR-20117, hsa-piR-20119, hsa-piR-28117, hsa-piR-32652, hsa-piR-32652
chr5:68856798-68971135	5q13.2	8.74636	26.9679	114338	1.53025e-05	0.000263966	13.388	24.0437	37.4317	3.4375	30.3125	33.75	hsa-piR-10185, hsa-piR-11269, hsa-piR-11269, hsa-piR-12263, hsa-piR-12263, hsa-piR-12301, hsa-piR-13092, hsa-piR-13432, hsa-piR-14137, hsa-piR-1513, hsa-piR-1513, hsa-piR-15181, hsa-piR-15181, hsa-piR-15182, hsa-piR-15183, hsa-piR-1549, hsa-piR-1582, hsa-piR-1582, hsa-piR-169, hsa-piR-17848, hsa-piR-17849, hsa-piR-17851, hsa-piR-17851, hsa-piR-17853, hsa-piR-17853, hsa-piR-17854, hsa-piR-20111, h…
chr5:68971135-69074984	5q13.2	9.47522	31.1953	103850	6.72389e-07	2.11877e-05	14.4809	25.6831	40.1639	3.75	37.5	41.25	hsa-piR-10185, hsa-piR-15181, hsa-piR-15183, hsa-piR-23197, hsa-piR-26918, hsa-piR-32002
chr5:69074984-69096457	5q13.2	9.62099	31.3411	21474	3.85185e-07	1.33872e-05	14.7541	25.6831	40.4372	3.75	37.8125	41.5625	hsa-piR-23197, hsa-piR-32002
chr5:69096457-69118029	5q13.2	10.0583	32.2157	21573	8.81914e-08	3.87731e-06	15.5738	26.2295	41.8033	3.75	39.0625	42.8125	hsa-piR-15183, hsa-piR-26918
chr5:69118029-69175781	5q13.2	10.0583	32.7988	57753	3.73463e-08	1.85367e-06	15.5738	26.2295	41.8033	3.75	40.3125	44.0625	hsa-piR-10185, hsa-piR-15181, hsa-piR-20792
chr5:69175781-69233435	5q13.2	10.4956	34.5481	57655	1.62259e-08	8.91117e-07	16.1202	27.3224	43.4426	4.0625	42.8125	46.875	hsa-piR-10185, hsa-piR-11269, hsa-piR-12263, hsa-piR-12301, hsa-piR-13092, hsa-piR-14137, hsa-piR-15181, hsa-piR-15181, hsa-piR-15182, hsa-piR-15182, hsa-piR-1549, hsa-piR-1582, hsa-piR-169, hsa-piR-17849, hsa-piR-17851, hsa-piR-17853, hsa-piR-17854, hsa-piR-1802, hsa-piR-20111, hsa-piR-20792, hsa-piR-20792, hsa-piR-21148, hsa-piR-21149, hsa-piR-21344, hsa-piR-21816, hsa-piR-22269, hsa-piR-22314,…
chr5:69233435-69273558	5q13.2	10.2041	39.2128	40124	2.5589e-14	8.64398e-12	15.847	26.776	42.623	3.75	53.4375	57.1875	hsa-piR-23197
chr5:69273558-69313680	5q13.2	9.76676	37.172	40123	6.87725e-20	1.69956e-16	15.3005	21.8579	37.1585	3.4375	54.6875	58.125	hsa-piR-15181, hsa-piR-15182, hsa-piR-20116, hsa-piR-20119, hsa-piR-20792, hsa-piR-28117, hsa-piR-32002, hsa-piR-32652
chr5:69313680-69784291	5q13.2	8.89213	34.9854	470612	1.25925e-22	7.39089e-19	13.9344	18.5792	32.5137	3.125	53.75	56.875	hsa-piR-10185, hsa-piR-10185, hsa-piR-11269, hsa-piR-12263, hsa-piR-12263, hsa-piR-12301, hsa-piR-13092, hsa-piR-13432, hsa-piR-13432, hsa-piR-13522, hsa-piR-13522, hsa-piR-1513, hsa-piR-1513, hsa-piR-15181, hsa-piR-15181, hsa-piR-15182, hsa-piR-15182, hsa-piR-15183, hsa-piR-1549, hsa-piR-1582, hsa-piR-169, hsa-piR-1721, hsa-piR-17851, hsa-piR-17853, hsa-piR-17854, hsa-piR-1802, hsa-piR-18047, hs…
chr5:69784291-70254895	5q13.2	8.16327	35.7143	470605	9.94624e-26	1.45763e-21	12.5683	17.7596	30.3279	3.125	56.25	59.375	hsa-piR-10185, hsa-piR-10185, hsa-piR-11269, hsa-piR-11269, hsa-piR-12263, hsa-piR-12263, hsa-piR-12301, hsa-piR-12301, hsa-piR-13092, hsa-piR-13092, hsa-piR-13522, hsa-piR-14137, hsa-piR-14137, hsa-piR-1513, hsa-piR-1513, hsa-piR-15181, hsa-piR-15181, hsa-piR-15182, hsa-piR-15182, hsa-piR-15183, hsa-piR-15183, hsa-piR-1549, hsa-piR-1549, hsa-piR-1582, hsa-piR-1582, hsa-piR-169, hsa-piR-169, hsa-…
chr5:70254905-70280782	5q13.2	9.18367	30.9038	25878	1.71975e-16	1.75543e-13	12.0219	16.9399	28.9617	5.9375	46.875	52.8125	hsa-piR-10185, hsa-piR-12263, hsa-piR-1513, hsa-piR-15181, hsa-piR-15181, hsa-piR-15182, hsa-piR-1721, hsa-piR-18047, hsa-piR-20116, hsa-piR-20119, hsa-piR-20792, hsa-piR-20792, hsa-piR-22269, hsa-piR-22269, hsa-piR-23197, hsa-piR-26498, hsa-piR-28117, hsa-piR-30602, hsa-piR-32002, hsa-piR-32002, hsa-piR-32593, hsa-piR-32652, hsa-piR-5081, hsa-piR-8920, hsa-piR-9088, hsa-piR-923
chr5:70280782-70306693	5q13.2	9.47522	23.9067	25912	1.3615e-08	7.7115e-07	10.929	14.7541	25.6831	7.8125	34.375	42.1875	hsa-piR-13432, hsa-piR-15181, hsa-piR-20792, hsa-piR-22269, hsa-piR-23197, hsa-piR-26772, hsa-piR-31494, hsa-piR-32002, hsa-piR-3381, hsa-piR-396, hsa-piR-450, hsa-piR-6097, hsa-piR-6359, hsa-piR-8920, hsa-piR-8920
chr5:75471639-75474422	5q13.3	0.291545	1.74927	2784	0.00039912	0.00308534	0.546448	0	0.546448	0	3.75	3.75	hsa-piR-22269
chr5:97373826-97380252	5q15	0.291545	2.04082	6427	0.000937558	0.00560652	0.546448	0.273224	0.819672	0	4.0625	4.0625	hsa-piR-20116, hsa-piR-20117, hsa-piR-20118, hsa-piR-28117, hsa-piR-32652
chr6:105247756-105248959	6q16.3	0.291545	4.66472	1204	0.000552084	0.00383472	0.546448	1.91257	2.45902	0	7.8125	7.8125	hsa-piR-10198
chr6:105248959-105251412	6q16.3	0.874636	5.10204	2454	0.00038277	0.00300145	1.36612	2.18579	3.55191	0.3125	8.4375	8.75	hsa-piR-22273, hsa-piR-29994, hsa-piR-9187
chr6:121776522-121778215	6q22.31	0.437318	2.18659	1694	0.000309396	0.0025274	0.819672	4.09836	4.91803	0	0	0	hsa-piR-15181, hsa-piR-22269
chr6:121780204-121781787	6q22.31	0.437318	2.62391	1584	0.000475397	0.00349855	0.819672	4.64481	5.46448	0	0.3125	0.3125	hsa-piR-20792
chr6:121781787-121784410	6q22.31	0.437318	2.76968	2624	0.000300975	0.0025274	0.819672	4.91803	5.7377	0	0.3125	0.3125	hsa-piR-1513, hsa-piR-15183
chr6:121784410-121785765	6q22.31	0.437318	3.06122	1356	0.000622077	0.00421124	0.819672	5.19126	6.01093	0	0.625	0.625	hsa-piR-13420, hsa-piR-3171
chr6:136556143-136560780	6q23.3	0.58309	1.45773	4638	0.000551224	0.00383215	1.0929	0	1.0929	0	3.125	3.125	hsa-piR-1513, hsa-piR-15181, hsa-piR-20792
chr6:136560780-136562574	6q23.3	0.58309	1.89504	1795	9.51362e-05	0.00108608	1.0929	0	1.0929	0	4.0625	4.0625	hsa-piR-22269, hsa-piR-23197
chr6:141687748-141689439	6q24.1	0.437318	7.72595	1692	5.78523e-06	0.000119688	0.819672	3.27869	4.09836	0	12.8125	12.8125	hsa-piR-23839
chr6:141700078-141701900	6q24.1	0.291545	10.0583	1823	3.81707e-07	1.3286e-05	0.546448	4.37158	4.91803	0	16.5625	16.5625	hsa-piR-23197
chr6:15126924-15134159	6p23	0.874636	1.6035	7236	0.000490276	0.00349855	1.63934	3.00546	4.64481	0	0	0	hsa-piR-15181, hsa-piR-15182, hsa-piR-20792, hsa-piR-26918
chr6:15138170-15139672	6p23	1.02041	1.31195	1503	0.000775836	0.00483013	1.91257	2.45902	4.37158	0	0	0	hsa-piR-20116, hsa-piR-20117, hsa-piR-20118, hsa-piR-20792, hsa-piR-28117, hsa-piR-32652, of hsa-piR-20792
chr6:15148686-15150446	6p23	1.45773	1.45773	1761	0.000689845	0.00453787	2.73224	2.45902	5.19126	0	0.3125	0.3125	hsa-piR-20116, hsa-piR-20117, hsa-piR-23197, hsa-piR-28117, hsa-piR-32652
chr6:15150446-15152156	6p23	1.31195	1.6035	1711	0.00070256	0.00460279	2.45902	2.73224	5.19126	0	0.3125	0.3125	hsa-piR-20111
chr6:15154720-15157479	6p23	1.02041	1.31195	2760	0.000775836	0.00483013	1.91257	2.45902	4.37158	0	0	0	hsa-piR-1513, hsa-piR-19013, hsa-piR-20108, hsa-piR-20792
chr6:158022085-158025690	6q25.3	0.874636	8.30904	3606	0.000236385	0.00212386	1.63934	4.91803	6.55738	0	12.1875	12.1875	hsa-piR-20792, hsa-piR-23197
chr6:158025690-158027875	6q25.3	0.874636	9.0379	2186	7.79583e-05	0.000930472	1.63934	5.19126	6.8306	0	13.4375	13.4375	hsa-piR-20116, hsa-piR-20117, hsa-piR-20118, hsa-piR-28117, hsa-piR-32652
chr6:158029242-158031587	6q25.3	1.02041	11.3703	2346	7.96347e-06	0.000154358	1.91257	6.55738	8.46995	0	16.875	16.875	hsa-piR-20792
chr6:158031587-158034513	6q25.3	1.02041	12.0991	2927	0.000100999	0.00114356	1.91257	7.9235	9.83607	0	16.875	16.875	hsa-piR-20108, hsa-piR-20792
chr6:162260598-162261585	6q26	1.89504	7.58017	988	0.000948472	0.00565522	3.27869	5.19126	8.46995	0.3125	10.3125	10.625	hsa-piR-30373
chr6:162261800-162262936	6q26	1.6035	5.8309	1137	0.000536224	0.00374617	3.00546	3.82514	6.8306	0	8.125	8.125	hsa-piR-1510, hsa-piR-20116, hsa-piR-20119, hsa-piR-20792, hsa-piR-28117, hsa-piR-32652
chr6:166234306-166237438	6q27	2.18659	0.291545	3133	0.000490276	0.00349855	4.09836	0.546448	4.64481	0	0	0	hsa-piR-1513
chr6:166237554-166240731	6q27	2.91545	0.291545	3178	4.83938e-05	0.00065221	5.46448	0.546448	6.01093	0	0	0	hsa-piR-15181, hsa-piR-15182, hsa-piR-20792
chr6:166240731-166246897	6q27	3.49854	0.291545	6167	7.40114e-06	0.00014504	6.55738	0.546448	7.10383	0	0	0	hsa-piR-20792, hsa-piR-22269, hsa-piR-30603
chr6:166250103-166252043	6q27	4.51895	0.437318	1941	1.61547e-07	6.3742e-06	8.46995	0.819672	9.28962	0	0	0	hsa-piR-22269, hsa-piR-30603, hsa-piR-32635
chr6:19044883-19047820	6p22.3	4.22741	13.2653	2938	9.61581e-07	2.83786e-05	7.10383	8.74317	15.847	0.9375	18.4375	19.375	hsa-piR-23197
chr6:23836101-23838670	6p22.3	0.437318	5.8309	2570	6.08191e-07	1.96e-05	0.546448	1.36612	1.91257	0.3125	10.9375	11.25	hsa-piR-19109
chr6:23838670-23847174	6p22.3	0.437318	5.68513	8505	1.85712e-07	7.18285e-06	0.546448	1.0929	1.63934	0.3125	10.9375	11.25	hsa-piR-12263, hsa-piR-20792, hsa-piR-20792, hsa-piR-32002
chr6:26268144-26274458	6p22.2	1.02041	2.91545	6315	0.000632996	0.00426793	1.91257	4.64481	6.55738	0	0.9375	0.9375	hsa-piR-20792, hsa-piR-23197, hsa-piR-28117, hsa-piR-32652
chr6:26274458-26285545	6p22.2	1.16618	2.91545	11088	0.000397377	0.00308049	2.18579	4.64481	6.8306	0	0.9375	0.9375	hsa-piR-20792, of hsa-piR-9198
chr6:26285545-26286287	6p22.2	1.16618	2.76968	743	0.000603582	0.00411451	2.18579	4.37158	6.55738	0	0.9375	0.9375	hsa-piR-19816, of hsa-piR-9198
chr6:26286287-26287456	6p22.2	1.45773	2.76968	1170	0.000237533	0.00213295	2.73224	4.37158	7.10383	0	0.9375	0.9375	hsa-piR-23413, hsa-piR-23519, hsa-piR-27196, hsa-piR-27197, hsa-piR-27198
chr6:26878963-26896931	6p22.2	0.874636	6.85131	17969	9.68627e-05	0.00110391	1.0929	3.00546	4.09836	0.625	11.25	11.875	hsa-piR-10185, hsa-piR-23197, hsa-piR-23839
chr6:26897261-26901153	6p22.2	1.02041	9.18367	3893	1.76544e-05	0.00029872	1.63934	4.64481	6.28415	0.3125	14.375	14.6875	hsa-piR-10185, hsa-piR-23839
chr6:26911921-26917433	6p22.2	1.16618	7.4344	5513	2.74135e-06	6.59599e-05	1.91257	3.00546	4.91803	0.3125	12.5	12.8125	hsa-piR-15181
chr6:29650807-29652034	6p22.1	3.64431	0.437318	1228	1.03351e-05	0.000192257	6.8306	0.546448	7.37705	0	0.3125	0.3125	hsa-piR-15181, hsa-piR-15182, hsa-piR-20116, hsa-piR-20117, hsa-piR-20792, hsa-piR-28117, hsa-piR-32652
chr6:29652881-29658913	6p22.1	3.79009	0.728863	6033	3.25555e-06	7.49691e-05	7.10383	1.0929	8.19672	0	0.3125	0.3125	hsa-piR-15183, hsa-piR-20116, hsa-piR-20119, hsa-piR-20792, hsa-piR-22269, hsa-piR-28117, hsa-piR-30603, hsa-piR-32652
chr6:29658913-29664291	6p22.1	3.64431	0.58309	5379	1.78305e-06	4.61277e-05	6.8306	1.0929	7.9235	0	0	0	hsa-piR-20792, hsa-piR-23197
chr6:29664291-29669597	6p22.1	3.49854	0.58309	5307	2.86969e-06	6.76087e-05	6.55738	1.0929	7.65027	0	0	0	hsa-piR-12263, hsa-piR-15181, hsa-piR-15182, hsa-piR-20436, hsa-piR-20792, hsa-piR-23197, hsa-piR-26415
chr6:32493106-32495242	6p21.32	31.4869	45.0437	2137	8.21945e-05	0.000968964	34.9727	37.4317	72.4044	27.5	53.75	81.25	hsa-piR-15181
chr6:32499252-32504887	6p21.32	32.07	44.898	5636	5.66628e-06	0.000117724	35.7923	36.3388	72.1311	27.8125	54.6875	82.5	hsa-piR-10025, hsa-piR-1138, hsa-piR-13284, hsa-piR-1408, hsa-piR-16407, hsa-piR-16408, hsa-piR-18630, hsa-piR-5075, hsa-piR-5559, hsa-piR-7447
chr6:35738453-35740447	6p21.31	1.45773	0.874636	1995	0.000775836	0.00483013	2.73224	1.63934	4.37158	0	0	0	hsa-piR-1513
chr6:36341463-36344870	6p21.31	1.16618	6.41399	3408	5.62053e-06	0.000116877	2.18579	2.73224	4.91803	0	10.625	10.625	hsa-piR-26918
chr6:36344893-36345374	6p21.31	1.16618	5.39359	482	4.94273e-05	0.000662146	2.18579	2.45902	4.64481	0	8.75	8.75	hsa-piR-20111
chr6:40782125-40785815	6p21.1	4.95627	0.437318	3691	3.75721e-08	1.85702e-06	9.28962	0.819672	10.1093	0	0	0	hsa-piR-11399, hsa-piR-1408, hsa-piR-16407, hsa-piR-16408, hsa-piR-17740, hsa-piR-32501, hsa-piR-7447
chr6:40788228-40789892	6p21.1	2.47813	0	1665	9.46225e-05	0.00108198	4.64481	0	4.64481	0	0	0	hsa-piR-18867, hsa-piR-8920
chr6:41900309-41903269	6p21.1	3.93586	1.45773	2961	3.97178e-06	8.8176e-05	7.37705	1.63934	9.01639	0	1.25	1.25	hsa-piR-12263, hsa-piR-15181, hsa-piR-15182, hsa-piR-20792, hsa-piR-23197
chr6:4697037-4699675	6p25.1	0.291545	1.74927	2639	0.00039912	0.00308534	0.546448	0	0.546448	0	3.75	3.75	hsa-piR-23197
chr6:4699675-4701137	6p25.1	0.291545	2.18659	1463	0.000524391	0.0036819	0.546448	0.273224	0.819672	0	4.375	4.375	hsa-piR-10185, hsa-piR-1510, hsa-piR-23839
chr6:47452630-47455902	6p12.3	0.291545	2.18659	3273	0.000524391	0.0036819	0.546448	0.273224	0.819672	0	4.375	4.375	hsa-piR-20792, hsa-piR-22269, hsa-piR-23197
chr6:47455902-47460327	6p12.3	0.291545	2.04082	4426	0.000937558	0.00560652	0.546448	0.273224	0.819672	0	4.0625	4.0625	hsa-piR-13413, hsa-piR-15181, hsa-piR-15182, hsa-piR-15183, hsa-piR-20792
chr6:52634604-52636607	6p12.2	1.45773	3.35277	2004	3.50604e-07	1.23406e-05	2.18579	0	2.18579	0.625	7.1875	7.8125	hsa-piR-23839, hsa-piR-31880, hsa-piR-32635
chr6:52636863-52653480	6p12.2	1.16618	2.76968	16618	7.25257e-06	0.000144052	1.63934	0	1.63934	0.625	5.9375	6.5625	hsa-piR-10789, hsa-piR-1446, hsa-piR-16039, hsa-piR-23581, hsa-piR-27586, hsa-piR-27587, hsa-piR-30941
chr6:62121022-62164815	6q11.1	3.35277	15.5977	43794	1.54869e-05	0.000266418	5.7377	11.4754	17.2131	0.625	20.3125	20.9375	hsa-piR-10185
chr6:62220625-62234532	6q11.1	7.14286	21.4286	13908	4.0293e-09	2.69122e-07	11.7486	15.0273	26.776	1.875	28.75	30.625	hsa-piR-11298, hsa-piR-3501, hsa-piR-9187
chr6:67104097-67106910	6q12	0.145773	5.53936	2814	2.46666e-07	9.17751e-06	0.273224	1.0929	1.36612	0	10.625	10.625	hsa-piR-10345
chr6:75593239-75610226	6q13	0.874636	3.93586	16988	1.92669e-05	0.000316871	1.63934	1.0929	2.73224	0	7.1875	7.1875	hsa-piR-18924, hsa-piR-2086, hsa-piR-23839
chr6:75615123-75619983	6q13	0.437318	3.64431	4861	0.00020113	0.00185977	0.819672	1.0929	1.91257	0	6.5625	6.5625	hsa-piR-10185, hsa-piR-2086, hsa-piR-22273, hsa-piR-23839, hsa-piR-29994, hsa-piR-3501, hsa-piR-9187
chr6:7616762-7622609	6p24.3	3.06122	0.437318	5848	0.000374044	0.00294879	0.819672	0.819672	1.63934	5.625	0	5.625	hsa-piR-25921
chr6:77447884-77450919	6q14.1	23.4694	43.4402	3036	9.07245e-06	0.000172675	30.3279	42.0765	72.4044	15.625	45	60.625	hsa-piR-15892
chr6:77452780-77456938	6q14.1	12.9738	30.0292	4159	4.87347e-05	0.000655486	18.306	28.6885	46.9945	6.875	31.5625	38.4375	hsa-piR-10185, hsa-piR-10749, hsa-piR-10750, hsa-piR-11708, hsa-piR-12653, hsa-piR-12653, hsa-piR-1408, hsa-piR-16407, hsa-piR-16408, hsa-piR-17740, hsa-piR-18626, hsa-piR-18631, hsa-piR-18632, hsa-piR-18998, hsa-piR-21132, hsa-piR-21875, hsa-piR-25004, hsa-piR-32501, hsa-piR-4664, hsa-piR-7480, hsa-piR-8638
chr6:87370196-87378966	6q14.3	0.437318	11.9534	8771	0.000310635	0.00253619	0.819672	7.65027	8.46995	0	16.875	16.875	hsa-piR-11298, hsa-piR-22904, hsa-piR-25556, hsa-piR-29048, hsa-piR-29994, hsa-piR-31880, hsa-piR-32635, hsa-piR-3501
chr6:87378966-87386887	6q14.3	0.437318	10.7872	7922	0.000209193	0.00192014	0.819672	6.55738	7.37705	0	15.625	15.625	hsa-piR-17016, hsa-piR-23408, hsa-piR-3570, hsa-piR-9062
chr6:87390019-87393776	6q14.3	0.437318	10.6414	3758	4.48494e-05	0.00062478	0.819672	6.01093	6.8306	0	15.9375	15.9375	hsa-piR-22904
chr6:87397561-87401314	6q14.3	0.291545	7.14286	3754	1.06256e-06	3.05709e-05	0.546448	2.45902	3.00546	0	12.5	12.5	hsa-piR-23839
chr6:87401314-87404856	6q14.3	0.291545	6.55977	3543	2.1923e-06	5.45801e-05	0.546448	2.18579	2.73224	0	11.5625	11.5625	hsa-piR-9187
chr6:89492080-89505764	6q15	0.291545	2.33236	13685	3.72376e-05	0.000536339	0.546448	0	0.546448	0	5	5	hsa-piR-15181, hsa-piR-15182, hsa-piR-20792, hsa-piR-30603
chr6:93350552-93351330	6q16.1	0.437318	3.49854	779	3.68282e-05	0.000531911	0.546448	0.546448	1.0929	0.3125	6.875	7.1875	hsa-piR-25077
chr6:93351757-93358078	6q16.1	0.58309	3.64431	6322	1.60027e-05	0.000274232	0.819672	0.546448	1.36612	0.3125	7.1875	7.5	hsa-piR-5821
chr6:93361173-93365652	6q16.1	0.58309	3.79009	4480	5.45648e-05	0.000717661	0.819672	0.819672	1.63934	0.3125	7.1875	7.5	hsa-piR-29994, hsa-piR-32723
chr7:100309988-100312624	7q22.1	1.31195	2.47813	2637	0.00085842	0.00524961	2.45902	3.82514	6.28415	0	0.9375	0.9375	hsa-piR-15183
chr7:100312624-100314325	7q22.1	1.31195	2.62391	1702	0.0005725	0.00394791	2.45902	4.09836	6.55738	0	0.9375	0.9375	hsa-piR-20792, hsa-piR-23197
chr7:100355861-100357464	7q22.1	1.6035	3.49854	1604	0.000612914	0.00416483	3.00546	4.91803	7.9235	0	1.875	1.875	hsa-piR-8920
chr7:100357464-100360072	7q22.1	1.6035	3.64431	2609	0.000432963	0.00327103	3.00546	5.19126	8.19672	0	1.875	1.875	hsa-piR-26918
chr7:100361572-100364209	7q22.1	1.45773	1.16618	2638	0.000309396	0.0025274	2.73224	2.18579	4.91803	0	0	0	hsa-piR-15181, hsa-piR-18867, hsa-piR-8920, hsa-piR-8920
chr7:100367598-100369267	7q22.1	1.31195	1.02041	1670	0.000775836	0.00483013	2.45902	1.91257	4.37158	0	0	0	hsa-piR-32002
chr7:100401133-100405162	7q22.1	1.31195	1.02041	4030	0.000775836	0.00483013	2.45902	1.91257	4.37158	0	0	0	hsa-piR-15165, hsa-piR-15183
chr7:100405162-100416457	7q22.1	1.31195	1.16618	11296	0.000490276	0.00349855	2.45902	2.18579	4.64481	0	0	0	hsa-piR-15181, hsa-piR-15182, hsa-piR-20792, hsa-piR-20792, hsa-piR-7435
chr7:100418204-100420970	7q22.1	1.16618	1.16618	2767	0.000775836	0.00483013	2.18579	2.18579	4.37158	0	0	0	hsa-piR-20792, hsa-piR-22269
chr7:100656180-100658061	7q22.1	1.6035	1.45773	1882	0.000442802	0.0033261	2.73224	2.73224	5.46448	0.3125	0	0.3125	hsa-piR-18867
chr7:100665065-100669749	7q22.1	1.89504	2.04082	4685	0.000754443	0.00483013	3.27869	3.27869	6.55738	0.3125	0.625	0.9375	hsa-piR-26415
chr7:100749183-100764701	7q22.1	1.16618	1.16618	15519	0.000775836	0.00483013	2.18579	2.18579	4.37158	0	0	0	hsa-piR-1513, hsa-piR-1513, hsa-piR-15183, hsa-piR-20792, hsa-piR-20792, hsa-piR-26918, hsa-piR-26918, hsa-piR-32002
chr7:100774544-100777259	7q22.1	1.31195	1.45773	2716	0.00019498	0.00181182	2.45902	2.73224	5.19126	0	0	0	hsa-piR-13413, hsa-piR-1513, hsa-piR-23197, hsa-piR-26918
chr7:100777259-100781165	7q22.1	1.31195	1.74927	3907	7.71134e-05	0.000921325	2.45902	3.27869	5.7377	0	0	0	hsa-piR-20792, hsa-piR-26918, hsa-piR-32002
chr7:100781165-100786262	7q22.1	1.45773	1.74927	5098	0.000273653	0.00236982	2.45902	3.27869	5.7377	0.3125	0	0.3125	hsa-piR-15183, hsa-piR-23197, hsa-piR-30603
chr7:100786262-100788456	7q22.1	1.45773	1.6035	2195	0.000434788	0.00327849	2.45902	3.00546	5.46448	0.3125	0	0.3125	hsa-piR-20792, hsa-piR-23197
chr7:100939977-100943157	7q22.1	0.874636	1.6035	3181	0.000490276	0.00349855	1.63934	3.00546	4.64481	0	0	0	hsa-piR-15181, hsa-piR-23197, hsa-piR-26918
chr7:109435445-109437092	7q31.1	10.3499	25.8017	1648	1.44698e-11	2.11658e-09	18.0328	23.4973	41.5301	1.5625	28.4375	30	hsa-piR-22273
chr7:109437100-109437385	7q31.1	13.1195	32.5073	286	2.13759e-12	4.06352e-10	21.5847	25.9563	47.541	3.4375	40	43.4375	hsa-piR-29994
chr7:109437773-109439345	7q31.1	14.2857	34.9854	1573	3.04186e-16	2.75598e-13	22.6776	23.224	45.9016	4.6875	48.4375	53.125	hsa-piR-2086
chr7:109440922-109441067	7q31.1	15.8892	27.9883	146	2.517e-11	3.39627e-09	23.7705	19.9454	43.7158	6.875	37.1875	44.0625	hsa-piR-10185
chr7:119128557-119134230	7q31.31	0.58309	3.06122	5674	0.000246075	0.00219246	1.0929	0.819672	1.91257	0	5.625	5.625	hsa-piR-10185, hsa-piR-12301, hsa-piR-23839, hsa-piR-29245
chr7:119134230-119140973	7q31.31	0.728863	3.49854	6744	0.000150245	0.00151974	1.36612	1.0929	2.45902	0	6.25	6.25	hsa-piR-15181, hsa-piR-8920
chr7:119142146-119145168	7q31.31	0.874636	3.64431	3023	0.000247469	0.00219891	1.63934	1.36612	3.00546	0	6.25	6.25	hsa-piR-23839, hsa-piR-32723
chr7:131255854-131256410	7q32.3	0.291545	3.64431	557	0.000758451	0.00483013	0.546448	6.01093	6.55738	0	0.9375	0.9375	hsa-piR-1513, hsa-piR-26918
chr7:146929101-146931755	7q35	0.291545	4.95627	2655	0.000931177	0.00558258	0.546448	7.65027	8.19672	0	1.875	1.875	hsa-piR-22269
chr7:150493998-150501847	7q36.1	2.47813	5.10204	7850	2.07866e-11	2.86222e-09	4.64481	9.56284	14.2077	0	0	0	hsa-piR-22269
chr7:152173759-152186147	7q36.1	0.58309	1.74927	12389	0.000775836	0.00483013	1.0929	3.27869	4.37158	0	0	0	hsa-piR-13522, hsa-piR-1513, hsa-piR-15181, hsa-piR-15181, hsa-piR-15182, hsa-piR-20792, hsa-piR-23197, hsa-piR-32002
chr7:152216598-152218155	7q36.1	0.728863	1.6035	1558	0.000775836	0.00483013	1.36612	3.00546	4.37158	0	0	0	hsa-piR-15181, hsa-piR-15182, hsa-piR-20792, hsa-piR-30603
chr7:152218155-152229027	7q36.1	0.728863	1.74927	10873	0.000490276	0.00349855	1.36612	3.27869	4.64481	0	0	0	hsa-piR-12190, hsa-piR-13413, hsa-piR-1513, hsa-piR-15183, hsa-piR-20116, hsa-piR-20117, hsa-piR-20118, hsa-piR-20119, hsa-piR-20792, hsa-piR-20792, hsa-piR-22269, hsa-piR-23197, hsa-piR-28117, hsa-piR-32002, hsa-piR-32652
chr7:152229027-152234194	7q36.1	0.874636	1.74927	5168	0.000309396	0.0025274	1.63934	3.27869	4.91803	0	0	0	hsa-piR-20792, hsa-piR-23197, hsa-piR-23197, hsa-piR-32002
chr7:159107273-159110407	7q36.3	4.51895	1.16618	3135	0.000184484	0.00177725	6.8306	2.18579	9.01639	1.875	0	1.875	hsa-piR-20792, hsa-piR-23197, hsa-piR-32002
chr7:159118200-159127005	7q36.3	4.37318	7.4344	8806	0.000111042	0.00123056	6.55738	10.1093	16.6667	1.875	4.375	6.25	hsa-piR-4670
chr7:24312621-24314794	7p15.3	1.45773	3.207	2174	0.000622741	0.00421452	2.73224	1.63934	4.37158	0	5	5	hsa-piR-32723
chr7:39062923-39069352	7p14.1	0.291545	5.24781	6430	0.000409143	0.00314265	0.546448	8.19672	8.74317	0	1.875	1.875	hsa-piR-10185, hsa-piR-3501
chr7:39069352-39072148	7p14.1	0.291545	5.53936	2797	0.000176517	0.00172205	0.546448	8.74317	9.28962	0	1.875	1.875	hsa-piR-20792, hsa-piR-23197
chr7:5158140-5160784	7p22.1	0.58309	5.68513	2645	0.000523769	0.0036819	1.0929	8.46995	9.56284	0	2.5	2.5	hsa-piR-20792
chr7:5167838-5169464	7p22.1	1.02041	6.26822	1627	0.000404152	0.00311604	1.36612	9.56284	10.929	0.625	2.5	3.125	hsa-piR-22269, hsa-piR-3381
chr7:53234308-53236748	7p12.1	1.74927	8.01749	2441	9.31463e-07	2.76811e-05	1.36612	3.00546	4.37158	2.1875	13.75	15.9375	hsa-piR-20792
chr7:53282878-53285950	7p12.1	0.437318	3.06122	3073	0.000622077	0.00421124	0.819672	5.19126	6.01093	0	0.625	0.625	hsa-piR-23706
chr7:57120855-57124536	7p11.2	6.70554	12.9738	3682	0.00061702	0.00418727	9.83607	10.6557	20.4918	3.125	15.625	18.75	hsa-piR-20792, hsa-piR-22269
chr7:57124536-57128865	7p11.2	6.70554	13.2653	4330	0.000426106	0.00322858	9.83607	10.6557	20.4918	3.125	16.25	19.375	hsa-piR-15181, hsa-piR-20792, hsa-piR-3381
chr7:57128865-57135919	7p11.2	6.55977	13.1195	7055	0.000482266	0.00349855	9.56284	10.3825	19.9454	3.125	16.25	19.375	hsa-piR-10185
chr7:57135919-57148295	7p11.2	5.97668	12.5364	12377	0.000412686	0.00316005	8.74317	9.56284	18.306	2.8125	15.9375	18.75	hsa-piR-12263, hsa-piR-20792, hsa-piR-23197, hsa-piR-23197, hsa-piR-25077
chr7:57155729-57167455	7p11.2	2.33236	5.8309	11727	0.000696821	0.00457605	3.82514	3.55191	7.37705	0.625	8.4375	9.0625	hsa-piR-10185, hsa-piR-32002
chr7:57189315-57194042	7p11.2	1.02041	2.91545	4728	0.000518181	0.00365272	1.91257	1.0929	3.00546	0	5	5	hsa-piR-27696
chr7:62365352-62365571	7q11.21	2.62391	8.01749	220	3.54094e-05	0.000515222	4.37158	4.64481	9.01639	0.625	11.875	12.5	hsa-piR-23839
chr7:62365571-62365700	7q11.21	2.33236	8.01749	130	2.87955e-05	0.000441998	3.82514	4.37158	8.19672	0.625	12.1875	12.8125	hsa-piR-10185
chr7:62367767-62369833	7q11.21	2.33236	7.72595	2067	2.42042e-05	0.000383064	3.82514	4.09836	7.9235	0.625	11.875	12.5	hsa-piR-23574
chr7:62369833-62377555	7q11.21	2.04082	6.99708	7723	0.000419832	0.003196	3.27869	4.09836	7.37705	0.625	10.3125	10.9375	hsa-piR-11706, hsa-piR-2086, hsa-piR-22273
chr7:6370728-6384195	7p22.1	0.728863	1.89504	13468	0.000309396	0.0025274	1.36612	3.55191	4.91803	0	0	0	hsa-piR-15181, hsa-piR-15181, hsa-piR-15182, hsa-piR-15183, hsa-piR-20792, hsa-piR-22269, hsa-piR-32002, hsa-piR-5081, hsa-piR-8920
chr7:63830464-63831570	7q11.21	2.76968	1.45773	1107	1.02925e-05	0.0001917	5.19126	2.45902	7.65027	0	0.3125	0.3125	hsa-piR-32002
chr7:6384195-6387216	7p22.1	0.728863	1.74927	3022	0.000490276	0.00349855	1.36612	3.27869	4.64481	0	0	0	hsa-piR-20108
chr7:6387216-6390896	7p22.1	0.728863	1.6035	3681	0.000775836	0.00483013	1.36612	3.00546	4.37158	0	0	0	hsa-piR-15181, hsa-piR-15182, hsa-piR-20115, hsa-piR-20116, hsa-piR-20119, hsa-piR-20792, hsa-piR-28117, hsa-piR-32652
chr7:64095579-64096092	7q11.21	2.91545	1.02041	514	7.15677e-05	0.000888253	5.46448	1.36612	6.8306	0	0.625	0.625	hsa-piR-22269
chr7:64102080-64102922	7q11.21	2.18659	0.58309	843	0.000808624	0.004986	4.09836	0.819672	4.91803	0	0.3125	0.3125	hsa-piR-15181
chr7:64975005-64990108	7q11.21	1.45773	8.45481	15104	0.000188631	0.0018032	2.18579	4.64481	6.8306	0.625	12.8125	13.4375	hsa-piR-1510, hsa-piR-22375, hsa-piR-32002
chr7:64990108-65000326	7q11.21	1.31195	8.74636	10219	0.000105279	0.00117894	1.91257	4.64481	6.55738	0.625	13.4375	14.0625	hsa-piR-20683, hsa-piR-20792, hsa-piR-23197
chr7:65002682-65003578	7q11.21	1.74927	9.18367	897	0.000545084	0.00380128	1.91257	5.19126	7.10383	1.5625	13.75	15.3125	hsa-piR-1510
chr7:65004481-65015490	7q11.21	1.6035	9.76676	11010	0.000724904	0.00471415	1.63934	5.7377	7.37705	1.5625	14.375	15.9375	hsa-piR-20599, hsa-piR-23197, hsa-piR-24614, hsa-piR-4670
chr7:65015490-65039115	7q11.21	1.45773	9.47522	23626	0.000385237	0.00301275	1.0929	5.46448	6.55738	1.875	14.0625	15.9375	hsa-piR-15181, hsa-piR-20116, hsa-piR-20117, hsa-piR-20118, hsa-piR-20958, hsa-piR-23197, hsa-piR-28117, hsa-piR-32652
chr7:65039115-65051753	7q11.21	1.31195	8.89213	12639	0.000533812	0.00373057	0.819672	5.19126	6.01093	1.875	13.125	15	hsa-piR-1866, hsa-piR-22375
chr7:65061082-65063887	7q11.21	0.437318	4.8105	2806	0.000565113	0.00390787	0.273224	1.91257	2.18579	0.625	8.125	8.75	hsa-piR-23839, hsa-piR-3501
chr7:65567560-65569662	7q11.21	0.58309	1.74927	2103	0.000775836	0.00483013	1.0929	3.27869	4.37158	0	0	0	hsa-piR-20792, hsa-piR-28117, hsa-piR-32652
chr7:65569662-65571932	7q11.21	0.437318	1.89504	2271	0.000775836	0.00483013	0.819672	3.55191	4.37158	0	0	0	hsa-piR-20116, hsa-piR-20117, hsa-piR-28117, hsa-piR-30603, hsa-piR-32652
chr7:68413664-68414911	7q11.22	0.291545	2.04082	1248	0.000775836	0.00483013	0.546448	3.82514	4.37158	0	0	0	hsa-piR-5082
chr7:6867360-6869907	7p22.1	1.6035	6.70554	2548	0.000493739	0.00351633	2.73224	9.28962	12.0219	0.3125	3.75	4.0625	hsa-piR-15181, hsa-piR-15182, hsa-piR-20792
chr7:70415173-70416001	7q11.22	3.06122	0.58309	829	0.000391029	0.00304671	5.19126	1.0929	6.28415	0.625	0	0.625	hsa-piR-20792
chr7:74687016-74851051	7q11.23	1.31195	8.60058	164036	1.15595e-06	3.24944e-05	2.45902	4.09836	6.55738	0	13.75	13.75	hsa-piR-11214, hsa-piR-12263, hsa-piR-13522, hsa-piR-14379, hsa-piR-1445, hsa-piR-1513, hsa-piR-1513, hsa-piR-15181, hsa-piR-15181, hsa-piR-15182, hsa-piR-15183, hsa-piR-16050, hsa-piR-16746, hsa-piR-17035, hsa-piR-18867, hsa-piR-18867, hsa-piR-20111, hsa-piR-20116, hsa-piR-20116, hsa-piR-20117, hsa-piR-20117, hsa-piR-20118, hsa-piR-20118, hsa-piR-20436, hsa-piR-20792, hsa-piR-20792, hsa-piR-2226…
chr7:74851051-74947148	7q11.23	1.31195	9.32945	96098	9.46155e-08	4.0908e-06	2.45902	4.09836	6.55738	0	15.3125	15.3125	hsa-piR-11214, hsa-piR-12190, hsa-piR-12190, hsa-piR-12263, hsa-piR-13413, hsa-piR-13420, hsa-piR-14379, hsa-piR-1513, hsa-piR-15181, hsa-piR-15181, hsa-piR-15182, hsa-piR-15183, hsa-piR-15183, hsa-piR-16746, hsa-piR-17035, hsa-piR-17102, hsa-piR-18867, hsa-piR-19594, hsa-piR-20115, hsa-piR-20116, hsa-piR-20116, hsa-piR-20117, hsa-piR-20117, hsa-piR-20118, hsa-piR-20118, hsa-piR-20436, hsa-piR-20…
chr7:74947148-75039638	7q11.23	1.45773	10.0583	92491	2.17786e-07	8.26987e-06	2.73224	4.91803	7.65027	0	15.9375	15.9375	hsa-piR-11214, hsa-piR-12190, hsa-piR-13413, hsa-piR-14379, hsa-piR-1513, hsa-piR-15181, hsa-piR-15181, hsa-piR-15183, hsa-piR-16746, hsa-piR-17035, hsa-piR-17661, hsa-piR-18867, hsa-piR-19013, hsa-piR-20108, hsa-piR-20116, hsa-piR-20117, hsa-piR-20118, hsa-piR-20436, hsa-piR-20792, hsa-piR-20792, hsa-piR-22269, hsa-piR-23197, hsa-piR-23197, hsa-piR-24700, hsa-piR-25506, hsa-piR-25921, hsa-piR-26…
chr7:75039638-75044860	7q11.23	1.6035	9.91254	5223	7.15082e-08	3.23515e-06	3.00546	4.64481	7.65027	0	15.9375	15.9375	hsa-piR-20108
chr7:75044860-75047705	7q11.23	1.6035	10.0583	2846	4.33624e-08	2.09067e-06	3.00546	4.64481	7.65027	0	16.25	16.25	hsa-piR-11407, hsa-piR-9045
chr7:75054268-75059698	7q11.23	1.6035	10.4956	5431	2.46236e-09	1.75979e-07	3.00546	4.37158	7.37705	0	17.5	17.5	hsa-piR-23197
chr7:75059698-75062133	7q11.23	1.16618	10.3499	2436	1.33148e-08	7.59645e-07	2.18579	4.37158	6.55738	0	17.1875	17.1875	hsa-piR-19013, hsa-piR-23197, hsa-piR-26918
chr7:75063369-75064466	7q11.23	1.02041	6.41399	1098	2.93985e-05	0.000448761	1.91257	3.00546	4.91803	0	10.3125	10.3125	hsa-piR-7435
chr7:76021804-76037936	7q11.23	0.728863	1.6035	16133	0.000775836	0.00483013	1.36612	3.00546	4.37158	0	0	0	hsa-piR-15183, hsa-piR-20111, hsa-piR-20792, hsa-piR-26918, hsa-piR-32002, hsa-piR-8920
chr7:78824430-78828623	7q21.11	0.437318	3.64431	4194	0.00020113	0.00185977	0.819672	1.0929	1.91257	0	6.5625	6.5625	hsa-piR-1513, hsa-piR-15181, hsa-piR-15182
chr7:91377325-91386318	7q21.2	2.33236	0.437318	8994	0.000624876	0.00422742	4.37158	0.273224	4.64481	0	0.625	0.625	hsa-piR-20792, hsa-piR-22269, hsa-piR-23197
chr7:97373706-97379658	7q21.3	1.31195	3.207	5953	8.70238e-05	0.00101638	2.18579	0.819672	3.00546	0.3125	5.9375	6.25	hsa-piR-20792
chr7:97385951-97390715	7q21.3	10.3499	17.0554	4765	4.87581e-08	2.31253e-06	16.1202	12.8415	28.9617	3.75	21.875	25.625	hsa-piR-20792, hsa-piR-23197, hsa-piR-25216, hsa-piR-30603
chr7:97390715-97395461	7q21.3	12.2449	23.9067	4747	4.59819e-09	3.02388e-07	18.8525	18.306	37.1585	4.6875	30.3125	35	hsa-piR-11298, hsa-piR-22273, hsa-piR-29994
chr7:97395507-97398720	7q21.3	12.5364	34.6939	3214	2.57647e-09	1.83297e-07	19.1257	27.3224	46.4481	5	43.125	48.125	hsa-piR-12263, hsa-piR-20792, hsa-piR-22269, hsa-piR-23197
chr7:97412334-97417608	7q21.3	0.728863	8.89213	5275	0.000806159	0.00497452	1.36612	12.0219	13.388	0	5.3125	5.3125	hsa-piR-11298, hsa-piR-23839, hsa-piR-29994
chr7:97420651-97420871	7q21.3	0.728863	8.16327	221	0.000742238	0.0047978	1.36612	11.2022	12.5683	0	4.6875	4.6875	hsa-piR-10185
chr8:105073065-105078643	8q22.3	0.145773	4.51895	5579	0.000353531	0.00281734	0.273224	1.63934	1.91257	0	7.8125	7.8125	hsa-piR-11298, hsa-piR-11706
chr8:109895021-109896221	8q23.1	0	2.47813	1201	0.000645641	0.00433389	0	4.37158	4.37158	0	0.3125	0.3125	of hsa-piR-20792
chr8:114565502-114567952	8q23.3	2.47813	0.58309	2451	0.000436142	0.00328765	0.546448	1.0929	1.63934	4.6875	0	4.6875	hsa-piR-17963, hsa-piR-17964
chr8:115641710-115646214	8q23.3	4.66472	19.0962	4505	0.00037247	0.00294083	7.65027	18.8525	26.5027	1.25	19.375	20.625	hsa-piR-23839, hsa-piR-25556, hsa-piR-31880, hsa-piR-32635, hsa-piR-3501
chr8:115646214-115650742	8q23.3	3.207	3.93586	4529	0.000221906	0.00201653	5.7377	3.27869	9.01639	0.3125	4.6875	5	hsa-piR-11298, hsa-piR-18337, hsa-piR-23408
chr8:11879527-11882128	8p23.1	1.02041	2.62391	2602	0.000348806	0.00278678	1.91257	0.819672	2.73224	0	4.6875	4.6875	hsa-piR-10789, hsa-piR-1446, hsa-piR-27586, hsa-piR-27587, hsa-piR-30941
chr8:11882827-11888242	8p23.1	1.45773	4.22741	5416	1.19987e-06	3.33961e-05	2.73224	1.0929	3.82514	0	7.8125	7.8125	hsa-piR-1513, hsa-piR-27696
chr8:11896211-11915918	8p23.1	2.47813	5.97668	19708	9.09112e-07	2.71176e-05	4.37158	2.45902	6.8306	0.3125	10	10.3125	hsa-piR-12263, hsa-piR-14944, hsa-piR-20116, hsa-piR-20117, hsa-piR-22269, hsa-piR-28117, hsa-piR-30603, hsa-piR-32652
chr8:12242545-12242864	8p23.1	21.5743	31.3411	320	0.000483491	0.00349855	25.9563	25.6831	51.6393	16.5625	37.8125	54.375	hsa-piR-1510
chr8:12362647-12367015	8p23.1	10.3499	17.0554	4369	0.000846088	0.00518703	12.2951	12.2951	24.5902	8.125	22.5	30.625	hsa-piR-2086, hsa-piR-23839, hsa-piR-28395, hsa-piR-9187
chr8:12367015-12374413	8p23.1	10.0583	16.7638	7399	0.000503871	0.00356685	11.7486	11.7486	23.4973	8.125	22.5	30.625	hsa-piR-23197
chr8:12374413-12377460	8p23.1	10.0583	16.7638	3048	0.000503871	0.00356685	11.7486	11.7486	23.4973	8.125	22.5	30.625	hsa-piR-12190
chr8:12482013-12486843	8p23.1	2.62391	3.93586	4831	0.000197811	0.0018345	3.00546	1.0929	4.09836	2.1875	7.1875	9.375	hsa-piR-11982, hsa-piR-13522
chr8:12486843-12499355	8p23.1	2.62391	3.79009	12513	0.000344807	0.00276519	3.00546	1.0929	4.09836	2.1875	6.875	9.0625	hsa-piR-1513, hsa-piR-19421, hsa-piR-22269, hsa-piR-26918
chr8:12499355-12517749	8p23.1	2.47813	3.93586	18395	0.000216194	0.0019738	2.73224	1.0929	3.82514	2.1875	7.1875	9.375	hsa-piR-15181, hsa-piR-16585, hsa-piR-20116, hsa-piR-20119, hsa-piR-20792, hsa-piR-20792, hsa-piR-28117, hsa-piR-32652, hsa-piR-6946
chr8:12517749-12529355	8p23.1	2.33236	3.64431	11607	0.000689216	0.00453787	2.45902	1.0929	3.55191	2.1875	6.5625	8.75	hsa-piR-12263, hsa-piR-16585, hsa-piR-19013, hsa-piR-20792, hsa-piR-22269, hsa-piR-23197, hsa-piR-32002
chr8:12529355-12531895	8p23.1	2.18659	3.79009	2541	0.000396119	0.00307697	2.18579	1.0929	3.27869	2.1875	6.875	9.0625	hsa-piR-10789, hsa-piR-27586, hsa-piR-27587, hsa-piR-30941
chr8:12531895-12536158	8p23.1	2.33236	3.93586	4264	0.000226683	0.00205261	2.45902	1.0929	3.55191	2.1875	7.1875	9.375	hsa-piR-1513, hsa-piR-28595
chr8:12545739-12548986	8p23.1	2.76968	3.79009	3248	0.000304119	0.0025274	3.27869	1.0929	4.37158	2.1875	6.875	9.0625	hsa-piR-14944
chr8:12555392-12559382	8p23.1	1.16618	2.47813	3991	0.000394311	0.00306584	1.91257	0.546448	2.45902	0.3125	4.6875	5	hsa-piR-8920
chr8:12559382-12560892	8p23.1	1.16618	2.33236	1511	0.00068728	0.00452859	1.91257	0.546448	2.45902	0.3125	4.375	4.6875	hsa-piR-28890
chr8:125759948-125762524	8q24.13	0.437318	4.66472	2577	0.000365692	0.00290047	0.819672	1.91257	2.73224	0	7.8125	7.8125	hsa-piR-20792
chr8:128788810-128796548	8q24.21	0.437318	1.89504	7739	0.000775836	0.00483013	0.819672	3.55191	4.37158	0	0	0	hsa-piR-18867, hsa-piR-20792, hsa-piR-23197, hsa-piR-23197, hsa-piR-32002, hsa-piR-8920
chr8:1330519-1335641	8p23.3	2.33236	0.728863	5123	7.71134e-05	0.000921325	4.37158	1.36612	5.7377	0	0	0	hsa-piR-10207
chr8:1339762-1349319	8p23.3	3.06122	0.728863	9558	4.70436e-05	0.000649295	5.46448	1.36612	6.8306	0.3125	0	0.3125	hsa-piR-25046
chr8:1349319-1358873	8p23.3	2.76968	0.728863	9555	0.000118728	0.00128606	4.91803	1.36612	6.28415	0.3125	0	0.3125	hsa-piR-25046
chr8:143183777-143189560	8q24.3	1.31195	1.02041	5784	0.000775836	0.00483013	2.45902	1.91257	4.37158	0	0	0	hsa-piR-22269
chr8:144287444-144293096	8q24.3	2.04082	3.93586	5653	1.61497e-05	0.000276449	3.82514	6.01093	9.83607	0	1.5625	1.5625	hsa-piR-12263, hsa-piR-1513, hsa-piR-20792
chr8:144302018-144307193	8q24.3	6.41399	16.9096	5176	2.30579e-05	0.000368631	10.3825	15.0273	25.4098	1.875	19.0625	20.9375	hsa-piR-18867, hsa-piR-8920
chr8:144307193-144309773	8q24.3	7.14286	18.0758	2581	3.31215e-06	7.61296e-05	11.7486	16.6667	28.4153	1.875	19.6875	21.5625	hsa-piR-20116, hsa-piR-20117, hsa-piR-28117, hsa-piR-32652
chr8:144645413-144689685	8q24.3	1.89504	0.58309	44273	0.000490276	0.00349855	3.55191	1.0929	4.64481	0	0	0	hsa-piR-12263, hsa-piR-14552, hsa-piR-20116, hsa-piR-20119, hsa-piR-20792, hsa-piR-23197, hsa-piR-23709, hsa-piR-28117, hsa-piR-32002, hsa-piR-32652, hsa-piR-4282, hsa-piR-7435
chr8:144689685-144693091	8q24.3	1.74927	0.874636	3407	0.000309396	0.0025274	3.27869	1.63934	4.91803	0	0	0	hsa-piR-20792, hsa-piR-23197, hsa-piR-32002
chr8:145265302-145280658	8q24.3	0.58309	1.89504	15357	0.000490276	0.00349855	1.0929	3.55191	4.64481	0	0	0	hsa-piR-20792, hsa-piR-22269, hsa-piR-22269, hsa-piR-23197, hsa-piR-30603, hsa-piR-32002, hsa-piR-8920
chr8:145280658-145283580	8q24.3	0.58309	1.74927	2923	0.000775836	0.00483013	1.0929	3.27869	4.37158	0	0	0	hsa-piR-12263, hsa-piR-15181, hsa-piR-15182, hsa-piR-20792, hsa-piR-23197
chr8:146270089-146273202	8q24.3	3.06122	1.45773	3114	0.000101765	0.00115109	4.91803	2.73224	7.65027	0.9375	0	0.9375	hsa-piR-15183, hsa-piR-20792, hsa-piR-22269, hsa-piR-23197
chr8:146275767-146281487	8q24.3	3.207	2.04082	5721	9.88343e-06	0.000185036	5.19126	3.82514	9.01639	0.9375	0	0.9375	hsa-piR-22544, hsa-piR-9669
chr8:20131256-20138927	8p21.3	2.18659	0.145773	7672	0.000775836	0.00483013	4.09836	0.273224	4.37158	0	0	0	hsa-piR-23197
chr8:23413726-23422147	8p21.2	2.04082	0.291545	8422	0.000775836	0.00483013	3.82514	0.546448	4.37158	0	0	0	hsa-piR-20792
chr8:24352540-24356480	8p21.2	0	4.37318	3941	1.59158e-07	6.35472e-06	0	0.546448	0.546448	0	8.75	8.75	hsa-piR-28610
chr8:24358379-24362739	8p21.2	0	4.22741	4361	2.98715e-07	1.06987e-05	0	0.546448	0.546448	0	8.4375	8.4375	hsa-piR-1510
chr8:24974549-24975038	8p21.2	23.0321	26.9679	490	4.49394e-06	9.79162e-05	27.3224	19.3989	46.7213	18.125	35.625	53.75	hsa-piR-22269
chr8:32683995-32687039	8p12	5.8309	15.7434	3045	1.43132e-07	5.81876e-06	8.74317	9.56284	18.306	2.5	22.8125	25.3125	hsa-piR-10185
chr8:42179930-42183371	8p11.21	2.33236	0.291545	3442	0.000774271	0.00483013	4.37158	0.273224	4.64481	0	0.3125	0.3125	hsa-piR-15181, hsa-piR-19013, hsa-piR-20116, hsa-piR-20119, hsa-piR-23709, hsa-piR-28117, hsa-piR-32002, hsa-piR-32652
chr8:42183371-42186079	8p11.21	2.33236	0.145773	2709	0.000490276	0.00349855	4.37158	0.273224	4.64481	0	0	0	hsa-piR-12263, hsa-piR-20792, hsa-piR-22269, hsa-piR-23197
chr8:47016024-47024251	8q11.1	1.16618	1.31195	8228	0.000490276	0.00349855	2.18579	2.45902	4.64481	0	0	0	hsa-piR-26853
chr8:47055770-47073652	8q11.1	1.02041	1.89504	17883	0.00072258	0.00470181	1.91257	3.27869	5.19126	0	0.3125	0.3125	hsa-piR-15022, hsa-piR-18982, hsa-piR-18983, hsa-piR-19411, hsa-piR-23210, hsa-piR-4484
chr8:48746251-48749568	8q11.21	0.437318	6.26822	3318	9.67e-07	2.84748e-05	0.819672	1.91257	2.73224	0	11.25	11.25	hsa-piR-22269
chr8:48765576-48767154	8q11.21	0.437318	6.26822	1579	9.67e-07	2.84748e-05	0.819672	1.91257	2.73224	0	11.25	11.25	hsa-piR-22269
chr8:48767154-48769684	8q11.21	0.437318	6.12245	2531	1.70334e-06	4.48815e-05	0.819672	1.91257	2.73224	0	10.9375	10.9375	hsa-piR-26918
chr8:5078603-5079060	8p23.2	1.89504	6.99708	458	5.65916e-08	2.64927e-06	3.27869	11.4754	14.7541	0.3125	1.875	2.1875	hsa-piR-20116, hsa-piR-20119, hsa-piR-23709, hsa-piR-28117, hsa-piR-32652
chr8:57616060-57624781	8q12.1	0.145773	7.58017	8722	5.71999e-08	2.67251e-06	0.273224	2.18579	2.45902	0	13.75	13.75	hsa-piR-22269
chr8:595705-595754	8p23.3	30.6122	28.5714	50	0.000218972	0.00199566	29.7814	22.9508	52.7322	31.5625	35	66.5625	of hsa-piR-23197
chr8:595754-595832	8p23.3	30.6122	28.2799	79	0.000104168	0.00117097	29.7814	22.4044	52.1858	31.5625	35	66.5625	of hsa-piR-23197
chr8:68545746-68547493	8q13.2	2.04082	1.6035	1748	0.000413771	0.00316267	3.55191	2.73224	6.28415	0.3125	0.3125	0.625	hsa-piR-23197
chr8:77283749-77305931	8q21.11	0.145773	3.207	22183	0.000492341	0.00350904	0.273224	0.819672	1.0929	0	5.9375	5.9375	hsa-piR-1513, hsa-piR-15181, hsa-piR-15182, hsa-piR-20792
chr8:7783206-7785408	8p23.1	18.5131	25.8017	2203	0.000621383	0.00420958	18.8525	19.9454	38.7978	18.125	32.5	50.625	hsa-piR-1175, hsa-piR-27751
chr8:7793360-7798804	8p23.1	13.2653	25.0729	5445	5.12022e-06	0.000108101	13.9344	17.4863	31.4208	12.5	33.75	46.25	hsa-piR-32091
chr8:7799120-7804640	8p23.1	12.5364	22.5948	5521	1.92284e-06	4.90683e-05	12.8415	15.0273	27.8689	12.1875	31.25	43.4375	hsa-piR-23197, hsa-piR-32002
chr8:7809898-7818414	8p23.1	9.18367	20.9913	8517	1.77362e-09	1.3261e-07	11.7486	12.0219	23.7705	6.25	31.25	37.5	hsa-piR-2642
chr8:7818414-7827144	8p23.1	7.28863	19.0962	8731	1.75699e-11	2.53062e-09	9.83607	9.56284	19.3989	4.375	30	34.375	hsa-piR-30373
chr8:7839781-7842213	8p23.1	3.64431	13.5569	2433	2.44359e-10	2.41552e-08	5.19126	5.7377	10.929	1.875	22.5	24.375	hsa-piR-1510
chr8:7849440-7854405	8p23.1	3.64431	12.9738	4966	5.61794e-10	4.91222e-08	5.19126	5.46448	10.6557	1.875	21.5625	23.4375	hsa-piR-12263, hsa-piR-20792, hsa-piR-23197
chr8:7859407-7865090	8p23.1	3.79009	11.9534	5684	1.26971e-09	1.00031e-07	5.46448	4.91803	10.3825	1.875	20	21.875	hsa-piR-15183
chr8:7866013-7901008	8p23.1	4.95627	14.2857	34996	1.8532e-10	1.90406e-08	7.37705	6.55738	13.9344	2.1875	23.125	25.3125	hsa-piR-14944, hsa-piR-20792, hsa-piR-23197
chr8:7901008-7939518	8p23.1	6.41399	19.0962	38511	9.62908e-06	0.000181358	8.46995	12.8415	21.3115	4.0625	26.25	30.3125	hsa-piR-10997, hsa-piR-16585, hsa-piR-20792, hsa-piR-23197, hsa-piR-27696, hsa-piR-28595, hsa-piR-32002, hsa-piR-6946
chr8:7970333-7972492	8p23.1	8.01749	18.8047	2160	6.93012e-06	0.000138822	9.01639	12.0219	21.0383	6.875	26.5625	33.4375	hsa-piR-7435
chr8:7972492-7973134	8p23.1	7.72595	17.93	643	1.48496e-05	0.000257293	8.46995	11.4754	19.9454	6.875	25.3125	32.1875	hsa-piR-1954
chr8:7973134-7975796	8p23.1	8.16327	18.3673	2663	9.83652e-06	0.000184304	8.46995	11.7486	20.2186	7.8125	25.9375	33.75	hsa-piR-1513
chr8:7975796-7977989	8p23.1	8.16327	18.8047	2194	1.82973e-05	0.000307164	9.01639	12.2951	21.3115	7.1875	26.25	33.4375	hsa-piR-12263, hsa-piR-20792, hsa-piR-23197
chr8:7978179-7984075	8p23.1	8.45481	18.3673	5897	0.000327197	0.00264065	9.28962	12.8415	22.1311	7.5	24.6875	32.1875	hsa-piR-13420
chr8:8006210-8013567	8p23.1	8.60058	24.1983	7358	3.96789e-07	1.37093e-05	12.0219	16.9399	28.9617	4.6875	32.5	37.1875	hsa-piR-23197
chr8:8013567-8017930	8p23.1	8.01749	26.8222	4364	2.33323e-11	3.16634e-09	12.8415	17.7596	30.6011	2.5	37.1875	39.6875	hsa-piR-2086, hsa-piR-28395
chr8:8017984-8018036	8p23.1	6.85131	28.863	53	4.93109e-13	1.15717e-10	11.2022	18.306	29.5082	1.875	40.9375	42.8125	hsa-piR-23839
chr8:8018037-8036191	8p23.1	5.8309	28.5714	18155	2.76689e-11	3.68038e-09	9.28962	18.5792	27.8689	1.875	40	41.875	hsa-piR-10185, hsa-piR-20792, hsa-piR-29678, hsa-piR-30603, hsa-piR-740
chr8:8036191-8054802	8p23.1	5.97668	26.0933	18612	6.87925e-08	3.12389e-06	8.46995	17.7596	26.2295	3.125	35.625	38.75	hsa-piR-15183, hsa-piR-20116, hsa-piR-20119, hsa-piR-20792, hsa-piR-22269, hsa-piR-28117, hsa-piR-29772, hsa-piR-32652, hsa-piR-7233
chr8:8054802-8062781	8p23.1	5.10204	24.0525	7980	2.81979e-06	6.7277e-05	7.10383	16.9399	24.0437	2.8125	32.1875	35	hsa-piR-26041, hsa-piR-3726
chr8:8071303-8079723	8p23.1	4.95627	20.6997	8421	0.000791536	0.00490834	6.8306	16.1202	22.9508	2.8125	25.9375	28.75	hsa-piR-20109, hsa-piR-20110, hsa-piR-21273, hsa-piR-9604
chr8:82377633-82378891	8q21.13	5.39359	3.207	1259	1.43286e-11	2.10247e-09	0.819672	6.01093	6.8306	10.625	0	10.625	hsa-piR-23839
chr8:93005751-93012165	8q21.3	0.728863	10.2041	6415	9.33363e-10	7.68867e-08	1.36612	3.55191	4.91803	0	17.8125	17.8125	hsa-piR-20792, hsa-piR-23197
chr8:93012165-93014885	8q21.3	0.874636	10.3499	2721	3.58916e-10	3.39087e-08	1.63934	3.55191	5.19126	0	18.125	18.125	hsa-piR-15181, hsa-piR-15182
chr8:95562689-95565910	8q22.1	3.49854	1.89504	3222	1.87394e-05	0.000312685	6.55738	1.91257	8.46995	0	1.875	1.875	hsa-piR-15181, hsa-piR-15182, hsa-piR-20792, hsa-piR-22269
chr9:105805034-105812848	9q31.1	0.437318	3.93586	7815	1.97845e-06	5.01873e-05	0.819672	0.546448	1.36612	0	7.8125	7.8125	hsa-piR-10185, hsa-piR-23839, hsa-piR-25556, hsa-piR-3501
chr9:105817783-105825105	9q31.1	0.291545	2.76968	7323	0.000324837	0.00262831	0.546448	0.546448	1.0929	0	5.3125	5.3125	hsa-piR-20792, hsa-piR-23197, hsa-piR-32002
chr9:106653367-106656677	9q31.1	0.291545	2.18659	3311	0.000524391	0.0036819	0.546448	0.273224	0.819672	0	4.375	4.375	hsa-piR-20116, hsa-piR-20117, hsa-piR-20118, hsa-piR-28117, hsa-piR-32652
chr9:107686437-107688653	9q31.1	0.728863	2.47813	2217	4.83938e-05	0.00065221	1.36612	4.64481	6.01093	0	0	0	hsa-piR-12263, hsa-piR-20792, hsa-piR-23197
chr9:107688653-107693900	9q31.1	0.728863	2.62391	5248	3.03277e-05	0.000453364	1.36612	4.91803	6.28415	0	0	0	hsa-piR-15181
chr9:107693900-107695374	9q31.1	0.728863	2.47813	1475	4.83938e-05	0.00065221	1.36612	4.64481	6.01093	0	0	0	hsa-piR-22269
chr9:116741312-116749723	9q32	2.33236	0.58309	8412	0.000510357	0.00360407	4.37158	0.819672	5.19126	0	0.3125	0.3125	hsa-piR-24722
chr9:116936312-116937529	9q32	0.437318	2.33236	1218	0.00019498	0.00181182	0.819672	4.37158	5.19126	0	0	0	hsa-piR-22269
chr9:129634339-129641778	9q33.3	0.874636	2.18659	7440	0.000380286	0.00298596	1.36612	4.09836	5.46448	0.3125	0	0.3125	hsa-piR-13420, hsa-piR-15181, hsa-piR-15182, hsa-piR-20116, hsa-piR-20119, hsa-piR-20792, hsa-piR-23197, hsa-piR-28117, hsa-piR-32652
chr9:134413391-134416778	9q34.13	1.45773	1.45773	3388	0.000689845	0.00453787	2.45902	2.73224	5.19126	0.3125	0	0.3125	hsa-piR-15181, hsa-piR-15182, hsa-piR-18867, hsa-piR-20792, hsa-piR-24722, hsa-piR-8920
chr9:136599497-136605363	9q34.2	2.47813	0.437318	5867	0.000431683	0.00326346	4.64481	0.546448	5.19126	0	0.3125	0.3125	hsa-piR-1513, hsa-piR-15181, hsa-piR-15182, hsa-piR-20116, hsa-piR-20117, hsa-piR-20792, hsa-piR-28117, hsa-piR-32652, hsa-piR-6854
chr9:136605363-136609848	9q34.2	2.47813	0.437318	4486	0.000431683	0.00326346	4.64481	0.546448	5.19126	0	0.3125	0.3125	hsa-piR-32002, hsa-piR-7480
chr9:136609848-136614160	9q34.2	2.47813	1.02041	4313	0.000289373	0.00247401	4.64481	1.36612	6.01093	0	0.625	0.625	hsa-piR-1138, hsa-piR-11708, hsa-piR-1408, hsa-piR-16407, hsa-piR-16408, hsa-piR-17740, hsa-piR-18630, hsa-piR-18867, hsa-piR-20792, hsa-piR-23197, hsa-piR-25004, hsa-piR-30603, hsa-piR-32501, hsa-piR-8638, hsa-piR-8920
chr9:136622119-136622368	9q34.2	0.874636	2.33236	250	4.83938e-05	0.00065221	1.63934	4.37158	6.01093	0	0	0	hsa-piR-15183
chr9:136622368-136623272	9q34.2	1.02041	2.18659	905	4.83938e-05	0.00065221	1.91257	4.09836	6.01093	0	0	0	hsa-piR-20792, hsa-piR-23197
chr9:140292840-140301416	9q34.3	1.02041	1.45773	8577	0.000490276	0.00349855	1.91257	2.73224	4.64481	0	0	0	hsa-piR-20792, hsa-piR-32002
chr9:21760014-21765049	9p21.3	0	3.64431	5036	0.000136823	0.00140609	0	1.0929	1.0929	0	6.5625	6.5625	hsa-piR-20111
chr9:24470082-24473610	9p21.3	0.437318	3.64431	3529	0.00020113	0.00185977	0.819672	1.0929	1.91257	0	6.5625	6.5625	hsa-piR-22269
chr9:289246-303272	9p24.3	1.02041	1.45773	14027	0.000731912	0.00474937	1.63934	0	1.63934	0.3125	3.125	3.4375	hsa-piR-15181, hsa-piR-20116, hsa-piR-20117, hsa-piR-20118, hsa-piR-20792, hsa-piR-22269, hsa-piR-23780, hsa-piR-28117, hsa-piR-32652, hsa-piR-8920
chr9:35558988-35559507	9p13.3	0.291545	4.37318	520	3.20829e-06	7.39896e-05	0.546448	0.819672	1.36612	0	8.4375	8.4375	hsa-piR-15181, hsa-piR-15182, hsa-piR-20792
chr9:35567203-35572786	9p13.3	0.291545	3.35277	5584	4.57051e-06	9.87486e-05	0.546448	0.273224	0.819672	0	6.875	6.875	hsa-piR-15181, hsa-piR-15182, hsa-piR-5081
chr9:38796209-38800845	9p13.1	1.6035	6.70554	4637	0.000324617	0.00262831	3.00546	4.37158	7.37705	0	9.375	9.375	hsa-piR-23197
chr9:39152551-39158792	9p13.1	2.47813	4.37318	6242	0.000750867	0.00483013	3.82514	2.18579	6.01093	0.9375	6.875	7.8125	hsa-piR-20792, hsa-piR-23197
chr9:39160072-39161787	9p13.1	2.33236	4.08163	1716	0.000857475	0.00524588	3.55191	1.91257	5.46448	0.9375	6.5625	7.5	hsa-piR-23246
chr9:39225522-39242339	9p13.1	1.6035	2.76968	16818	0.000355817	0.00283412	2.18579	0.546448	2.73224	0.9375	5.3125	6.25	hsa-piR-15181, hsa-piR-15182
chr9:39248497-39257362	9p13.1	1.6035	3.49854	8866	0.000116409	0.00127262	2.18579	0.819672	3.00546	0.9375	6.5625	7.5	hsa-piR-20792
chr9:39264863-39272766	9p13.1	1.6035	3.79009	7904	0.000865713	0.00527771	2.18579	1.36612	3.55191	0.9375	6.5625	7.5	hsa-piR-23197, hsa-piR-32002
chr9:40619490-40635087	9p13.1	3.49854	11.6618	15598	9.75329e-07	2.8615e-05	4.37158	5.7377	10.1093	2.5	18.4375	20.9375	hsa-piR-10185, hsa-piR-20116, hsa-piR-20117, hsa-piR-20118, hsa-piR-20792, hsa-piR-23408, hsa-piR-32652
chr9:40635087-40654571	9p13.1	2.76968	13.7026	19485	1.62265e-08	8.91117e-07	3.82514	6.55738	10.3825	1.5625	21.875	23.4375	hsa-piR-20792, hsa-piR-22269, hsa-piR-23197
chr9:40654571-40677314	9p13.1	2.47813	13.9942	22744	4.89167e-10	4.38706e-08	3.82514	6.28415	10.1093	0.9375	22.8125	23.75	hsa-piR-20574, hsa-piR-20792, hsa-piR-23197, hsa-piR-26918, hsa-piR-32002
chr9:40677314-40740021	9p13.1	2.62391	15.5977	62708	1.50755e-13	4.11426e-11	4.09836	6.01093	10.1093	0.9375	26.5625	27.5	hsa-piR-10760, hsa-piR-12263, hsa-piR-13413, hsa-piR-1513, hsa-piR-15181, hsa-piR-15181, hsa-piR-15182, hsa-piR-16236, hsa-piR-20792, hsa-piR-22269, hsa-piR-23197, hsa-piR-23197, hsa-piR-23839, hsa-piR-28117, hsa-piR-28610, hsa-piR-30603, hsa-piR-32002, hsa-piR-3214, hsa-piR-32652, hsa-piR-3381, hsa-piR-8920, hsa-piR-9653
chr9:40740021-40784158	9p13.1	2.62391	16.3265	44138	3.31905e-14	1.08981e-11	4.09836	6.28415	10.3825	0.9375	27.8125	28.75	hsa-piR-10171, hsa-piR-13194, hsa-piR-14993, hsa-piR-15181, hsa-piR-20108, hsa-piR-20792, hsa-piR-21393, hsa-piR-22269, hsa-piR-22971, hsa-piR-23197, hsa-piR-23197, hsa-piR-23737, hsa-piR-23950, hsa-piR-27696, hsa-piR-7435
chr9:40787845-40800446	9p13.1	2.91545	16.7638	12602	1.38231e-14	5.23429e-12	4.64481	6.55738	11.2022	0.9375	28.4375	29.375	hsa-piR-1513, hsa-piR-15181, hsa-piR-20792, hsa-piR-22269, hsa-piR-32002
chr9:40800446-40810489	9p13.1	3.06122	17.0554	10044	7.9439e-15	3.30088e-12	4.64481	6.55738	11.2022	1.25	29.0625	30.3125	hsa-piR-12263, hsa-piR-20792, hsa-piR-20792, hsa-piR-22269, hsa-piR-23197, hsa-piR-31880, hsa-piR-32002, hsa-piR-32635
chr9:40811799-40861610	9p13.1	3.207	17.7843	49812	6.04688e-15	2.61404e-12	4.91803	7.10383	12.0219	1.25	30	31.25	hsa-piR-12263, hsa-piR-13522, hsa-piR-15181, hsa-piR-15181, hsa-piR-15183, hsa-piR-20368, hsa-piR-20436, hsa-piR-20466, hsa-piR-20792, hsa-piR-20792, hsa-piR-22269, hsa-piR-23197, hsa-piR-23197, hsa-piR-32002, hsa-piR-32002
chr9:40861610-41180688	9p13.1 - 9p12	3.64431	18.2216	319079	4.77577e-15	2.24243e-12	5.46448	7.37705	12.8415	1.5625	30.625	32.1875	hsa-piR-11073, hsa-piR-1175, hsa-piR-12263, hsa-piR-1510, hsa-piR-1513, hsa-piR-15181, hsa-piR-15181, hsa-piR-15182, hsa-piR-15182, hsa-piR-15183, hsa-piR-15183, hsa-piR-15446, hsa-piR-20108, hsa-piR-20116, hsa-piR-20117, hsa-piR-20118, hsa-piR-20792, hsa-piR-20792, hsa-piR-21090, hsa-piR-21090, hsa-piR-22269, hsa-piR-22269, hsa-piR-23197, hsa-piR-23197, hsa-piR-23839, hsa-piR-26918, hsa-piR-2769…
chr9:41180688-41462629	9p12	4.08163	17.6385	281942	1.15068e-15	7.94552e-13	5.7377	6.55738	12.2951	2.1875	30.3125	32.5	hsa-piR-10185, hsa-piR-10760, hsa-piR-11073, hsa-piR-12190, hsa-piR-12263, hsa-piR-13194, hsa-piR-13413, hsa-piR-14993, hsa-piR-1513, hsa-piR-15181, hsa-piR-15181, hsa-piR-15182, hsa-piR-15183, hsa-piR-15183, hsa-piR-15446, hsa-piR-16236, hsa-piR-20116, hsa-piR-20117, hsa-piR-20118, hsa-piR-20368, hsa-piR-20466, hsa-piR-20574, hsa-piR-20792, hsa-piR-20792, hsa-piR-22269, hsa-piR-22269, hsa-piR-22…
chr9:41462629-41475543	9p12	4.08163	17.3469	12915	5.07146e-14	1.61991e-11	5.19126	6.8306	12.0219	2.8125	29.375	32.1875	hsa-piR-26918, hsa-piR-32002
chr9:41477931-41480248	9p12	4.22741	16.035	2318	4.3952e-11	5.5328e-09	5.46448	7.10383	12.5683	2.8125	26.25	29.0625	hsa-piR-20792, hsa-piR-22269
chr9:41482757-41542642	9p12	4.08163	15.4519	59886	9.32403e-09	5.56294e-07	4.91803	7.65027	12.5683	3.125	24.375	27.5	hsa-piR-10185, hsa-piR-10760, hsa-piR-12263, hsa-piR-1513, hsa-piR-15181, hsa-piR-15181, hsa-piR-15182, hsa-piR-16236, hsa-piR-20108, hsa-piR-20120, hsa-piR-20792, hsa-piR-20792, hsa-piR-23197, hsa-piR-23197, hsa-piR-23839, hsa-piR-28117, hsa-piR-28610, hsa-piR-30603, hsa-piR-32002, hsa-piR-32002, hsa-piR-3214, hsa-piR-32652, hsa-piR-3381, hsa-piR-8920, hsa-piR-9653
chr9:41542642-41600498	9p12	4.51895	14.5773	57857	7.46207e-08	3.36254e-06	5.19126	7.37705	12.5683	3.75	22.8125	26.5625	hsa-piR-10171, hsa-piR-13194, hsa-piR-14993, hsa-piR-15181, hsa-piR-15183, hsa-piR-20116, hsa-piR-20117, hsa-piR-20118, hsa-piR-20792, hsa-piR-21393, hsa-piR-22971, hsa-piR-23197, hsa-piR-23581, hsa-piR-23737, hsa-piR-23950, hsa-piR-28117, hsa-piR-29994, hsa-piR-31363, hsa-piR-32652, hsa-piR-7435, hsa-piR-9187
chr9:41606642-41609108	9p12	5.39359	13.1195	2467	0.000182964	0.00176586	6.28415	8.19672	14.4809	4.375	18.75	23.125	hsa-piR-15181, hsa-piR-19013
chr9:41609764-41618305	9p12	5.68513	13.7026	8542	7.06649e-05	0.000882452	6.8306	8.46995	15.3005	4.375	19.6875	24.0625	hsa-piR-1513, hsa-piR-20792, hsa-piR-22269, hsa-piR-32002
chr9:41618305-41626847	9p12	6.12245	13.5569	8543	3.92337e-05	0.000559427	7.37705	8.19672	15.5738	4.6875	19.6875	24.375	hsa-piR-12263, hsa-piR-15181, hsa-piR-15182, hsa-piR-20792, hsa-piR-20792, hsa-piR-32002
chr9:41626888-41627582	9p12	6.12245	13.7026	695	2.29485e-06	5.67421e-05	7.65027	7.65027	15.3005	4.375	20.625	25	hsa-piR-32002
chr9:41632689-41662502	9p12	6.41399	14.4315	29814	0.000721071	0.00469654	7.65027	9.83607	17.4863	5	19.6875	24.6875	hsa-piR-13522, hsa-piR-15181, hsa-piR-15181, hsa-piR-20368, hsa-piR-20436, hsa-piR-20466, hsa-piR-22269, hsa-piR-32002
chr9:42044719-42065304	9p12	7.58017	25.0729	20586	0.000784121	0.00487008	9.01639	19.3989	28.4153	5.9375	31.5625	37.5	hsa-piR-21905, hsa-piR-23197, hsa-piR-23839, hsa-piR-25077
chr9:42100525-42135867	9p12	7.87172	24.4898	35343	0.000517414	0.00364897	9.01639	18.5792	27.5956	6.5625	31.25	37.8125	hsa-piR-11708, hsa-piR-1408, hsa-piR-16407, hsa-piR-16408, hsa-piR-18626, hsa-piR-1999, hsa-piR-21132, hsa-piR-21875, hsa-piR-22269, hsa-piR-25004, hsa-piR-28610, hsa-piR-8638
chr9:42135867-42254994	9p12	7.72595	23.7609	119128	0.00018257	0.00176485	8.74317	17.4863	26.2295	6.5625	30.9375	37.5	hsa-piR-10185, hsa-piR-12190, hsa-piR-12263, hsa-piR-13522, hsa-piR-15181, hsa-piR-15181, hsa-piR-15182, hsa-piR-20792, hsa-piR-20792, hsa-piR-22269, hsa-piR-22269, hsa-piR-23197, hsa-piR-23197, hsa-piR-23839, hsa-piR-31880, hsa-piR-32002, hsa-piR-32002, hsa-piR-32635
chr9:42254994-42905914	9p12	7.4344	22.8863	650921	0.000181465	0.00175863	8.19672	16.6667	24.8634	6.5625	30	36.5625	hsa-piR-10057, hsa-piR-10058, hsa-piR-10059, hsa-piR-10060, hsa-piR-10120, hsa-piR-10185, hsa-piR-10185, hsa-piR-10249, hsa-piR-1026, hsa-piR-1027, hsa-piR-10293, hsa-piR-10337, hsa-piR-10585, hsa-piR-106, hsa-piR-10705, hsa-piR-11108, hsa-piR-11286, hsa-piR-11298, hsa-piR-11531, hsa-piR-11622, hsa-piR-11857, hsa-piR-12042, hsa-piR-1205, hsa-piR-1206, hsa-piR-12069, hsa-piR-12076, hsa-piR-12119, …
chr9:42905914-42962007	9p12	7.28863	22.449	56094	0.000113472	0.00125011	8.19672	16.1202	24.3169	6.25	29.6875	35.9375	hsa-piR-10185, hsa-piR-1513, hsa-piR-20116, hsa-piR-20117, hsa-piR-20118, hsa-piR-23197, hsa-piR-28117, hsa-piR-32002, hsa-piR-32652, hsa-piR-32723
chr9:42962007-42997799	9p12	7.58017	22.0117	35793	2.91726e-05	0.000446819	8.74317	15.3005	24.0437	6.25	29.6875	35.9375	hsa-piR-20792, hsa-piR-22269, hsa-piR-23197, hsa-piR-23839, hsa-piR-26844
chr9:42997799-43016911	9p12	7.14286	22.1574	19113	0.000113687	0.00125189	7.9235	15.847	23.7705	6.25	29.375	35.625	hsa-piR-20792, hsa-piR-20921, hsa-piR-22269, hsa-piR-23197
chr9:43016911-43049573	9p12	7.28863	21.7201	32663	0.000715008	0.00466417	7.9235	16.1202	24.0437	6.5625	28.125	34.6875	hsa-piR-1205, hsa-piR-1206, hsa-piR-12119, hsa-piR-12312, hsa-piR-12561, hsa-piR-13434, hsa-piR-14343, hsa-piR-14408, hsa-piR-14794, hsa-piR-14833, hsa-piR-15181, hsa-piR-15182, hsa-piR-152, hsa-piR-152, hsa-piR-16441, hsa-piR-16835, hsa-piR-16856, hsa-piR-16857, hsa-piR-16859, hsa-piR-17207, hsa-piR-17685, hsa-piR-17756, hsa-piR-18886, hsa-piR-18887, hsa-piR-19086, hsa-piR-19087, hsa-piR-20033, …
chr9:43049573-43071811	9p12	7.4344	22.0117	22239	0.000714883	0.004664	8.19672	16.3934	24.5902	6.5625	28.4375	35	hsa-piR-10057, hsa-piR-10058, hsa-piR-10059, hsa-piR-10060, hsa-piR-10120, hsa-piR-10249, hsa-piR-1026, hsa-piR-1027, hsa-piR-10293, hsa-piR-10585, hsa-piR-11108, hsa-piR-11622, hsa-piR-11857, hsa-piR-12069, hsa-piR-12076, hsa-piR-12348, hsa-piR-12348, hsa-piR-12830, hsa-piR-13101, hsa-piR-13698, hsa-piR-13698, hsa-piR-13974, hsa-piR-14599, hsa-piR-152, hsa-piR-15474, hsa-piR-16835, hsa-piR-16960…
chr9:43078549-43127579	9p12	7.72595	22.5948	49031	0.000164014	0.00162437	8.74317	16.3934	25.1366	6.5625	29.6875	36.25	hsa-piR-1513, hsa-piR-20116, hsa-piR-20117, hsa-piR-20118, hsa-piR-20792, hsa-piR-20924, hsa-piR-22829, hsa-piR-23197, hsa-piR-23839, hsa-piR-25077, hsa-piR-28117, hsa-piR-30447, hsa-piR-30603, hsa-piR-32652, hsa-piR-913
chr9:43127579-43139591	9p12	7.72595	23.4694	12013	0.000308184	0.0025274	9.01639	17.4863	26.5027	6.25	30.3125	36.5625	hsa-piR-11286, hsa-piR-17676, hsa-piR-25188, hsa-piR-4867, hsa-piR-6616
chr9:43139591-43159162	9p12	7.87172	23.4694	19572	0.000281204	0.00242092	9.28962	17.4863	26.776	6.25	30.3125	36.5625	hsa-piR-15181, hsa-piR-15182, hsa-piR-20792, hsa-piR-22269, hsa-piR-26189, hsa-piR-29956, hsa-piR-8593
chr9:43797880-43957529	9p11.2	11.9534	15.5977	159650	0.000509693	0.00360209	10.929	10.929	21.8579	13.125	20.9375	34.0625	hsa-piR-12263, hsa-piR-15181, hsa-piR-15181, hsa-piR-15182, hsa-piR-15182, hsa-piR-18867, hsa-piR-20792, hsa-piR-20792, hsa-piR-22269, hsa-piR-22269, hsa-piR-23197, hsa-piR-23197, hsa-piR-25077, hsa-piR-30603, hsa-piR-30603, hsa-piR-32002, hsa-piR-32002, hsa-piR-3719, hsa-piR-8920
chr9:43957529-44125831	9p11.2	8.30904	15.0146	168303	6.91489e-05	0.000867211	7.9235	9.56284	17.4863	8.75	21.25	30	hsa-piR-10057, hsa-piR-10058, hsa-piR-10059, hsa-piR-10060, hsa-piR-10249, hsa-piR-1026, hsa-piR-1027, hsa-piR-10293, hsa-piR-10585, hsa-piR-11286, hsa-piR-11622, hsa-piR-11857, hsa-piR-1205, hsa-piR-1206, hsa-piR-12076, hsa-piR-12119, hsa-piR-12312, hsa-piR-12348, hsa-piR-13698, hsa-piR-14343, hsa-piR-14408, hsa-piR-14794, hsa-piR-1510, hsa-piR-1513, hsa-piR-15181, hsa-piR-15182, hsa-piR-152, hs…
chr9:44125831-44141071	9p11.2	7.28863	14.723	15241	7.12107e-05	0.000885452	6.28415	9.56284	15.847	8.4375	20.625	29.0625	hsa-piR-10705, hsa-piR-15181, hsa-piR-26189, hsa-piR-8593
chr9:44163869-44167104	9p11.2	6.26822	13.8484	3236	9.09612e-07	2.71176e-05	6.28415	7.37705	13.6612	6.25	21.25	27.5	hsa-piR-22269, hsa-piR-6086, hsa-piR-6087
chr9:44178456-44182799	9p11.2	5.24781	14.2857	4344	1.71766e-05	0.000292004	5.19126	8.46995	13.6612	5.3125	20.9375	26.25	hsa-piR-26918
chr9:44182799-44188438	9p11.2	5.39359	14.1399	5640	1.02853e-05	0.0001917	5.46448	8.19672	13.6612	5.3125	20.9375	26.25	hsa-piR-20792, hsa-piR-23197
chr9:44188438-44203260	9p11.2	5.53936	14.1399	14823	3.65846e-06	8.27858e-05	5.7377	7.9235	13.6612	5.3125	21.25	26.5625	hsa-piR-22269, hsa-piR-3501
chr9:44242625-44244157	9p11.2	15.5977	15.8892	1533	8.4766e-05	0.000994703	13.388	11.2022	24.5902	18.125	21.25	39.375	hsa-piR-10613, hsa-piR-16817
chr9:44882034-44894023	9p11.2	5.68513	10.7872	11990	0.000199734	0.00184905	6.55738	6.28415	12.8415	4.6875	15.9375	20.625	hsa-piR-10342, hsa-piR-2153, hsa-piR-24626, hsa-piR-4238
chr9:44894023-44903328	9p11.2	5.24781	11.6618	9306	8.83115e-05	0.00102668	6.28415	6.8306	13.1148	4.0625	17.1875	21.25	hsa-piR-10185, hsa-piR-25508
chr9:44903328-44993393	9p11.2	5.24781	11.8076	90066	0.000152225	0.00153646	6.28415	7.10383	13.388	4.0625	17.1875	21.25	hsa-piR-10185, hsa-piR-15181, hsa-piR-20792, hsa-piR-23197, hsa-piR-23839, hsa-piR-24454, hsa-piR-24626, hsa-piR-26918, hsa-piR-27696, hsa-piR-30603, hsa-piR-3501
chr9:44996368-45054970	9p11.2	4.8105	12.5364	58603	3.53863e-05	0.000515046	6.01093	7.37705	13.388	3.4375	18.4375	21.875	hsa-piR-1046, hsa-piR-12263, hsa-piR-13694, hsa-piR-14276, hsa-piR-20109, hsa-piR-20116, hsa-piR-20119, hsa-piR-20792, hsa-piR-22269, hsa-piR-23197, hsa-piR-23197, hsa-piR-24454, hsa-piR-27203, hsa-piR-28117, hsa-piR-32652, hsa-piR-4238, hsa-piR-8811
chr9:45054970-45071934	9p11.2	4.66472	12.6822	16965	2.68678e-05	0.000417458	5.7377	7.37705	13.1148	3.4375	18.75	22.1875	hsa-piR-15183
chr9:45071934-45088880	9p11.2	4.51895	12.6822	16947	3.09585e-05	0.000460739	5.46448	7.37705	12.8415	3.4375	18.75	22.1875	hsa-piR-15181, hsa-piR-15183, hsa-piR-21337, hsa-piR-23202
chr9:45088880-45100626	9p11.2	4.51895	12.828	11747	5.40852e-05	0.000713954	5.46448	7.65027	13.1148	3.4375	18.75	22.1875	hsa-piR-15181
chr9:45112949-45124280	9p11.2	4.08163	13.8484	11332	7.10502e-06	0.000141781	4.91803	7.9235	12.8415	3.125	20.625	23.75	hsa-piR-15055, hsa-piR-15181, hsa-piR-20504, hsa-piR-26918
chr9:45130902-45250346	9p11.2	4.08163	14.2857	119445	1.43428e-05	0.000250077	4.91803	8.46995	13.388	3.125	20.9375	24.0625	hsa-piR-11539, hsa-piR-12263, hsa-piR-12263, hsa-piR-1513, hsa-piR-15181, hsa-piR-15181, hsa-piR-15182, hsa-piR-15182, hsa-piR-19013, hsa-piR-20108, hsa-piR-20116, hsa-piR-20117, hsa-piR-20118, hsa-piR-20792, hsa-piR-20792, hsa-piR-2086, hsa-piR-22269, hsa-piR-22269, hsa-piR-23197, hsa-piR-23197, hsa-piR-23839, hsa-piR-26415, hsa-piR-26918, hsa-piR-26918, hsa-piR-28117, hsa-piR-29994, hsa-piR-306…
chr9:45250346-45371624	9p11.2	4.08163	14.8688	121279	6.61026e-06	0.000133669	4.91803	8.74317	13.6612	3.125	21.875	25	hsa-piR-20799, hsa-piR-2505, hsa-piR-25921
chr9:45377254-45385783	9p11.2	3.64431	16.1808	8530	6.22834e-07	2.00032e-05	4.64481	9.28962	13.9344	2.5	24.0625	26.5625	hsa-piR-1513, hsa-piR-26918
chr9:45399264-45403397	9p11.2	4.22741	17.2012	4134	1.93822e-06	4.94071e-05	5.7377	10.6557	16.3934	2.5	24.6875	27.1875	hsa-piR-23839
chr9:45403397-45407535	9p11.2	4.51895	17.7843	4139	6.90066e-06	0.00013835	6.01093	11.4754	17.4863	2.8125	25	27.8125	hsa-piR-23197
chr9:45407578-45421751	9p11.2	4.66472	17.7843	14174	2.31746e-05	0.00036949	6.01093	11.7486	17.7596	3.125	24.6875	27.8125	hsa-piR-13522, hsa-piR-20116, hsa-piR-20117, hsa-piR-20118, hsa-piR-28117, hsa-piR-32652
chr9:45421751-45442251	9p11.2	4.8105	18.3673	20501	2.19554e-05	0.000352848	6.28415	12.2951	18.5792	3.125	25.3125	28.4375	hsa-piR-22269, hsa-piR-32002
chr9:45448779-45460167	9p11.2	5.68513	19.5335	11389	0.000263302	0.00230915	6.8306	13.9344	20.765	4.375	25.9375	30.3125	hsa-piR-20792
chr9:45661439-45706401	9p11.2	7.4344	24.4898	44963	0.000443649	0.00333147	8.74317	18.5792	27.3224	5.9375	31.25	37.1875	hsa-piR-10185, hsa-piR-12263, hsa-piR-20792, hsa-piR-22269, hsa-piR-23197, hsa-piR-3501
chr9:45706401-45714739	9p11.2	7.72595	26.0933	8339	0.000283014	0.00242938	9.28962	19.9454	29.235	5.9375	33.125	39.0625	hsa-piR-12263, hsa-piR-20792, hsa-piR-23197, hsa-piR-27696, hsa-piR-30603
chr9:45714739-45736026	9p11.2	8.30904	27.9883	21288	1.97651e-06	5.01873e-05	11.2022	20.4918	31.694	5	36.5625	41.5625	hsa-piR-15181, hsa-piR-24454, hsa-piR-24626
chr9:45736026-45749063	9p11.2	8.30904	28.5714	13038	7.38559e-06	0.00014504	10.929	21.3115	32.2404	5.3125	36.875	42.1875	hsa-piR-13694
chr9:45749063-45832176	9p11.2	8.89213	26.2391	83114	2.46007e-06	6.01933e-05	12.5683	19.6721	32.2404	4.6875	33.75	38.4375	hsa-piR-1046, hsa-piR-14276, hsa-piR-15183, hsa-piR-15183, hsa-piR-20109, hsa-piR-20115, hsa-piR-20116, hsa-piR-20119, hsa-piR-21337, hsa-piR-23197, hsa-piR-27203, hsa-piR-28117, hsa-piR-32652, hsa-piR-4238
chr9:45832176-45977048	9p11.2	9.0379	25.2187	144873	6.22085e-07	1.99928e-05	12.8415	18.306	31.1475	4.6875	33.125	37.8125	hsa-piR-10185, hsa-piR-12190, hsa-piR-12263, hsa-piR-13522, hsa-piR-1999, hsa-piR-20792, hsa-piR-20792, hsa-piR-22269, hsa-piR-22269, hsa-piR-23839, hsa-piR-28610, hsa-piR-32002
chr9:45977048-46038853	9p11.2	9.91254	25.9475	61806	5.61968e-07	1.8388e-05	14.4809	19.6721	34.153	4.6875	33.125	37.8125	hsa-piR-20792, hsa-piR-21905, hsa-piR-23197, hsa-piR-23839, hsa-piR-25077, hsa-piR-29048, hsa-piR-31880, hsa-piR-32002, hsa-piR-32635, hsa-piR-3501
chr9:46038860-46039237	9p11.2	11.2245	25.656	378	2.25843e-06	5.59888e-05	16.3934	20.765	37.1585	5.3125	31.25	36.5625	hsa-piR-23839, hsa-piR-32635
chr9:46052532-46088669	9p11.2	10.0583	19.6793	36138	6.32872e-06	0.00012892	13.9344	14.2077	28.1421	5.625	25.9375	31.5625	hsa-piR-12263, hsa-piR-20792, hsa-piR-22269, hsa-piR-23197
chr9:46088669-46124741	9p11.2	9.91254	18.9504	36073	1.24752e-06	3.45787e-05	13.6612	12.8415	26.5027	5.625	25.9375	31.5625	hsa-piR-10185, hsa-piR-20116, hsa-piR-20117, hsa-piR-20118, hsa-piR-20792, hsa-piR-23197, hsa-piR-24454, hsa-piR-27696, hsa-piR-28117, hsa-piR-30603, hsa-piR-32652, hsa-piR-3501
chr9:46124741-46159862	9p11.2	10.4956	18.2216	35122	1.05033e-07	4.46313e-06	14.7541	11.7486	26.5027	5.625	25.625	31.25	hsa-piR-1046, hsa-piR-20109, hsa-piR-20115, hsa-piR-20116, hsa-piR-20119, hsa-piR-28117, hsa-piR-32652, hsa-piR-8811
chr9:46159862-46197005	9p11.2	10.4956	17.6385	37144	7.89695e-08	3.51798e-06	14.4809	10.929	25.4098	5.9375	25.3125	31.25	hsa-piR-14276, hsa-piR-15183, hsa-piR-23197, hsa-piR-27203, hsa-piR-4238
chr9:46197005-46210373	9p11.2	10.4956	17.4927	13369	4.74902e-08	2.25924e-06	14.4809	10.6557	25.1366	5.9375	25.3125	31.25	hsa-piR-15181, hsa-piR-15183, hsa-piR-21337
chr9:46252355-46294339	9p11.2	10.3499	17.6385	41985	1.94341e-08	1.05128e-06	14.4809	10.6557	25.1366	5.625	25.625	31.25	hsa-piR-15055, hsa-piR-15181, hsa-piR-20504, hsa-piR-20792, hsa-piR-26918
chr9:46294339-46312928	9p11.2	10.3499	17.7843	18590	1.28675e-08	7.36909e-07	14.4809	10.6557	25.1366	5.625	25.9375	31.5625	hsa-piR-15181, hsa-piR-15183, hsa-piR-21337
chr9:46312928-46331516	9p11.2	10.4956	17.6385	18589	3.15525e-08	1.61211e-06	14.4809	10.6557	25.1366	5.9375	25.625	31.5625	hsa-piR-14276, hsa-piR-15183
chr9:46331516-46339473	9p11.2	10.3499	17.7843	7958	1.28675e-08	7.36909e-07	14.4809	10.6557	25.1366	5.625	25.9375	31.5625	hsa-piR-27203, hsa-piR-4238
chr9:46339473-46347425	9p11.2	10.6414	18.5131	7953	3.16072e-06	7.30003e-05	13.9344	12.2951	26.2295	6.875	25.625	32.5	hsa-piR-20116, hsa-piR-20119, hsa-piR-23197, hsa-piR-28117, hsa-piR-32652
chr9:46347425-46361486	9p11.2	10.7872	18.6589	14062	5.20643e-05	0.00069175	13.6612	13.1148	26.776	7.5	25	32.5	hsa-piR-20109
chr9:46361486-46381786	9p11.2	10.9329	19.0962	20301	0.000886315	0.00537331	13.1148	14.2077	27.3224	8.4375	24.6875	33.125	hsa-piR-1046, hsa-piR-20115, hsa-piR-28117, hsa-piR-8811
chr9:46434417-46825799	9p11.2	6.70554	23.4694	391383	1.99487e-06	5.05765e-05	8.19672	15.847	24.0437	5	32.1875	37.1875	hsa-piR-10613, hsa-piR-11708, hsa-piR-12263, hsa-piR-12263, hsa-piR-13234, hsa-piR-1408, hsa-piR-1513, hsa-piR-1513, hsa-piR-15181, hsa-piR-15183, hsa-piR-15183, hsa-piR-15656, hsa-piR-16407, hsa-piR-16408, hsa-piR-16817, hsa-piR-17673, hsa-piR-18626, hsa-piR-18867, hsa-piR-18867, hsa-piR-1965, hsa-piR-1965, hsa-piR-1999, hsa-piR-20152, hsa-piR-20370, hsa-piR-20574, hsa-piR-20774, hsa-piR-20792, …
chr9:46825799-56417073	9p11.2 - 9q12	6.99708	22.3032	9591275	9.74698e-06	0.000182846	8.46995	15.3005	23.7705	5.3125	30.3125	35.625	hsa-piR-10613, hsa-piR-12263, hsa-piR-13982, hsa-piR-1446, hsa-piR-1510, hsa-piR-1513, hsa-piR-1513, hsa-piR-15181, hsa-piR-15181, hsa-piR-15182, hsa-piR-15182, hsa-piR-15183, hsa-piR-15183, hsa-piR-16817, hsa-piR-17673, hsa-piR-18867, hsa-piR-20116, hsa-piR-20117, hsa-piR-20118, hsa-piR-20504, hsa-piR-20792, hsa-piR-20792, hsa-piR-21090, hsa-piR-22269, hsa-piR-22269, hsa-piR-23197, hsa-piR-23197…
chr9:4984217-4989153	9p24.1	0.437318	3.06122	4937	0.000374044	0.00294879	0.819672	0.819672	1.63934	0	5.625	5.625	hsa-piR-23197
chr9:5030972-5037453	9p24.1	1.74927	12.9738	6482	0.000311379	0.00254139	3.27869	15.5738	18.8525	0	10	10	hsa-piR-2086, hsa-piR-22273, hsa-piR-29994, hsa-piR-31363
chr9:5080286-5081472	9p24.1	8.60058	25.2187	1187	7.07784e-05	0.0008834	12.5683	21.3115	33.8798	4.0625	29.6875	33.75	hsa-piR-20792, hsa-piR-22269, hsa-piR-30603
chr9:56417073-65617058	9q12	6.55977	22.3032	9199986	6.97632e-07	2.16646e-05	7.9235	14.4809	22.4044	5	31.25	36.25	hsa-piR-10185, hsa-piR-10760, hsa-piR-12190, hsa-piR-12263, hsa-piR-13413, hsa-piR-1513, hsa-piR-15181, hsa-piR-15181, hsa-piR-15182, hsa-piR-16236, hsa-piR-20116, hsa-piR-20117, hsa-piR-20118, hsa-piR-20574, hsa-piR-20792, hsa-piR-20792, hsa-piR-22269, hsa-piR-22269, hsa-piR-23197, hsa-piR-23197, hsa-piR-23839, hsa-piR-25077, hsa-piR-26918, hsa-piR-28117, hsa-piR-28610, hsa-piR-30603, hsa-piR-30…
chr9:65617058-65624046	9q12	6.26822	22.3032	6989	8.25013e-07	2.496e-05	7.37705	14.4809	21.8579	5	31.25	36.25	hsa-piR-20792, hsa-piR-23197
chr9:65624046-65651776	9q12	6.26822	21.5743	27731	1.11994e-06	3.16402e-05	7.37705	13.9344	21.3115	5	30.3125	35.3125	hsa-piR-15181, hsa-piR-20792, hsa-piR-22269
chr9:65651776-65997833	9q12 - 9q13	5.10204	16.3265	346058	1.34861e-09	1.05013e-07	5.19126	7.9235	13.1148	5	25.9375	30.9375	hsa-piR-11539, hsa-piR-12263, hsa-piR-12263, hsa-piR-1446, hsa-piR-1513, hsa-piR-1513, hsa-piR-15181, hsa-piR-15181, hsa-piR-15182, hsa-piR-15182, hsa-piR-15183, hsa-piR-15183, hsa-piR-18867, hsa-piR-20116, hsa-piR-20117, hsa-piR-20118, hsa-piR-20792, hsa-piR-20792, hsa-piR-22269, hsa-piR-22269, hsa-piR-23197, hsa-piR-23197, hsa-piR-23839, hsa-piR-26918, hsa-piR-28117, hsa-piR-30374, hsa-piR-3060…
chr9:65997833-66390190	9q13	4.8105	15.4519	392358	2.02606e-12	3.86716e-10	4.91803	6.01093	10.929	4.6875	26.25	30.9375	hsa-piR-10185, hsa-piR-10293, hsa-piR-10585, hsa-piR-1205, hsa-piR-1206, hsa-piR-12119, hsa-piR-12263, hsa-piR-12263, hsa-piR-12312, hsa-piR-14343, hsa-piR-14408, hsa-piR-14794, hsa-piR-1510, hsa-piR-1513, hsa-piR-1513, hsa-piR-15181, hsa-piR-15181, hsa-piR-15182, hsa-piR-15182, hsa-piR-15183, hsa-piR-15183, hsa-piR-152, hsa-piR-15446, hsa-piR-16835, hsa-piR-16856, hsa-piR-16857, hsa-piR-16859, h…
chr9:66390190-66463940	9q13	4.66472	15.1603	73751	6.38833e-12	1.05993e-09	4.64481	6.01093	10.6557	4.6875	25.625	30.3125	hsa-piR-10057, hsa-piR-10058, hsa-piR-10059, hsa-piR-10060, hsa-piR-10249, hsa-piR-1026, hsa-piR-1027, hsa-piR-11622, hsa-piR-11857, hsa-piR-12076, hsa-piR-12348, hsa-piR-13698, hsa-piR-17143, hsa-piR-17153, hsa-piR-17627, hsa-piR-19451, hsa-piR-21380, hsa-piR-22988, hsa-piR-23807, hsa-piR-23839, hsa-piR-25136, hsa-piR-25280, hsa-piR-2723, hsa-piR-27263, hsa-piR-27318, hsa-piR-27985, hsa-piR-3059…
chr9:66463940-66476378	9q13	4.08163	15.0146	12439	1.96318e-12	3.82489e-10	3.82514	5.7377	9.56284	4.375	25.625	30	hsa-piR-22269, hsa-piR-23197, hsa-piR-23839
chr9:66476378-66482217	9q13	3.93586	14.8688	5840	3.03768e-12	5.44397e-10	3.55191	5.7377	9.28962	4.375	25.3125	29.6875	hsa-piR-2086, hsa-piR-25077, hsa-piR-25490, hsa-piR-29994, hsa-piR-32723
chr9:66482217-66500421	9q13	3.79009	14.8688	18205	1.78152e-11	2.54537e-09	3.55191	6.01093	9.56284	4.0625	25	29.0625	hsa-piR-18170, hsa-piR-20799, hsa-piR-2505
chr9:66500421-66520468	9q13	3.64431	15.0146	20048	7.94238e-12	1.27214e-09	3.27869	6.01093	9.28962	4.0625	25.3125	29.375	hsa-piR-22269
chr9:66524356-66526426	9q13	3.79009	14.5773	2071	3.85288e-11	4.87626e-09	3.27869	6.01093	9.28962	4.375	24.375	28.75	hsa-piR-26918
chr9:66526426-66530095	9q13	3.64431	14.723	3670	7.05132e-11	8.18667e-09	3.00546	6.28415	9.28962	4.375	24.375	28.75	hsa-piR-20792
chr9:66530095-66542035	9q13	3.64431	14.8688	11941	1.65445e-10	1.74342e-08	3.00546	6.55738	9.56284	4.375	24.375	28.75	hsa-piR-15183, hsa-piR-18867, hsa-piR-22269, hsa-piR-8920, hsa-piR-8920
chr9:66542035-66561625	9q13	3.49854	15.5977	19591	7.95918e-10	6.6262e-08	3.00546	7.37705	10.3825	4.0625	25	29.0625	hsa-piR-10613, hsa-piR-16817, hsa-piR-17673, hsa-piR-31950
chr9:66561625-66578878	9q13	3.49854	15.5977	17254	7.95918e-10	6.6262e-08	3.00546	7.37705	10.3825	4.0625	25	29.0625	hsa-piR-15183, hsa-piR-8920
chr9:66578878-66625335	9q13	3.35277	15.5977	46458	2.30123e-09	1.66235e-07	2.73224	7.65027	10.3825	4.0625	24.6875	28.75	hsa-piR-20792, hsa-piR-20792, hsa-piR-22269, hsa-piR-23197
chr9:66625335-66670977	9q13	3.49854	15.3061	45643	6.40016e-10	5.47386e-08	3.00546	7.10383	10.1093	4.0625	24.6875	28.75	hsa-piR-31176
chr9:66681086-66691062	9q13	3.35277	16.035	9977	4.17282e-10	3.87984e-08	2.73224	7.65027	10.3825	4.0625	25.625	29.6875	hsa-piR-30603
chr9:66691062-66697399	9q13	3.207	16.3265	6338	3.63935e-10	3.41766e-08	2.45902	7.9235	10.3825	4.0625	25.9375	30	hsa-piR-23197, hsa-piR-30603
chr9:66714459-66726963	9q13	2.91545	15.8892	12505	3.85437e-09	2.59283e-07	2.45902	7.9235	10.3825	3.4375	25	28.4375	hsa-piR-15181, hsa-piR-15182, hsa-piR-16968, hsa-piR-20792
chr9:66726963-66755879	9q13	2.91545	15.8892	28917	3.85437e-09	2.59283e-07	2.45902	7.9235	10.3825	3.4375	25	28.4375	hsa-piR-20437, hsa-piR-20792, hsa-piR-22269, hsa-piR-23197, hsa-piR-32002, hsa-piR-32704
chr9:66755879-66773549	9q13	2.76968	16.035	17671	5.94094e-09	3.80482e-07	2.18579	8.19672	10.3825	3.4375	25	28.4375	hsa-piR-10185, hsa-piR-23839
chr9:66811420-66838689	9q13	2.62391	16.4723	27270	3.28748e-08	1.66517e-06	1.91257	9.01639	10.929	3.4375	25	28.4375	hsa-piR-11298, hsa-piR-20152, hsa-piR-23408, hsa-piR-25556, hsa-piR-32002, hsa-piR-3501, hsa-piR-6261
chr9:66838689-66840106	9q13	2.62391	16.3265	1418	5.52437e-08	2.59134e-06	1.91257	9.01639	10.929	3.4375	24.6875	28.125	hsa-piR-164
chr9:66913398-67016519	9q13	2.62391	16.6181	103122	5.90385e-07	1.91444e-05	1.91257	9.83607	11.7486	3.4375	24.375	27.8125	hsa-piR-10185, hsa-piR-10185, hsa-piR-11531, hsa-piR-14394, hsa-piR-15181, hsa-piR-15181, hsa-piR-15182, hsa-piR-17973, hsa-piR-20400, hsa-piR-20792, hsa-piR-22269, hsa-piR-23197, hsa-piR-23839, hsa-piR-23839, hsa-piR-25285, hsa-piR-25993, hsa-piR-27214, hsa-piR-29765, hsa-piR-30603, hsa-piR-3501, hsa-piR-5081, hsa-piR-7435, hsa-piR-8983
chr9:6698565-6701265	9p24.1	0.437318	12.5364	2701	0.000222221	0.00201862	0.819672	16.9399	17.7596	0	7.5	7.5	hsa-piR-13522, hsa-piR-20111
chr9:6701265-6702902	9p24.1	0.437318	12.828	1638	0.00026915	0.00234539	0.819672	17.2131	18.0328	0	7.8125	7.8125	hsa-piR-22269
chr9:67016519-67127674	9q13	2.62391	16.3265	111156	1.74553e-07	6.82431e-06	1.91257	9.28962	11.2022	3.4375	24.375	27.8125	hsa-piR-10337, hsa-piR-106, hsa-piR-12042, hsa-piR-14492, hsa-piR-1510, hsa-piR-1513, hsa-piR-15181, hsa-piR-15181, hsa-piR-15182, hsa-piR-15831, hsa-piR-20116, hsa-piR-20117, hsa-piR-20118, hsa-piR-20792, hsa-piR-23687, hsa-piR-23839, hsa-piR-25110, hsa-piR-26918, hsa-piR-28117, hsa-piR-29048, hsa-piR-30602, hsa-piR-31880, hsa-piR-32593, hsa-piR-32635, hsa-piR-32652, hsa-piR-32723, hsa-piR-3501,…
chr9:6710335-6713681	9p24.1	0.58309	6.26822	3347	0.000129334	0.00134154	0.819672	9.83607	10.6557	0.3125	2.1875	2.5	hsa-piR-1513, hsa-piR-15181, hsa-piR-15182, hsa-piR-20792, hsa-piR-26918, hsa-piR-32593, of hsa-piR-32652 , of hsa-piR-20116 , of hsa-piR-20119
chr9:67210827-67221006	9q13	2.62391	16.9096	10180	2.22241e-07	8.39514e-06	1.91257	9.83607	11.7486	3.4375	25	28.4375	hsa-piR-10185, hsa-piR-20116, hsa-piR-20117, hsa-piR-20118, hsa-piR-28117, hsa-piR-32652
chr9:67221006-67230455	9q13	2.47813	16.9096	9450	1.41809e-07	5.79002e-06	1.63934	9.83607	11.4754	3.4375	25	28.4375	hsa-piR-32723
chr9:67230455-67265238	9q13	2.47813	17.0554	34784	8.60929e-08	3.78859e-06	1.63934	9.83607	11.4754	3.4375	25.3125	28.75	hsa-piR-1510, hsa-piR-23839, hsa-piR-25110, hsa-piR-25508, hsa-piR-26918, hsa-piR-29048, hsa-piR-31880, hsa-piR-32635
chr9:67265238-67303789	9q13	2.33236	17.6385	38552	1.41227e-06	3.83973e-05	1.36612	11.2022	12.5683	3.4375	25	28.4375	hsa-piR-10337, hsa-piR-106, hsa-piR-12042, hsa-piR-14492, hsa-piR-1513, hsa-piR-15181, hsa-piR-15181, hsa-piR-15182, hsa-piR-15831, hsa-piR-20792, hsa-piR-23687, hsa-piR-30602, hsa-piR-30778, hsa-piR-32593, hsa-piR-8903
chr9:67303789-67493526	9q13	2.33236	17.6385	189738	1.41227e-06	3.83973e-05	1.36612	11.2022	12.5683	3.4375	25	28.4375	hsa-piR-10185, hsa-piR-11531, hsa-piR-14394, hsa-piR-15181, hsa-piR-15181, hsa-piR-15182, hsa-piR-18340, hsa-piR-20400, hsa-piR-20792, hsa-piR-23839, hsa-piR-25285, hsa-piR-25993, hsa-piR-27214, hsa-piR-3501, hsa-piR-5081, hsa-piR-8983
chr9:674783-676083	9p24.3	1.6035	8.74636	1301	5.55991e-05	0.000729707	2.45902	4.64481	7.10383	0.625	13.4375	14.0625	hsa-piR-20108
chr9:67493526-67672419	9q13	2.47813	17.0554	178894	2.58971e-07	9.59733e-06	1.63934	10.1093	11.7486	3.4375	25	28.4375	hsa-piR-11539, hsa-piR-12263, hsa-piR-12263, hsa-piR-1513, hsa-piR-15181, hsa-piR-15181, hsa-piR-15182, hsa-piR-15182, hsa-piR-19013, hsa-piR-20108, hsa-piR-20116, hsa-piR-20117, hsa-piR-20118, hsa-piR-20792, hsa-piR-20792, hsa-piR-2086, hsa-piR-22269, hsa-piR-22269, hsa-piR-23197, hsa-piR-23197, hsa-piR-23839, hsa-piR-26415, hsa-piR-26918, hsa-piR-26918, hsa-piR-28117, hsa-piR-29994, hsa-piR-306…
chr9:67672419-67753281	9q13	2.62391	16.6181	80863	6.33184e-08	2.91477e-06	1.91257	9.28962	11.2022	3.4375	25	28.4375	hsa-piR-15181, hsa-piR-15181, hsa-piR-15183, hsa-piR-15183, hsa-piR-20109, hsa-piR-20116, hsa-piR-20119, hsa-piR-20504, hsa-piR-21337, hsa-piR-23197, hsa-piR-27203, hsa-piR-28117, hsa-piR-32652
chr9:67753281-67789400	9q13	2.62391	16.1808	36120	2.83995e-08	1.46375e-06	1.91257	8.74317	10.6557	3.4375	24.6875	28.125	hsa-piR-1046, hsa-piR-12263, hsa-piR-13694, hsa-piR-20792, hsa-piR-22269, hsa-piR-23197, hsa-piR-24454, hsa-piR-8811
chr9:67789400-67808579	9q13	2.62391	16.035	19180	1.43166e-08	7.98368e-07	1.91257	8.46995	10.3825	3.4375	24.6875	28.125	hsa-piR-15181, hsa-piR-24454, hsa-piR-24626, hsa-piR-27696
chr9:67808579-67832142	9q13	2.62391	15.7434	23564	3.42398e-09	2.33678e-07	1.91257	7.9235	9.83607	3.4375	24.6875	28.125	hsa-piR-10185, hsa-piR-20792, hsa-piR-23197, hsa-piR-23839, hsa-piR-30603, hsa-piR-3501
chr9:67832142-67868800	9q13	2.47813	15.7434	36659	5.83148e-10	5.0519e-08	1.63934	7.65027	9.28962	3.4375	25	28.4375	hsa-piR-12263, hsa-piR-20792, hsa-piR-22269, hsa-piR-23197, hsa-piR-31880, hsa-piR-32635
chr9:67868800-67899769	9q13	2.47813	15.5977	30970	1.02711e-09	8.32942e-08	1.63934	7.65027	9.28962	3.4375	24.6875	28.125	hsa-piR-21905, hsa-piR-23839, hsa-piR-25077, hsa-piR-29048
chr9:67899911-67941616	9q13	2.76968	15.0146	41706	1.79454e-10	1.85598e-08	1.91257	6.8306	8.74317	3.75	24.375	28.125	hsa-piR-10705, hsa-piR-15181, hsa-piR-15182, hsa-piR-17676, hsa-piR-20792, hsa-piR-22269, hsa-piR-25188, hsa-piR-26189, hsa-piR-29956, hsa-piR-4867, hsa-piR-6616, hsa-piR-8593
chr9:67941616-68067313	9q13	2.76968	15.0146	125698	9.86687e-12	1.52399e-09	1.91257	6.28415	8.19672	3.75	25	28.75	hsa-piR-1510, hsa-piR-1513, hsa-piR-20116, hsa-piR-20117, hsa-piR-20118, hsa-piR-20792, hsa-piR-20924, hsa-piR-21666, hsa-piR-22829, hsa-piR-23197, hsa-piR-23839, hsa-piR-23839, hsa-piR-25077, hsa-piR-28117, hsa-piR-30447, hsa-piR-30603, hsa-piR-32652, hsa-piR-913
chr9:68153866-68165644	9q13	3.35277	14.8688	11779	8.8398e-13	1.87813e-10	2.45902	5.7377	8.19672	4.375	25.3125	29.6875	hsa-piR-1999, hsa-piR-28610
chr9:68165644-68175689	9q13	4.22741	14.723	10046	8.01955e-12	1.27214e-09	4.09836	5.7377	9.83607	4.375	25	29.375	hsa-piR-22269
chr9:68209981-68213230	9q13	6.12245	12.0991	3250	2.47807e-12	4.56298e-10	3.27869	4.91803	8.19672	9.375	20.3125	29.6875	hsa-piR-12190, hsa-piR-13522
chr9:68216539-68223867	9q13	2.47813	12.2449	7329	1.07332e-11	1.63627e-09	1.0929	4.64481	5.7377	4.0625	20.9375	25	hsa-piR-12263, hsa-piR-15181, hsa-piR-15182, hsa-piR-20792, hsa-piR-32002
chr9:68223867-68257080	9q13	2.33236	12.0991	33214	7.99306e-12	1.27214e-09	0.819672	4.64481	5.46448	4.0625	20.625	24.6875	hsa-piR-10185, hsa-piR-3501
chr9:68259973-68272981	9q13	2.33236	12.2449	13009	4.31738e-12	7.50812e-10	0.819672	4.64481	5.46448	4.0625	20.9375	25	hsa-piR-20792, hsa-piR-22269, hsa-piR-23197
chr9:68272981-68283324	9q13	2.33236	12.2449	10344	3.94701e-12	6.99355e-10	1.0929	4.37158	5.46448	3.75	21.25	25	hsa-piR-11399, hsa-piR-2139, hsa-piR-23197
chr9:68288632-68290712	9q13	2.33236	11.8076	2081	1.7956e-13	4.79041e-11	1.0929	3.55191	4.64481	3.75	21.25	25	hsa-piR-13420
chr9:68290712-68292998	9q13	2.33236	11.6618	2287	5.9734e-14	1.86828e-11	1.0929	3.27869	4.37158	3.75	21.25	25	hsa-piR-20792
chr9:68292998-68324193	9q13	2.33236	10.7872	31196	5.21882e-13	1.19535e-10	1.0929	3.00546	4.09836	3.75	19.6875	23.4375	hsa-piR-13522, hsa-piR-22269, hsa-piR-32002
chr9:68327205-68338610	9q13	2.33236	10.9329	11406	3.52876e-13	8.72055e-11	0.819672	3.27869	4.09836	4.0625	19.6875	23.75	hsa-piR-23197
chr9:68350554-68354165	9q13	2.33236	10.9329	3612	6.08568e-14	1.86828e-11	0.819672	3.00546	3.82514	4.0625	20	24.0625	hsa-piR-1510
chr9:68357879-68512003	9q13	2.47813	11.516	154125	2.17164e-12	4.1116e-10	0.819672	4.09836	4.91803	4.375	20	24.375	hsa-piR-10185, hsa-piR-11298, hsa-piR-11298, hsa-piR-13982, hsa-piR-18170, hsa-piR-19109, hsa-piR-20152, hsa-piR-20152, hsa-piR-20799, hsa-piR-2086, hsa-piR-22269, hsa-piR-23197, hsa-piR-23408, hsa-piR-23839, hsa-piR-2505, hsa-piR-25077, hsa-piR-25490, hsa-piR-25556, hsa-piR-25921, hsa-piR-28610, hsa-piR-29048, hsa-piR-29994, hsa-piR-32723, hsa-piR-9187, hsa-piR-9187
chr9:68512003-68674515	9q13	2.62391	11.516	162513	1.1439e-12	2.32515e-10	0.819672	4.09836	4.91803	4.6875	20	24.6875	hsa-piR-10185, hsa-piR-11298, hsa-piR-23197, hsa-piR-23839, hsa-piR-31880, hsa-piR-32002, hsa-piR-32635, hsa-piR-3501, hsa-piR-693
chr9:68674515-68683898	9q13	3.06122	11.6618	9384	1.98282e-12	3.82863e-10	0.819672	4.64481	5.46448	5.625	19.6875	25.3125	hsa-piR-28610, hsa-piR-5083
chr9:68685342-68699046	9q13	3.06122	11.9534	13705	2.65068e-12	4.84283e-10	0.819672	4.91803	5.7377	5.625	20	25.625	hsa-piR-18867, hsa-piR-8920
chr9:68732506-68734686	9q21.11	7.4344	15.0146	2181	2.98322e-15	1.59176e-12	5.7377	5.19126	10.929	9.375	26.25	35.625	hsa-piR-12263
chr9:68736619-68742898	9q21.11	7.14286	15.8892	6280	1.23177e-14	4.70218e-12	6.28415	5.7377	12.0219	8.125	27.5	35.625	hsa-piR-11298, hsa-piR-23839, hsa-piR-25556, hsa-piR-31880, hsa-piR-32635, hsa-piR-3501
chr9:68756492-68759427	9q21.11	3.49854	13.1195	2936	1.81283e-09	1.34683e-07	1.91257	6.28415	8.19672	5.3125	20.9375	26.25	hsa-piR-23839, hsa-piR-31880, hsa-piR-32635
chr9:68759427-68770732	9q21.11	3.49854	12.828	11306	1.46219e-09	1.13107e-07	1.91257	6.01093	7.9235	5.3125	20.625	25.9375	hsa-piR-15183, hsa-piR-23197
chr9:68770732-68786937	9q21.11	3.64431	12.828	16206	1.17309e-08	6.80019e-07	1.91257	6.55738	8.46995	5.625	20	25.625	hsa-piR-23839, hsa-piR-31880, hsa-piR-32635
chr9:68831048-68834693	9q21.11	3.35277	12.9738	3646	5.12781e-08	2.42226e-06	1.36612	7.37705	8.74317	5.625	19.375	25	hsa-piR-20792, hsa-piR-23197
chr9:68916539-68997391	9q21.11	4.08163	12.5364	80853	1.70613e-08	9.33364e-07	1.63934	7.10383	8.74317	6.875	18.75	25.625	hsa-piR-10185, hsa-piR-23839, hsa-piR-29994
chr9:69002198-69012959	9q21.11	4.22741	13.7026	10762	7.79043e-09	4.7968e-07	2.18579	7.37705	9.56284	6.5625	20.9375	27.5	hsa-piR-10185, hsa-piR-11298, hsa-piR-23197, hsa-piR-23839, hsa-piR-31880, hsa-piR-32002, hsa-piR-32635, hsa-piR-693, hsa-piR-693
chr9:69012959-69022963	9q21.11	4.22741	14.8688	10005	1.21093e-07	5.05409e-06	2.18579	9.01639	11.2022	6.5625	21.5625	28.125	hsa-piR-28610, hsa-piR-5083
chr9:69022963-69042700	9q21.11	4.22741	15.0146	19738	7.47871e-08	3.3668e-06	2.18579	9.01639	11.2022	6.5625	21.875	28.4375	hsa-piR-18867, hsa-piR-8920
chr9:69068934-69081542	9q21.11	4.22741	14.1399	12609	4.52831e-07	1.52309e-05	2.18579	8.74317	10.929	6.5625	20.3125	26.875	hsa-piR-11298, hsa-piR-12263, hsa-piR-23839, hsa-piR-25556, hsa-piR-31880, hsa-piR-32635, hsa-piR-3501
chr9:69095474-69105902	9q21.11	4.22741	14.2857	10429	2.70049e-05	0.000419173	2.18579	10.1093	12.2951	6.5625	19.0625	25.625	hsa-piR-15183, hsa-piR-23197, hsa-piR-23839, hsa-piR-31880, hsa-piR-32635
chr9:69159838-69166437	9q21.11	5.10204	13.1195	6600	8.24634e-05	0.000971062	3.82514	8.46995	12.2951	6.5625	18.4375	25	hsa-piR-1513
chr9:69167815-69173516	9q21.11	4.95627	12.5364	5702	1.82062e-05	0.000305877	3.55191	7.65027	11.2022	6.5625	18.125	24.6875	hsa-piR-20792, hsa-piR-23197
chr9:69178893-69182515	9q21.11	4.8105	11.3703	3623	2.14581e-05	0.000347399	3.27869	6.8306	10.1093	6.5625	16.5625	23.125	hsa-piR-13235, hsa-piR-26238, hsa-piR-5141
chr9:69186402-69330668	9q21.11	5.10204	11.3703	144267	6.0249e-05	0.00077633	3.55191	7.10383	10.6557	6.875	16.25	23.125	hsa-piR-10185, hsa-piR-12263, hsa-piR-15181, hsa-piR-15182, hsa-piR-20109, hsa-piR-20110, hsa-piR-20111, hsa-piR-20152, hsa-piR-20792, hsa-piR-20792, hsa-piR-23197, hsa-piR-23197, hsa-piR-23581, hsa-piR-25556, hsa-piR-28610, hsa-piR-29672, hsa-piR-29994, hsa-piR-3403, hsa-piR-3501, hsa-piR-9187
chr9:69330668-69486429	9q21.11	5.10204	11.516	155762	3.02832e-05	0.000453364	3.82514	6.8306	10.6557	6.5625	16.875	23.4375	hsa-piR-10057, hsa-piR-10058, hsa-piR-10059, hsa-piR-10060, hsa-piR-10120, hsa-piR-10249, hsa-piR-1026, hsa-piR-1027, hsa-piR-10293, hsa-piR-10585, hsa-piR-10705, hsa-piR-11286, hsa-piR-11622, hsa-piR-11857, hsa-piR-1205, hsa-piR-1206, hsa-piR-12069, hsa-piR-12119, hsa-piR-12312, hsa-piR-12348, hsa-piR-12348, hsa-piR-12830, hsa-piR-13434, hsa-piR-13698, hsa-piR-13974, hsa-piR-14343, hsa-piR-14408…
chr9:69492993-69499471	9q21.11	5.53936	12.828	6479	2.6526e-05	0.000412967	4.64481	7.65027	12.2951	6.5625	18.75	25.3125	hsa-piR-22269
chr9:69499471-69506594	9q21.11	6.26822	12.6822	7124	9.82416e-05	0.00111746	6.01093	7.65027	13.6612	6.5625	18.4375	25	hsa-piR-20792, hsa-piR-20921, hsa-piR-23197
chr9:69517600-69521163	9q21.11	5.8309	19.242	3564	0.000691683	0.00454739	5.7377	13.9344	19.6721	5.9375	25.3125	31.25	hsa-piR-20792, hsa-piR-22269
chr9:69527931-69544610	9q21.11	5.10204	20.5539	16680	2.95175e-07	1.06205e-05	4.64481	12.8415	17.4863	5.625	29.375	35	hsa-piR-20792, hsa-piR-22269, hsa-piR-23197, hsa-piR-23839
chr9:69556188-69577573	9q21.11	4.8105	19.9708	21386	1.58618e-07	6.34816e-06	4.09836	12.2951	16.3934	5.625	28.75	34.375	hsa-piR-1513, hsa-piR-20792, hsa-piR-23197, hsa-piR-23197, hsa-piR-32002
chr9:69577573-69593752	9q21.11	4.66472	19.6793	16180	1.09667e-07	4.63027e-06	3.82514	12.0219	15.847	5.625	28.4375	34.0625	hsa-piR-20116, hsa-piR-20117, hsa-piR-20118, hsa-piR-28117, hsa-piR-32652, hsa-piR-32723
chr9:69607919-69622983	9q21.11	4.51895	20.4082	15065	1.64017e-07	6.45541e-06	3.55191	12.8415	16.3934	5.625	29.0625	34.6875	hsa-piR-23839, hsa-piR-25110, hsa-piR-29048, hsa-piR-31880, hsa-piR-32635, hsa-piR-3501
chr9:69622983-69633746	9q21.11	4.51895	19.9708	10764	2.46567e-07	9.17751e-06	3.55191	12.5683	16.1202	5.625	28.4375	34.0625	hsa-piR-1510, hsa-piR-1513, hsa-piR-26918
chr9:69633746-69637163	9q21.11	4.51895	18.8047	3418	9.34714e-06	0.0001769	3.55191	12.5683	16.1202	5.625	25.9375	31.5625	hsa-piR-23687
chr9:69637163-69640763	9q21.11	4.51895	18.5131	3601	5.14669e-05	0.000684975	3.55191	12.8415	16.3934	5.625	25	30.625	hsa-piR-14492, hsa-piR-15181, hsa-piR-15181, hsa-piR-15182, hsa-piR-15831, hsa-piR-20792, hsa-piR-30602, hsa-piR-32593
chr9:69644361-69664819	9q21.11	4.66472	18.3673	20459	0.000103089	0.00116156	3.82514	12.8415	16.6667	5.625	24.6875	30.3125	hsa-piR-10337, hsa-piR-106, hsa-piR-12042, hsa-piR-15181, hsa-piR-20116, hsa-piR-20119, hsa-piR-28117, hsa-piR-32652, hsa-piR-8903
chr9:69664819-69690628	9q21.11	4.8105	18.5131	25810	0.000442483	0.00332583	4.09836	13.388	17.4863	5.625	24.375	30	hsa-piR-10185, hsa-piR-10185, hsa-piR-15181, hsa-piR-15182, hsa-piR-20792, hsa-piR-23839, hsa-piR-23839, hsa-piR-3501
chr9:69844546-69848374	9q21.11	5.53936	13.7026	3829	0.000864656	0.00527264	3.27869	10.929	14.2077	8.125	16.875	25	hsa-piR-797
chr9:69919544-69923755	9q21.11	5.97668	12.2449	4212	0.00042369	0.00321963	3.82514	9.01639	12.8415	8.4375	15.9375	24.375	hsa-piR-32002
chr9:69923755-69924801	9q21.11	6.26822	12.828	1047	3.21939e-05	0.000476708	3.55191	9.28962	12.8415	9.375	16.875	26.25	of hsa-piR-23197
chr9:69924801-69927966	9q21.11	6.55977	12.828	3166	7.60149e-05	0.000921325	3.82514	9.56284	13.388	9.6875	16.5625	26.25	hsa-piR-20437, hsa-piR-20792, hsa-piR-32704, of hsa-piR-23197
chr9:69936087-69941942	9q21.11	7.58017	14.1399	5856	0.000112737	0.00124464	4.09836	12.0219	16.1202	11.5625	16.5625	28.125	hsa-piR-10185, hsa-piR-23839
chr9:69978014-70459308	9q21.11	2.91545	15.0146	481295	4.67269e-08	2.2388e-06	3.55191	7.65027	11.2022	2.1875	23.4375	25.625	hsa-piR-10185, hsa-piR-10185, hsa-piR-11298, hsa-piR-11531, hsa-piR-14394, hsa-piR-15181, hsa-piR-15181, hsa-piR-15182, hsa-piR-15182, hsa-piR-15183, hsa-piR-17973, hsa-piR-1866, hsa-piR-20109, hsa-piR-20110, hsa-piR-20111, hsa-piR-20152, hsa-piR-20400, hsa-piR-20792, hsa-piR-20792, hsa-piR-21784, hsa-piR-22269, hsa-piR-23171, hsa-piR-23197, hsa-piR-23197, hsa-piR-23303, hsa-piR-23839, hsa-piR-25…
chr9:70459308-70942212	9q21.11	2.62391	12.5364	482905	8.15776e-06	0.000157566	3.00546	6.8306	9.83607	2.1875	19.0625	21.25	hsa-piR-10185, hsa-piR-10185, hsa-piR-11298, hsa-piR-12190, hsa-piR-12263, hsa-piR-12263, hsa-piR-13235, hsa-piR-13522, hsa-piR-1513, hsa-piR-1513, hsa-piR-15181, hsa-piR-15181, hsa-piR-15182, hsa-piR-15182, hsa-piR-18867, hsa-piR-20109, hsa-piR-20110, hsa-piR-20111, hsa-piR-20116, hsa-piR-20117, hsa-piR-20118, hsa-piR-20152, hsa-piR-20436, hsa-piR-20792, hsa-piR-20792, hsa-piR-22269, hsa-piR-222…
chr9:81429157-81432770	9q21.31	0	3.49854	3614	4.42974e-05	0.000618164	0	0.819672	0.819672	0	6.5625	6.5625	hsa-piR-23197
chr9:9575168-9577201	9p23	0.145773	4.51895	2034	0.000353531	0.00281734	0.273224	1.63934	1.91257	0	7.8125	7.8125	hsa-piR-15181, hsa-piR-15182, hsa-piR-20792

## Sheet: snoRNA
Table S1 List of germline CNVs overlapping sncRNAs associated with breast cancer risk (Discovery dataset)
Associated CNVs harboring or overlapping with snoRNA genes
CNV Location	Cytoband	Amplification Frequency (n=686)	Deletion Frequency (n=686)	length (bps)	p-value	q-value	Copy gain Frequency in Cases (n=366)	Copy loss Frequency in Cases (n=366)	Total CNV frequency Cases	Copy gain Frequency in Controls (n=320)	Copy loss Frequency in Controls (n=320)	Total CNV frequency controls	snoRNA Genes
chr4:88687760-88691969	4q22.1	1	3	4210	0.000110271	0.00122318	1.91257	1.0929	3.00546	0	5.9375	5.9375	snoRNA_snoU13.175-201
chr5:68829190-68837825	5q13.2	4	9	8636	4.35877e-06	9.55527e-05	5.46448	13.1148	18.5792	1.5625	4.375	5.9375	snoRNA_snoU13.219-201
chr9:46434417-46825799	9p11.2	7	23	391383	1.99487e-06	5.05765e-05	8.19672	15.847	24.0437	5	32.1875	37.1875	snoRNA_SNORA70.19-201
chr9:46040886-46052532	9p11.2	10	20	11647	5.15183e-06	0.000108671	14.7541	14.7541	29.5082	5.625	25.9375	31.5625	snoRNA_SNORA70.24-201
chr9:67832142-67868800	9q13	2	16	36659	5.83148e-10	5.0519e-08	1.63934	7.65027	9.28962	3.4375	25	28.4375	snoRNA_SNORA70.27-201
chr15:25316405-25318258	15q11.2	4	1	1854	2.61908e-07	9.63769e-06	7.9235	1.0929	9.01639	0	0	0	snoRNA_SNORD116-9-201
chr15:25415941-25416919	15q11.2	3	3	979	3.02997e-05	0.000453364	6.28415	3.27869	9.56284	0	3.4375	3.4375	snoRNA_SNORD115-1-201
chr15:25318258-25324279	15q11.2	4	1	6022	9.94952e-08	4.25476e-06	7.9235	1.63934	9.56284	0	0	0	snoRNA_SNORD116-13-201 snoRNA_SNORD116-9-201 snoRNA_SNORD116-10-201 snoRNA_SNORD116-11-201 snoRNA_SNORD116-12-201
chr15:25413025-25415941	15q11.2	2	3	2917	0.000396308	0.00307724	4.64481	2.45902	7.10383	0	3.4375	3.4375	snoRNA_SNORD115-1-201
chr15:25487420-25488799	15q11.2	3	4	1380	1.56845e-06	4.20111e-05	6.01093	5.46448	11.4754	0	1.875	1.875	snoRNA_SNORD115-40-201
chr15:25488799-25489843	15q11.2	3	4	1045	6.70431e-06	0.000135222	5.7377	5.19126	10.929	0	2.1875	2.1875	snoRNA_SNORD115-40-201
chr15:25324279-25324512	15q11.2	4	1	234	4.23992e-07	1.44577e-05	7.10383	1.63934	8.74317	0	0	0	snoRNA_SNORD116-13-201
chr15:25442752-25443387	15q11.2	6	5	636	1.1543e-09	9.2769e-08	10.929	6.55738	17.4863	0	3.75	3.75	snoRNA_SNORD115-15-201
chr15:25442450-25442752	15q11.2	6	5	303	5.13218e-10	4.55534e-08	11.2022	6.8306	18.0328	0	3.75	3.75	snoRNA_SNORD115-15-201
chr15:25431774-25433608	15q11.2	8	7	1835	1.97269e-12	3.82752e-10	14.4809	7.9235	22.4044	0	5.3125	5.3125	snoRNA_SNORD115-10-201
chr15:25433608-25434990	15q11.2	8	6	1383	1.9237e-13	5.01811e-11	14.4809	7.65027	22.1311	0	3.4375	3.4375	snoRNA_SNORD115-11-201
chr15:25436184-25437187	15q11.2	7	5	1004	6.32185e-12	1.05636e-09	13.6612	6.55738	20.2186	0	3.75	3.75	snoRNA_SNORD115-12-201
chr15:25439274-25442450	15q11.2	7	5	3177	3.81495e-11	4.85442e-09	12.5683	6.8306	19.3989	0	3.75	3.75	snoRNA_SNORD115-14-201
chr15:25443873-25445165	15q11.2	5	5	1293	7.02374e-09	4.39141e-07	10.1093	6.28415	16.3934	0	3.75	3.75	snoRNA_SNORD115-16-201
chr15:25445165-25451172	15q11.2	5	5	6008	4.10684e-08	2.00243e-06	9.28962	6.01093	15.3005	0	3.75	3.75	snoRNA_SNORD115-17-201 snoRNA_SNORD115-18-201 snoRNA_SNORD115-19-201
chr15:25451172-25452140	15q11.2	5	5	969	6.75891e-08	3.07519e-06	9.01639	6.01093	15.0273	0	3.75	3.75	snoRNA_SNORD115-20-201
chr15:25452863-25454942	15q11.2	4	5	2080	4.04542e-07	1.39259e-05	8.19672	6.01093	14.2077	0	4.0625	4.0625	snoRNA_SNORD115-21-201
chr15:25417291-25418725	15q11.2	4	6	1435	2.79801e-06	6.68976e-05	7.10383	7.10383	14.2077	0	5	5	snoRNA_SNORD115-2-201
chr15:25454942-25460166	15q11.2	4	5	5225	4.04542e-07	1.39259e-05	8.19672	6.01093	14.2077	0	4.0625	4.0625	snoRNA_SNORD115-22-201 snoRNA_SNORD115-23-201 snoRNA_SNORD115-24-201
chr15:25460166-25461641	15q11.2	4	6	1476	1.98038e-07	7.59699e-06	8.19672	6.8306	15.0273	0	4.0625	4.0625	snoRNA_SNORD115-25-201
chr15:25462897-25470568	15q11.2	4	6	7672	2.178e-07	8.26987e-06	8.19672	7.10383	15.3005	0	4.375	4.375	snoRNA_SNORD115-27-201 snoRNA_SNORD115-28-201 snoRNA_SNORD115-29-201 snoRNA_SNORD115-30-201
chr15:25470568-25473083	15q11.2	4	6	2516	1.51559e-07	6.11896e-06	8.19672	7.10383	15.3005	0	4.0625	4.0625	snoRNA_SNORD115-31-201
chr15:25418725-25420799	15q11.2	7	9	2075	6.81763e-11	7.98297e-09	12.8415	9.83607	22.6776	0	7.5	7.5	snoRNA_SNORD115-3-201
chr15:25473083-25477486	15q11.2	4	6	4404	2.77582e-07	1.01063e-05	8.19672	6.8306	15.0273	0	4.375	4.375	snoRNA_SNORD115-32-201 snoRNA_SNORD115-33-201
chr15:25477486-25481814	15q11.2	4	5	4329	4.17936e-07	1.43345e-05	7.9235	6.55738	14.4809	0	4.0625	4.0625	snoRNA_SNORD115-34-201 snoRNA_SNORD115-35-201 snoRNA_SNORD115-36-201
chr15:25481814-25485527	15q11.2	4	5	3714	5.21841e-07	1.72676e-05	7.37705	6.55738	13.9344	0	3.4375	3.4375	snoRNA_SNORD115-37-201 snoRNA_SNORD115-38-201
chr15:25486599-25487420	15q11.2	3	4	822	4.96841e-06	0.000105465	6.28415	5.46448	11.7486	0	2.8125	2.8125	snoRNA_SNORD115-39-201
chr15:25489843-25491251	15q11.2	3	4	1409	1.11581e-05	0.000205217	5.7377	5.19126	10.929	0	2.5	2.5	snoRNA_SNORD115-41-201
chr15:25420799-25423472	15q11.2	7	9	2674	2.74577e-11	3.66266e-09	12.8415	10.929	23.7705	0	7.5	7.5	snoRNA_SNORD115-4-201
chr15:25491251-25493682	15q11.2	3	4	2432	8.17458e-06	0.000157826	5.7377	5.46448	11.2022	0	2.5	2.5	snoRNA_SNORD115-42-201
chr15:25493682-25494801	15q11.2	3	4	1120	1.32268e-05	0.000233742	5.46448	5.46448	10.929	0	2.5	2.5	snoRNA_SNORD115-43-201
chr15:25494801-25496964	15q11.2	2	4	2164	7.53407e-05	0.000921325	4.64481	5.19126	9.83607	0	2.5	2.5	snoRNA_SNORD115-44-201
chr15:25423472-25426144	15q11.2	7	9	2673	1.24573e-11	1.85691e-09	13.1148	11.2022	24.3169	0	7.5	7.5	snoRNA_SNORD115-5-201 snoRNA_SNORD115-6-201
chr15:25428235-25429671	15q11.2	7	10	1437	2.44537e-12	4.53835e-10	13.6612	11.7486	25.4098	0	7.5	7.5	snoRNA_SNORD115-8-201
chr15:25430235-25431774	15q11.2	7	9	1540	2.25368e-12	4.21593e-10	13.6612	11.4754	25.1366	0	7.1875	7.1875	snoRNA_SNORD115-9-201
chr15:25296245-25297449	15q11.2	2	0	1205	0.000431683	0.00326346	4.64481	0.546448	5.19126	0	0.3125	0.3125	snoRNA_SNORD116-1-201
chr15:25324512-25325686	15q11.2	3	1	1175	2.86969e-06	6.76087e-05	6.01093	1.63934	7.65027	0	0	0	snoRNA_SNORD116-14-201
chr15:25325686-25326762	15q11.2	3	1	1077	4.61189e-06	9.87486e-05	6.01093	1.36612	7.37705	0	0	0	snoRNA_SNORD116-15-201
chr15:25297449-25300158	15q11.2	5	0	2710	5.92346e-07	1.91815e-05	8.46995	0.546448	9.01639	0	0.3125	0.3125	snoRNA_SNORD116-2-201
chr15:25300158-25306451	15q11.2	5	0	6294	2.25719e-07	8.49237e-06	9.01639	0.546448	9.56284	0	0.3125	0.3125	snoRNA_SNORD116-3-201
chr15:25306451-25307985	15q11.2	5	0	1535	9.94952e-08	4.25476e-06	9.01639	0.546448	9.56284	0	0	0	snoRNA_SNORD116-5-201
chr15:25307985-25310508	15q11.2	5	0	2524	6.1187e-08	2.82497e-06	9.01639	0.819672	9.83607	0	0	0	snoRNA_SNORD116-6-201
chr15:25310508-25316405	15q11.2	5	0	5898	9.94952e-08	4.25476e-06	8.74317	0.819672	9.56284	0	0	0	snoRNA_SNORD116-7-201 snoRNA_SNORD116-8-201
chr16:2011427-2016398	16p13.3	2	2	4972	0.000697889	0.00457922	3.27869	2.45902	5.7377	0	0.625	0.625	snoRNA_SNORA10-201 snoRNA_SNORA64-201
chr19:3975155-3984201	19p13.3	2	1	9047	0.000309396	0.0025274	3.27869	1.63934	4.91803	0	0	0	snoRNA_SNORD37-201
chr19:3466929-3727431	19p13.3	2	1	260503	0.000309396	0.0025274	3.27869	1.63934	4.91803	0	0	0	snoRNA_SNORD38.4-201
chr22:21881254-21917238	22q11.21	2	2	35985	0.000502337	0.00355975	3.00546	3.82514	6.8306	0.3125	0.625	0.9375	snoRNA_SCARNA17.2-201 snoRNA_SCARNA18.4-201

## Sheet: tRNA
Table S1 List of germline CNVs overlapping sncRNAs associated with breast cancer risk (Discovery dataset)
Associated CNVs harboring or overlapping with tRNA genes
CNV Location	Cytoband	Amplification Frequency (n=686)	Deletion Frequency (n=686)	length (bps)	p-value	q-value	Copy gain Frequency in Cases (n=366)	Copy loss Frequency in Cases (n=366)	Total CNV frequency Cases	Copy gain Frequency in Controls (n=320)	Copy loss Frequency in Controls (n=320)	Total CNV frequency controls	tRNA Genes
chr1:149676729-149684202	1q21.2	1	10	7474	9.32935e-06	0.000176634	2.18579	5.46448	7.65027	0.3125	15.625	15.9375	chr1.tRNA90-ValCAC, chr1.tRNA91-GlyCCC
chr1:149670179-149676729	1q21.2	1	11	6551	3.60114e-06	8.16854e-05	2.45902	6.01093	8.46995	0.3125	16.875	17.1875	chr1.tRNA92-PheGAA
chr1:149598086-149617469	1q21.2	6	20	19384	4.4769e-10	4.08174e-08	9.28962	12.0219	21.3115	1.875	29.0625	30.9375	chr1.tRNA30-AsnGTT, chr1.tRNA95-AsnGTT
chr1:149661965-149670179	1q21.2	3	13	8215	3.69527e-06	8.34577e-05	4.09836	7.65027	11.7486	0.9375	19.0625	20	chr1.tRNA93-AsnGTT chr1.tRNA94-GluTTC
chr1:148580449-148606453	1q21.2	8	22	26005	7.50474e-09	4.64827e-07	7.10383	13.9344	21.0383	9.6875	32.1875	41.875	chr1.tRNA108-AsnGTT
chr1:148705208-148768557	1q21.2	4	16	63350	0.000726396	0.00472205	4.09836	10.929	15.0273	3.75	21.5625	25.3125	chr1.tRNA107-AsnGTT
chr2:70663824-70664182	2p13.3	1	4	359	6.30256e-06	0.000128499	1.0929	7.65027	8.74317	0	0.625	0.625	chr2.tRNA26-Undet???
chr6:26286287-26287456	6p22.2	1	3	1170	0.000237533	0.00213295	2.73224	4.37158	7.10383	0	0.9375	0.9375	chr6.tRNA2-MetCAT
chr19:4658652-4771070	19p13.3	2	1	112419	0.000309396	0.0025274	3.27869	1.63934	4.91803	0	0	0	chr19.tRNA13-ValCAC, chr19.tRNA2-GlyTCC
chr19:1381502-1407359	19p13.3	2	1	25858	0.000122705	0.00128606	3.55191	1.91257	5.46448	0	0	0	chr19.tRNA1-AsnGTT, chr19.tRNA14-PheGAA
