# Supplementary material for: Breast cancer associated germline structural variants harboring small noncoding RNAs impact post-transcriptional gene regulation
Source: Sci Rep. 2018 May 14;8:7529. doi: 10.1038/s41598-018-25801-1 (PMC5951800; doi:10.1038/s41598-018-25801-1)
Supplement: Supplementary file 3 — Supplementary Table S2 [file 41598_2018_25801_MOESM3_ESM.xlsx]

## Sheet: Sheet2
Breast cancer associated germline structural variants harboring small noncoding RNAs impact post-transcriptional gene regulation
Mahalakshmi Kumarana, Preethi Krishnana, Carol E Cassb, Roland Hubauxe, Wan Lame, Yutaka Yasuic and Sambasivarao Damarajua,d,*
Departments of aLaboratory Medicine & Pathology and bOncology and the cSchool of Public Health, University of Alberta, Edmonton, Alberta, T6G 2R3, Canada; dCross Cancer Institute, Alberta Health Services, Edmonton, T6G 1Z2, Alberta, Canada; eDepartment of Integrative Oncology, British Columbia Cancer Agency, Vancouver, BC, Canada

## Sheet: Sheet1
Table S2 List of validated CNV breakpoints overlapping with small RNA genes from the TCGA dataset
CNV regions overlapping miRNA
Associated CNV region (Discovery dataset)	Validated CNV region (TCGA)	Cytoband	length (bps)	Total Number of Samples	Copy gain frequency	Copy loss Frequency	MicroRNA genes
chr1:549586-584105	chr1:549586-614530	1p36.33	64945	495	24.8485	3.0303	MIR6723
chr1:1226868-1235833	chr1:1226868-1235745	1p36.33	8878	495	33.1313	0	MIR6726
chr1:1261344-1296586	chr1:1253721-1282675	1p36.33	28955	495	24.0404	0.606061	MIR6808
chr5:174175910-174179793	chr5:174172139-174184193	5q35.2	12055	495	0.40404	0.20202	MIR4634
chr9:68357879-68512003	chr9:68358403-68512003	9q13	153601	495	63.2323	0	MIR4477A, MIR4477B
chr9:69002198-69012959	chr9:69000491-69012959	9q21.11	12469	495	55.7576	1.81818	MIR1299
chr12:98389065-98391994	chr12:98388194-98389626	12q23.1	1433	495	0.40404	0	MIR4303
chr14:101513466-101514318	chr14:101513466-101517099	14q32.31	3634	495	2.42424	0	MIR539, MIR544A, MIR655, MIR889
chr14:101514318-101515194	chr14:101513466-101517099	14q32.31	3634	495	2.42424	0	MIR539, MIR544A, MIR655, MIR889
chr14:101515194-101519779	chr14:101513466-101517099	14q32.31	3634	495	2.42424	0	MIR539, MIR544A, MIR655, MIR889
chr14:101515194-101519779	chr14:101517099-101527707	14q32.31	10609	495	2.62626	0	MIR134,MIR154,MIR323B,MIR382,MIR485,MIR487A,MIR496,MIR668
chr14:101519779-101525402	chr14:101517099-101527707	14q32.31	10609	495	2.62626	0	MIR134,MIR154,MIR323B,MIR382,MIR485,MIR487A,MIR496,MIR668
chr14:101525779-101527707	chr14:101517099-101527707	14q32.31	10609	495	2.62626	0	MIR134,MIR154,MIR323B,MIR382,MIR485,MIR487A,MIR496,MIR668
chr15:28632268-28682602	chr15:28582861-28911961	15q13.1	329101	495	1.81818	0	MIR4509
chr16:88531191-88553387	chr16:88531191-88553387	16q24.2	22197	495	16.7677	0	MIR5189
chr19:752061-883489	chr19:401535-998711	19p13.3	597177	495	26.8687	0	MIR3187, MIR4745
chr19:1783658-1837533	chr19:1547869-1981903	19p13.3	434035	495	24.6465	0	MIR1909
chr19:2215769-2283575	chr19:2023769-2291836	19p13.3	268068	495	24.4444	0	MIR1227, MIR4321, MIR6789
chr19:2429804-2442101	chr19:2418519-2505270	19p13.3	86752	495	24.2424	0	MIR7108
chr19:4437681-4494605	chr19:4424993-4664433	19p13.3	239441	495	20.6061	0	MIR4746
chr19:4658652-4771070	chr19:4424993-4664433	19p13.3	239441	495	20.6061	0	MIR4746
chr19:4658652-4771070	chr19:4751218-4786947	19p13.3	35730	495	20.202	0	MIR7
chr19:4920835-4958175	chr19:4815426-4961404	19p13.3	145979	495	20	0	MIR4747
chr19:6716025-6740673	chr19:6674663-6803260	19p13.3	128598	495	9.89899	0	MIR6791
chr19:8453815-8456391	chr19:8450678-8456391	19p13.2	5714	495	6.46465	2.0202	MIR4999
chr20:60885508-60909636	chr20:60885508-60914238	20q13.33	28731	495	15.1515	0	MIR4758
chr20:61808691-61817571	chr20:61783281-61822165	20q13.33	38885	495	15.3535	0	MIR124
chr22:19949572-19951701	chr22:19948139-19954361	22q11.21	6223	495	6.06061	0	MIR4761
CNV regions overlapping piRNA
Associated CNV region (Discovery dataset)	Validated CNV region (TCGA)	Cytoband	Total Number of Samples	length (bps)	Copy gain frequency	Copy loss Frequency	piRNA genes
chr1:1226868-1235833	chr1:1215623-1226868	1p36.33	495	11246	31.5152	0	hsa-piR-22269, hsa-piR-30603
chr1:149617469-149631220	chr1:149598086-149631220	1q21.2	495	33135	23.6364	0	hsa-piR-13522, hsa-piR-1513, hsa-piR-15181, hsa-piR-15182, hsa-piR-1579, hsa-piR-20116, hsa-piR-20117, hsa-piR-20118, hsa-piR-20792, hsa-piR-22269, hsa-piR-23197, hsa-piR-25837, hsa-piR-28117, hsa-piR-29000, hsa-piR-32652, hsa-piR-7435
chr1:148606453-148627698	chr1:148580449-148632305	1q21.2	495	51857	37.9798	0	hsa-piR-18106, hsa-piR-20792, hsa-piR-20792, hsa-piR-21023, hsa-piR-22235, hsa-piR-22236, hsa-piR-22269, hsa-piR-23197, hsa-piR-23197, hsa-piR-23446, hsa-piR-23839, hsa-piR-23839, hsa-piR-26239, hsa-piR-26918, hsa-piR-28727, hsa-piR-29204, hsa-piR-29205, hsa-piR-29205, hsa-piR-29994, hsa-piR-31902, hsa-piR-32723, hsa-piR-78, hsa-piR-8604, hsa-piR-8654
chr1:148768557-148789654	chr1:148662374-148789654	1q21.2	495	127281	27.8788	1.61616	hsa-piR-15181, hsa-piR-15182, hsa-piR-17896, hsa-piR-18373, hsa-piR-20792, hsa-piR-20792, hsa-piR-21013, hsa-piR-21023, hsa-piR-22235, hsa-piR-22236, hsa-piR-22236, hsa-piR-22269, hsa-piR-23197, hsa-piR-23197, hsa-piR-23446, hsa-piR-23839, hsa-piR-23839, hsa-piR-26239, hsa-piR-26918, hsa-piR-26987, hsa-piR-28117, hsa-piR-28727, hsa-piR-28727, hsa-piR-29204, hsa-piR-29205, hsa-piR-29994, hsa-piR-3…
chr1:149563724-149598086	chr1:149598086-149631220	1q21.2	495	33135	23.6364	0	hsa-piR-13522, hsa-piR-1513, hsa-piR-15181, hsa-piR-15182, hsa-piR-1579, hsa-piR-20116, hsa-piR-20117, hsa-piR-20118, hsa-piR-20792, hsa-piR-22269, hsa-piR-23197, hsa-piR-25837, hsa-piR-28117, hsa-piR-29000, hsa-piR-32652, hsa-piR-7435
chr1:149563724-149598086	chr1:149563724-149598086	1q21.2	495	34363	23.6364	0.606061	hsa-piR-10185, hsa-piR-20116, hsa-piR-20117, hsa-piR-20118, hsa-piR-23197, hsa-piR-23839, hsa-piR-24961, hsa-piR-28117, hsa-piR-31880, hsa-piR-32635, hsa-piR-32652
chr1:149563724-149598086	chr1:149547049-149563724	1q21.2	495	16676	24.2424	0.606061	hsa-piR-20109, hsa-piR-20116, hsa-piR-20117, hsa-piR-20118, hsa-piR-28117, hsa-piR-32652
chr1:149645001-149652461	chr1:149652461-149676729	1q21.2	495	24269	21.4141	0	hsa-piR-20792, hsa-piR-23197, hsa-piR-32002, hsa-piR-7540
chr1:149645001-149652461	chr1:149645001-149652461	1q21.2	495	7461	21.8182	0	hsa-piR-15183
chr1:148575558-148580449	chr1:148580449-148632305	1q21.2	495	51857	37.9798	0	hsa-piR-18106, hsa-piR-20792, hsa-piR-20792, hsa-piR-21023, hsa-piR-22235, hsa-piR-22236, hsa-piR-22269, hsa-piR-23197, hsa-piR-23197, hsa-piR-23446, hsa-piR-23839, hsa-piR-23839, hsa-piR-26239, hsa-piR-26918, hsa-piR-28727, hsa-piR-29204, hsa-piR-29205, hsa-piR-29205, hsa-piR-29994, hsa-piR-31902, hsa-piR-32723, hsa-piR-78, hsa-piR-8604, hsa-piR-8654
chr1:148575558-148580449	chr1:148575558-148580449	1q21.2	495	4892	36.5657	0	hsa-piR-15181, hsa-piR-15182, hsa-piR-17896, hsa-piR-18373, hsa-piR-20792, hsa-piR-21013, hsa-piR-22269, hsa-piR-26987
chr1:148636901-148648868	chr1:148636901-148648868	1q21.2	495	11968	38.3838	0.20202	hsa-piR-15181, hsa-piR-20109, hsa-piR-20116, hsa-piR-20117, hsa-piR-20118, hsa-piR-28117, hsa-piR-32652
chr1:148636901-148648868	chr1:148648868-148661007	1q21.2	495	12140	38.1818	0.20202	hsa-piR-22269, hsa-piR-24961
chr1:149548719-149563724	chr1:149563724-149598086	1q21.2	495	34363	23.6364	0.606061	hsa-piR-10185, hsa-piR-20116, hsa-piR-20117, hsa-piR-20118, hsa-piR-23197, hsa-piR-23839, hsa-piR-24961, hsa-piR-28117, hsa-piR-31880, hsa-piR-32635, hsa-piR-32652
chr1:149548719-149563724	chr1:149547049-149563724	1q21.2	495	16676	24.2424	0.606061	hsa-piR-20109, hsa-piR-20116, hsa-piR-20117, hsa-piR-20118, hsa-piR-28117, hsa-piR-32652
chr1:148648868-148661007	chr1:148636901-148648868	1q21.2	495	11968	38.3838	0.20202	hsa-piR-15181, hsa-piR-20109, hsa-piR-20116, hsa-piR-20117, hsa-piR-20118, hsa-piR-28117, hsa-piR-32652
chr1:148648868-148661007	chr1:148648868-148661007	1q21.2	495	12140	38.1818	0.20202	hsa-piR-22269, hsa-piR-24961
chr1:148662746-148705208	chr1:148662374-148789654	1q21.2	495	127281	27.8788	1.61616	hsa-piR-15181, hsa-piR-15182, hsa-piR-17896, hsa-piR-18373, hsa-piR-20792, hsa-piR-20792, hsa-piR-21013, hsa-piR-21023, hsa-piR-22235, hsa-piR-22236, hsa-piR-22236, hsa-piR-22269, hsa-piR-23197, hsa-piR-23197, hsa-piR-23446, hsa-piR-23839, hsa-piR-23839, hsa-piR-26239, hsa-piR-26918, hsa-piR-26987, hsa-piR-28117, hsa-piR-28727, hsa-piR-28727, hsa-piR-29204, hsa-piR-29205, hsa-piR-29994, hsa-piR-3…
chr1:149547049-149548719	chr1:149547049-149563724	1q21.2	495	16676	24.2424	0.606061	hsa-piR-20109, hsa-piR-20116, hsa-piR-20117, hsa-piR-20118, hsa-piR-28117, hsa-piR-32652
chr1:149547049-149548719	chr1:149533609-149547049	1q21.2	495	13441	24.6465	0.606061	hsa-piR-23839, hsa-piR-32723
chr1:149533609-149545379	chr1:149533609-149547049	1q21.2	495	13441	24.6465	0.606061	hsa-piR-23839, hsa-piR-32723
chr1:149533609-149545379	chr1:149521843-149533609	1q21.2	495	11767	23.8384	1.21212	hsa-piR-26918
chr1:149521843-149533609	chr1:149533609-149547049	1q21.2	495	13441	24.6465	0.606061	hsa-piR-23839, hsa-piR-32723
chr1:149521843-149533609	chr1:149521843-149533609	1q21.2	495	11767	23.8384	1.21212	hsa-piR-26918
chr1:149521843-149533609	chr1:149479341-149521843	1q21.2	495	42503	22.4242	2.22222	hsa-piR-20792, hsa-piR-20792, hsa-piR-22269, hsa-piR-23197
chr1:149479341-149521843	chr1:149521843-149533609	1q21.2	495	11767	23.8384	1.21212	hsa-piR-26918
chr1:149479341-149521843	chr1:149479341-149521843	1q21.2	495	42503	22.4242	2.22222	hsa-piR-20792, hsa-piR-20792, hsa-piR-22269, hsa-piR-23197
chr1:149479341-149521843	chr1:149433024-149479341	1q21.2	495	46318	22.8283	2.22222	hsa-piR-15181, hsa-piR-15182, hsa-piR-15183, hsa-piR-20111, hsa-piR-20792, hsa-piR-20792
chr1:149433024-149479341	chr1:149479341-149521843	1q21.2	495	42503	22.4242	2.22222	hsa-piR-20792, hsa-piR-20792, hsa-piR-22269, hsa-piR-23197
chr1:149433024-149479341	chr1:149433024-149479341	1q21.2	495	46318	22.8283	2.22222	hsa-piR-15181, hsa-piR-15182, hsa-piR-15183, hsa-piR-20111, hsa-piR-20792, hsa-piR-20792
chr1:149433024-149479341	chr1:149425911-149433024	1q21.2	495	7114	22.8283	2.42424	hsa-piR-20116, hsa-piR-20117, hsa-piR-20118, hsa-piR-22269, hsa-piR-32002, hsa-piR-32652
chr1:16697191-16699045	chr1:16686911-16718544	1p36.13	495	31634	2.0202	1.61616	hsa-piR-12263, hsa-piR-13413, hsa-piR-13522, hsa-piR-15181, hsa-piR-15183, hsa-piR-20108, hsa-piR-20116, hsa-piR-20117, hsa-piR-20118, hsa-piR-20436, hsa-piR-20436, hsa-piR-20792, hsa-piR-20792, hsa-piR-22269, hsa-piR-23197, hsa-piR-23197, hsa-piR-32002, hsa-piR-32652, hsa-piR-7435, hsa-piR-8920
chr1:16694624-16697191	chr1:16686911-16718544	1p36.13	495	31634	2.0202	1.61616	hsa-piR-12263, hsa-piR-13413, hsa-piR-13522, hsa-piR-15181, hsa-piR-15183, hsa-piR-20108, hsa-piR-20116, hsa-piR-20117, hsa-piR-20118, hsa-piR-20436, hsa-piR-20436, hsa-piR-20792, hsa-piR-20792, hsa-piR-22269, hsa-piR-23197, hsa-piR-23197, hsa-piR-32002, hsa-piR-32652, hsa-piR-7435, hsa-piR-8920
chr1:16691620-16694624	chr1:16686911-16718544	1p36.13	495	31634	2.0202	1.61616	hsa-piR-12263, hsa-piR-13413, hsa-piR-13522, hsa-piR-15181, hsa-piR-15183, hsa-piR-20108, hsa-piR-20116, hsa-piR-20117, hsa-piR-20118, hsa-piR-20436, hsa-piR-20436, hsa-piR-20792, hsa-piR-20792, hsa-piR-22269, hsa-piR-23197, hsa-piR-23197, hsa-piR-32002, hsa-piR-32652, hsa-piR-7435, hsa-piR-8920
chr1:16686911-16691620	chr1:16686911-16718544	1p36.13	495	31634	2.0202	1.61616	hsa-piR-12263, hsa-piR-13413, hsa-piR-13522, hsa-piR-15181, hsa-piR-15183, hsa-piR-20108, hsa-piR-20116, hsa-piR-20117, hsa-piR-20118, hsa-piR-20436, hsa-piR-20436, hsa-piR-20792, hsa-piR-20792, hsa-piR-22269, hsa-piR-23197, hsa-piR-23197, hsa-piR-32002, hsa-piR-32652, hsa-piR-7435, hsa-piR-8920
chr1:16686911-16691620	chr1:16604455-16686911	1p36.13	495	82457	2.0202	1.61616	hsa-piR-12263, hsa-piR-12263, hsa-piR-13522, hsa-piR-1513, hsa-piR-1513, hsa-piR-15181, hsa-piR-15181, hsa-piR-15182, hsa-piR-15182, hsa-piR-15183, hsa-piR-15183, hsa-piR-18867, hsa-piR-19013, hsa-piR-20108, hsa-piR-20116, hsa-piR-20116, hsa-piR-20117, hsa-piR-20117, hsa-piR-20118, hsa-piR-20118, hsa-piR-20119, hsa-piR-20436, hsa-piR-20792, hsa-piR-20792, hsa-piR-22269, hsa-piR-22269, hsa-piR-231…
chr1:16679422-16686911	chr1:16686911-16718544	1p36.13	495	31634	2.0202	1.61616	hsa-piR-12263, hsa-piR-13413, hsa-piR-13522, hsa-piR-15181, hsa-piR-15183, hsa-piR-20108, hsa-piR-20116, hsa-piR-20117, hsa-piR-20118, hsa-piR-20436, hsa-piR-20436, hsa-piR-20792, hsa-piR-20792, hsa-piR-22269, hsa-piR-23197, hsa-piR-23197, hsa-piR-32002, hsa-piR-32652, hsa-piR-7435, hsa-piR-8920
chr1:16679422-16686911	chr1:16604455-16686911	1p36.13	495	82457	2.0202	1.61616	hsa-piR-12263, hsa-piR-12263, hsa-piR-13522, hsa-piR-1513, hsa-piR-1513, hsa-piR-15181, hsa-piR-15181, hsa-piR-15182, hsa-piR-15182, hsa-piR-15183, hsa-piR-15183, hsa-piR-18867, hsa-piR-19013, hsa-piR-20108, hsa-piR-20116, hsa-piR-20116, hsa-piR-20117, hsa-piR-20117, hsa-piR-20118, hsa-piR-20118, hsa-piR-20119, hsa-piR-20436, hsa-piR-20792, hsa-piR-20792, hsa-piR-22269, hsa-piR-22269, hsa-piR-231…
chr1:40163936-40180467	chr1:40163936-40194877	1p34.2	495	30942	0	0	hsa-piR-10735, hsa-piR-12263, hsa-piR-15183, hsa-piR-18867, hsa-piR-20436, hsa-piR-20792, hsa-piR-23197, hsa-piR-25921, hsa-piR-26918, hsa-piR-28117, hsa-piR-5081, hsa-piR-8920, hsa-piR-8920
chr1:40163936-40180467	chr1:40090017-40163936	1p34.3 - 1p34.2	495	73920	0	0.20202	hsa-piR-12263, hsa-piR-1513, hsa-piR-15181, hsa-piR-15183, hsa-piR-20116, hsa-piR-20116, hsa-piR-20117, hsa-piR-20117, hsa-piR-20118, hsa-piR-20436, hsa-piR-20792, hsa-piR-22269, hsa-piR-23197, hsa-piR-23197, hsa-piR-28117, hsa-piR-30603, hsa-piR-32002, hsa-piR-32002, hsa-piR-32652, hsa-piR-32652, hsa-piR-7435, hsa-piR-8920
chr1:7582808-7585099	chr1:7582808-7600491	1p36.23	495	17684	3.83838	0	hsa-piR-1513, hsa-piR-20108, hsa-piR-23197, hsa-piR-26918, hsa-piR-26918, hsa-piR-32002
chr1:7579473-7582808	chr1:7582808-7600491	1p36.23	495	17684	3.83838	0	hsa-piR-1513, hsa-piR-20108, hsa-piR-23197, hsa-piR-26918, hsa-piR-26918, hsa-piR-32002
chr1:7579473-7582808	chr1:7571772-7582041	1p36.23	495	10270	2.22222	0	hsa-piR-23197
chr1:248693003-248703503	chr1:248688002-248693003	1q44	495	5002	9.49495	1.61616	hsa-piR-23408, hsa-piR-23581, hsa-piR-6988
chr1:248693003-248703503	chr1:248693003-248703503	1q44	495	10501	9.49495	1.81818	hsa-piR-11298, hsa-piR-23839, hsa-piR-25556, hsa-piR-31880, hsa-piR-32635
chr1:248688607-248693003	chr1:248688002-248693003	1q44	495	5002	9.49495	1.61616	hsa-piR-23408, hsa-piR-23581, hsa-piR-6988
chr1:248688607-248693003	chr1:248693003-248703503	1q44	495	10501	9.49495	1.81818	hsa-piR-11298, hsa-piR-23839, hsa-piR-25556, hsa-piR-31880, hsa-piR-32635
chr1:248671976-248683400	chr1:248671976-248683400	1q44	495	11425	10.303	1.61616	hsa-piR-11298, hsa-piR-23408, hsa-piR-23581, hsa-piR-23839, hsa-piR-23839, hsa-piR-25556, hsa-piR-31880, hsa-piR-32635, hsa-piR-32723
chr1:39449283-39454983	chr1:39385718-39533208	1p34.3	495	147491	0	0.20202	hsa-piR-11614, hsa-piR-12190, hsa-piR-12263, hsa-piR-13413, hsa-piR-13522, hsa-piR-1513, hsa-piR-1513, hsa-piR-15181, hsa-piR-15181, hsa-piR-15182, hsa-piR-15182, hsa-piR-15183, hsa-piR-15183, hsa-piR-18867, hsa-piR-19013, hsa-piR-20108, hsa-piR-20116, hsa-piR-20116, hsa-piR-20117, hsa-piR-20117, hsa-piR-20118, hsa-piR-20118, hsa-piR-20119, hsa-piR-20119, hsa-piR-20436, hsa-piR-20436, hsa-piR-207…
chr1:39440185-39449283	chr1:39385718-39533208	1p34.3	495	147491	0	0.20202	hsa-piR-11614, hsa-piR-12190, hsa-piR-12263, hsa-piR-13413, hsa-piR-13522, hsa-piR-1513, hsa-piR-1513, hsa-piR-15181, hsa-piR-15181, hsa-piR-15182, hsa-piR-15182, hsa-piR-15183, hsa-piR-15183, hsa-piR-18867, hsa-piR-19013, hsa-piR-20108, hsa-piR-20116, hsa-piR-20116, hsa-piR-20117, hsa-piR-20117, hsa-piR-20118, hsa-piR-20118, hsa-piR-20119, hsa-piR-20119, hsa-piR-20436, hsa-piR-20436, hsa-piR-207…
chr1:206653111-206655633	chr1:206653111-206655633	1q32.1	495	2523	62.2222	0	hsa-piR-23197, hsa-piR-32002
chr1:158514771-158514951	chr1:158514771-158515054	1q23.1	495	284	8.08081	1.0101	hsa-piR-1510
chr1:56120847-56122633	chr1:56086608-56146081	1p32.3 - 1p32.2	495	59474	0	0	hsa-piR-15183, hsa-piR-20116, hsa-piR-20117, hsa-piR-20118, hsa-piR-28117, hsa-piR-32652
chr1:56127420-56134768	chr1:56086608-56146081	1p32.3 - 1p32.2	495	59474	0	0	hsa-piR-15183, hsa-piR-20116, hsa-piR-20117, hsa-piR-20118, hsa-piR-28117, hsa-piR-32652
chr1:39130515-39132430	chr1:39130515-39132430	1p34.3	495	1916	23.8384	0	hsa-piR-10185, hsa-piR-32002
chr1:39130515-39132430	chr1:39114943-39130515	1p34.3	495	15573	8.48485	0	hsa-piR-22269, hsa-piR-26918, hsa-piR-32002
chr1:39123842-39130515	chr1:39130515-39132430	1p34.3	495	1916	23.8384	0	hsa-piR-10185, hsa-piR-32002
chr1:39123842-39130515	chr1:39114943-39130515	1p34.3	495	15573	8.48485	0	hsa-piR-22269, hsa-piR-26918, hsa-piR-32002
chr1:95159832-95162344	chr1:95160189-95164164	1p21.3	495	3976	2.62626	0.20202	hsa-piR-20792, hsa-piR-20792
chr1:95162344-95164164	chr1:95160189-95164164	1p21.3	495	3976	2.62626	0.20202	hsa-piR-20792, hsa-piR-20792
chr1:152575355-152577455	chr1:152575355-152577455	1q21.3	495	2101	13.1313	36.3636	hsa-piR-20792, hsa-piR-23197
chr1:208572840-208574734	chr1:208569128-208574734	1q32.2	495	5607	0	13.9394	hsa-piR-15181
chr1:224094650-224108226	chr1:224085931-224108226	1q41 - 1q42.11	495	22296	5.45455	0	hsa-piR-15183, hsa-piR-20792, hsa-piR-23197, hsa-piR-25921, hsa-piR-26918, hsa-piR-7435
chr1:224094650-224108226	chr1:224108226-224118968	1q42.11	495	10743	6.46465	0	hsa-piR-176, hsa-piR-31204
chr1:224118968-224126302	chr1:224108226-224118968	1q42.11	495	10743	6.46465	0	hsa-piR-176, hsa-piR-31204
chr1:224118968-224126302	chr1:224118968-224162580	1q42.11	495	43613	7.07071	0	hsa-piR-12263, hsa-piR-12568, hsa-piR-12585, hsa-piR-13098, hsa-piR-13922, hsa-piR-14988, hsa-piR-15025, hsa-piR-15181, hsa-piR-15181, hsa-piR-15182, hsa-piR-17290, hsa-piR-19956, hsa-piR-20115, hsa-piR-20116, hsa-piR-20116, hsa-piR-20117, hsa-piR-20119, hsa-piR-20520, hsa-piR-20792, hsa-piR-22033, hsa-piR-22269, hsa-piR-23197, hsa-piR-23924, hsa-piR-24198, hsa-piR-24234, hsa-piR-25145, hsa-piR-2…
chr1:224126302-224148146	chr1:224118968-224162580	1q42.11	495	43613	7.07071	0	hsa-piR-12263, hsa-piR-12568, hsa-piR-12585, hsa-piR-13098, hsa-piR-13922, hsa-piR-14988, hsa-piR-15025, hsa-piR-15181, hsa-piR-15181, hsa-piR-15182, hsa-piR-17290, hsa-piR-19956, hsa-piR-20115, hsa-piR-20116, hsa-piR-20116, hsa-piR-20117, hsa-piR-20119, hsa-piR-20520, hsa-piR-20792, hsa-piR-22033, hsa-piR-22269, hsa-piR-23197, hsa-piR-23924, hsa-piR-24198, hsa-piR-24234, hsa-piR-25145, hsa-piR-2…
chr1:224148146-224159977	chr1:224118968-224162580	1q42.11	495	43613	7.07071	0	hsa-piR-12263, hsa-piR-12568, hsa-piR-12585, hsa-piR-13098, hsa-piR-13922, hsa-piR-14988, hsa-piR-15025, hsa-piR-15181, hsa-piR-15181, hsa-piR-15182, hsa-piR-17290, hsa-piR-19956, hsa-piR-20115, hsa-piR-20116, hsa-piR-20116, hsa-piR-20117, hsa-piR-20119, hsa-piR-20520, hsa-piR-20792, hsa-piR-22033, hsa-piR-22269, hsa-piR-23197, hsa-piR-23924, hsa-piR-24198, hsa-piR-24234, hsa-piR-25145, hsa-piR-2…
chr1:224159977-224162580	chr1:224118968-224162580	1q42.11	495	43613	7.07071	0	hsa-piR-12263, hsa-piR-12568, hsa-piR-12585, hsa-piR-13098, hsa-piR-13922, hsa-piR-14988, hsa-piR-15025, hsa-piR-15181, hsa-piR-15181, hsa-piR-15182, hsa-piR-17290, hsa-piR-19956, hsa-piR-20115, hsa-piR-20116, hsa-piR-20116, hsa-piR-20117, hsa-piR-20119, hsa-piR-20520, hsa-piR-20792, hsa-piR-22033, hsa-piR-22269, hsa-piR-23197, hsa-piR-23924, hsa-piR-24198, hsa-piR-24234, hsa-piR-25145, hsa-piR-2…
chr1:224159977-224162580	chr1:224162580-224173201	1q42.11	495	10622	6.26263	0	hsa-piR-12263, hsa-piR-15181, hsa-piR-15182, hsa-piR-15183, hsa-piR-20792, hsa-piR-25609, hsa-piR-973
chr1:224162580-224173201	chr1:224118968-224162580	1q42.11	495	43613	7.07071	0	hsa-piR-12263, hsa-piR-12568, hsa-piR-12585, hsa-piR-13098, hsa-piR-13922, hsa-piR-14988, hsa-piR-15025, hsa-piR-15181, hsa-piR-15181, hsa-piR-15182, hsa-piR-17290, hsa-piR-19956, hsa-piR-20115, hsa-piR-20116, hsa-piR-20116, hsa-piR-20117, hsa-piR-20119, hsa-piR-20520, hsa-piR-20792, hsa-piR-22033, hsa-piR-22269, hsa-piR-23197, hsa-piR-23924, hsa-piR-24198, hsa-piR-24234, hsa-piR-25145, hsa-piR-2…
chr1:224162580-224173201	chr1:224162580-224173201	1q42.11	495	10622	6.26263	0	hsa-piR-12263, hsa-piR-15181, hsa-piR-15182, hsa-piR-15183, hsa-piR-20792, hsa-piR-25609, hsa-piR-973
chr1:224162580-224173201	chr1:224173201-224184547	1q42.11	495	11347	2.62626	0	hsa-piR-15183, hsa-piR-20108, hsa-piR-20116, hsa-piR-20117, hsa-piR-20118, hsa-piR-20792, hsa-piR-24229, hsa-piR-28117, hsa-piR-32652, hsa-piR-7332
chr1:169216524-169225455	chr1:169216524-169225455	1q24.2	495	8932	0.20202	5.45455	hsa-piR-11298, hsa-piR-18337, hsa-piR-23839, hsa-piR-25508, hsa-piR-29048, hsa-piR-29994, hsa-piR-31880, hsa-piR-32635, hsa-piR-3501
chr1:169216524-169225455	chr1:169225455-169242083	1q24.2	495	16629	0.20202	21.6162	hsa-piR-20152, hsa-piR-23408, hsa-piR-6988, hsa-piR-9062
chr1:224173201-224181660	chr1:224162580-224173201	1q42.11	495	10622	6.26263	0	hsa-piR-12263, hsa-piR-15181, hsa-piR-15182, hsa-piR-15183, hsa-piR-20792, hsa-piR-25609, hsa-piR-973
chr1:224173201-224181660	chr1:224173201-224184547	1q42.11	495	11347	2.62626	0	hsa-piR-15183, hsa-piR-20108, hsa-piR-20116, hsa-piR-20117, hsa-piR-20118, hsa-piR-20792, hsa-piR-24229, hsa-piR-28117, hsa-piR-32652, hsa-piR-7332
chr1:169225455-169234251	chr1:169216524-169225455	1q24.2	495	8932	0.20202	5.45455	hsa-piR-11298, hsa-piR-18337, hsa-piR-23839, hsa-piR-25508, hsa-piR-29048, hsa-piR-29994, hsa-piR-31880, hsa-piR-32635, hsa-piR-3501
chr1:169225455-169234251	chr1:169225455-169242083	1q24.2	495	16629	0.20202	21.6162	hsa-piR-20152, hsa-piR-23408, hsa-piR-6988, hsa-piR-9062
chr1:169242083-169248639	chr1:169225455-169242083	1q24.2	495	16629	0.20202	21.6162	hsa-piR-20152, hsa-piR-23408, hsa-piR-6988, hsa-piR-9062
chr1:169242083-169248639	chr1:169242083-169248639	1q24.2	495	6557	0.20202	18.9899	hsa-piR-10185, hsa-piR-11298, hsa-piR-1510, hsa-piR-22273, hsa-piR-23839, hsa-piR-29994, hsa-piR-3501
chr1:169242083-169248639	chr1:169248639-169255139	1q24.2	495	6501	0	18.7879	hsa-piR-29994
chr1:110243975-110245562	chr1:110243975-110245562	1p13.3	495	1588	73.3333	0.20202	hsa-piR-24908, hsa-piR-8823, hsa-piR-8824
chr1:151825562-151827835	chr1:151823046-151835331	1q21.3	495	12286	0.20202	0	hsa-piR-20792, hsa-piR-23197, hsa-piR-23197, hsa-piR-3381
chr1:6030940-6038093	chr1:6026633-6130621	1p36.31	495	103989	7.07071	0	hsa-piR-1513, hsa-piR-1513, hsa-piR-15181, hsa-piR-20108, hsa-piR-20116, hsa-piR-20116, hsa-piR-20117, hsa-piR-20117, hsa-piR-20118, hsa-piR-20119, hsa-piR-20792, hsa-piR-20792, hsa-piR-22269, hsa-piR-23197, hsa-piR-25921, hsa-piR-27694, hsa-piR-28117, hsa-piR-28117, hsa-piR-32002, hsa-piR-32652, hsa-piR-32652, hsa-piR-8920
chr1:91801711-91802623	chr1:91798766-91917652	1p22.2	495	118887	0	0	hsa-piR-10080, hsa-piR-10185, hsa-piR-10529, hsa-piR-13413, hsa-piR-1510, hsa-piR-1513, hsa-piR-15183, hsa-piR-19859, hsa-piR-20792, hsa-piR-20792, hsa-piR-22269, hsa-piR-23839, hsa-piR-23839, hsa-piR-25077, hsa-piR-25216, hsa-piR-26918, hsa-piR-31880, hsa-piR-32002, hsa-piR-32635, hsa-piR-32723
chr1:91799264-91801711	chr1:91798766-91917652	1p22.2	495	118887	0	0	hsa-piR-10080, hsa-piR-10185, hsa-piR-10529, hsa-piR-13413, hsa-piR-1510, hsa-piR-1513, hsa-piR-15183, hsa-piR-19859, hsa-piR-20792, hsa-piR-20792, hsa-piR-22269, hsa-piR-23839, hsa-piR-23839, hsa-piR-25077, hsa-piR-25216, hsa-piR-26918, hsa-piR-31880, hsa-piR-32002, hsa-piR-32635, hsa-piR-32723
chr1:91784869-91789698	chr1:91723620-91789698	1p22.2	495	66079	0	0	hsa-piR-10185, hsa-piR-11298, hsa-piR-12263, hsa-piR-13284, hsa-piR-1408, hsa-piR-15183, hsa-piR-16407, hsa-piR-16408, hsa-piR-17740, hsa-piR-18626, hsa-piR-20171, hsa-piR-20792, hsa-piR-20792, hsa-piR-2086, hsa-piR-22269, hsa-piR-23197, hsa-piR-23197, hsa-piR-23839, hsa-piR-25556, hsa-piR-29994, hsa-piR-31363, hsa-piR-32501, hsa-piR-5075, hsa-piR-7447, hsa-piR-9062, hsa-piR-9187
chr1:53210945-53212390	chr1:53210525-53217785	1p32.3	495	7261	0	0.808081	hsa-piR-13522, hsa-piR-20792, hsa-piR-23197
chr1:53199139-53210525	chr1:53210525-53217785	1p32.3	495	7261	0	0.808081	hsa-piR-13522, hsa-piR-20792, hsa-piR-23197
chr1:53199139-53210525	chr1:53193161-53210525	1p32.3	495	17365	0	1.0101	hsa-piR-12263, hsa-piR-15181, hsa-piR-15181, hsa-piR-15182, hsa-piR-15183, hsa-piR-17740, hsa-piR-18626, hsa-piR-18867, hsa-piR-20111, hsa-piR-20116, hsa-piR-20117, hsa-piR-20792, hsa-piR-23197, hsa-piR-28117, hsa-piR-32501, hsa-piR-32652, hsa-piR-8920
chr1:53197320-53199139	chr1:53193161-53210525	1p32.3	495	17365	0	1.0101	hsa-piR-12263, hsa-piR-15181, hsa-piR-15181, hsa-piR-15182, hsa-piR-15183, hsa-piR-17740, hsa-piR-18626, hsa-piR-18867, hsa-piR-20111, hsa-piR-20116, hsa-piR-20117, hsa-piR-20792, hsa-piR-23197, hsa-piR-28117, hsa-piR-32501, hsa-piR-32652, hsa-piR-8920
chr1:53195113-53197320	chr1:53193161-53210525	1p32.3	495	17365	0	1.0101	hsa-piR-12263, hsa-piR-15181, hsa-piR-15181, hsa-piR-15182, hsa-piR-15183, hsa-piR-17740, hsa-piR-18626, hsa-piR-18867, hsa-piR-20111, hsa-piR-20116, hsa-piR-20117, hsa-piR-20792, hsa-piR-23197, hsa-piR-28117, hsa-piR-32501, hsa-piR-32652, hsa-piR-8920
chr1:10248308-10249970	chr1:10141808-10341234	1p36.22	495	199427	0.20202	0	hsa-piR-10735, hsa-piR-12263, hsa-piR-12263, hsa-piR-13413, hsa-piR-13413, hsa-piR-15055, hsa-piR-15055, hsa-piR-1513, hsa-piR-1513, hsa-piR-15181, hsa-piR-15181, hsa-piR-15182, hsa-piR-15182, hsa-piR-15183, hsa-piR-18867, hsa-piR-20108, hsa-piR-20111, hsa-piR-20116, hsa-piR-20117, hsa-piR-20118, hsa-piR-20119, hsa-piR-20792, hsa-piR-20792, hsa-piR-22269, hsa-piR-22269, hsa-piR-23197, hsa-piR-231…
chr1:240391090-240391493	chr1:240391090-240391493	1q43	495	404	0.20202	5.05051	hsa-piR-12263, hsa-piR-20792
chr1:246860330-246862359	chr1:246845517-246885891	1q44	495	40375	0.20202	0	hsa-piR-10185, hsa-piR-12263, hsa-piR-15181, hsa-piR-15182, hsa-piR-20543, hsa-piR-20792, hsa-piR-20792, hsa-piR-2086, hsa-piR-21284, hsa-piR-22269, hsa-piR-22273, hsa-piR-23197, hsa-piR-25921, hsa-piR-26918, hsa-piR-30445, hsa-piR-32002, hsa-piR-32002, hsa-piR-3501, hsa-piR-5081
chr1:246855282-246858185	chr1:246845517-246885891	1q44	495	40375	0.20202	0	hsa-piR-10185, hsa-piR-12263, hsa-piR-15181, hsa-piR-15182, hsa-piR-20543, hsa-piR-20792, hsa-piR-20792, hsa-piR-2086, hsa-piR-21284, hsa-piR-22269, hsa-piR-22273, hsa-piR-23197, hsa-piR-25921, hsa-piR-26918, hsa-piR-30445, hsa-piR-32002, hsa-piR-32002, hsa-piR-3501, hsa-piR-5081
chr1:246853563-246855282	chr1:246845517-246885891	1q44	495	40375	0.20202	0	hsa-piR-10185, hsa-piR-12263, hsa-piR-15181, hsa-piR-15182, hsa-piR-20543, hsa-piR-20792, hsa-piR-20792, hsa-piR-2086, hsa-piR-21284, hsa-piR-22269, hsa-piR-22273, hsa-piR-23197, hsa-piR-25921, hsa-piR-26918, hsa-piR-30445, hsa-piR-32002, hsa-piR-32002, hsa-piR-3501, hsa-piR-5081
chr1:246851749-246853318	chr1:246845517-246885891	1q44	495	40375	0.20202	0	hsa-piR-10185, hsa-piR-12263, hsa-piR-15181, hsa-piR-15182, hsa-piR-20543, hsa-piR-20792, hsa-piR-20792, hsa-piR-2086, hsa-piR-21284, hsa-piR-22269, hsa-piR-22273, hsa-piR-23197, hsa-piR-25921, hsa-piR-26918, hsa-piR-30445, hsa-piR-32002, hsa-piR-32002, hsa-piR-3501, hsa-piR-5081
chr1:246849987-246851749	chr1:246845517-246885891	1q44	495	40375	0.20202	0	hsa-piR-10185, hsa-piR-12263, hsa-piR-15181, hsa-piR-15182, hsa-piR-20543, hsa-piR-20792, hsa-piR-20792, hsa-piR-2086, hsa-piR-21284, hsa-piR-22269, hsa-piR-22273, hsa-piR-23197, hsa-piR-25921, hsa-piR-26918, hsa-piR-30445, hsa-piR-32002, hsa-piR-32002, hsa-piR-3501, hsa-piR-5081
chr1:246849303-246849987	chr1:246845517-246885891	1q44	495	40375	0.20202	0	hsa-piR-10185, hsa-piR-12263, hsa-piR-15181, hsa-piR-15182, hsa-piR-20543, hsa-piR-20792, hsa-piR-20792, hsa-piR-2086, hsa-piR-21284, hsa-piR-22269, hsa-piR-22273, hsa-piR-23197, hsa-piR-25921, hsa-piR-26918, hsa-piR-30445, hsa-piR-32002, hsa-piR-32002, hsa-piR-3501, hsa-piR-5081
chr1:246847479-246849303	chr1:246845517-246885891	1q44	495	40375	0.20202	0	hsa-piR-10185, hsa-piR-12263, hsa-piR-15181, hsa-piR-15182, hsa-piR-20543, hsa-piR-20792, hsa-piR-20792, hsa-piR-2086, hsa-piR-21284, hsa-piR-22269, hsa-piR-22273, hsa-piR-23197, hsa-piR-25921, hsa-piR-26918, hsa-piR-30445, hsa-piR-32002, hsa-piR-32002, hsa-piR-3501, hsa-piR-5081
chr1:43926198-43930751	chr1:43926198-43935227	1p34.2	495	9030	0.20202	0	hsa-piR-15181
chr1:43940051-43941802	chr1:43935227-44025615	1p34.2	495	90389	0	0	hsa-piR-13284, hsa-piR-1408, hsa-piR-15181, hsa-piR-15181, hsa-piR-15182, hsa-piR-16407, hsa-piR-16408, hsa-piR-17740, hsa-piR-18626, hsa-piR-19735, hsa-piR-20313, hsa-piR-20792, hsa-piR-21132, hsa-piR-21875, hsa-piR-22269, hsa-piR-22269, hsa-piR-22385, hsa-piR-23197, hsa-piR-23197, hsa-piR-23590, hsa-piR-28282, hsa-piR-31510, hsa-piR-32002, hsa-piR-32002, hsa-piR-32501, hsa-piR-3375, hsa-piR-507…
chr1:112693000-112695819	chr1:112693000-112695819	1p13.2	495	2820	3.63636	18.9899	hsa-piR-32002
chr1:104144001-104155687	chr1:104144001-104155687	1p21.1	495	11687	17.9798	0.20202	hsa-piR-30603
chr1:104144001-104155687	chr1:104131263-104144001	1p21.1	495	12739	17.1717	0	hsa-piR-10185, hsa-piR-23839, hsa-piR-25077
chr1:104131263-104144001	chr1:104144001-104155687	1p21.1	495	11687	17.9798	0.20202	hsa-piR-30603
chr1:104131263-104144001	chr1:104131263-104144001	1p21.1	495	12739	17.1717	0	hsa-piR-10185, hsa-piR-23839, hsa-piR-25077
chr1:233052827-233063643	chr1:233053626-233060554	1q42.2	495	6929	1.61616	0	hsa-piR-20792, hsa-piR-23197
chr1:233052827-233063643	chr1:233063643-233109859	1q42.2	495	46217	0	0	hsa-piR-1513, hsa-piR-15183
chr1:243170706-243178526	chr1:243155638-243170706	1q43	495	15069	4.64646	0.40404	hsa-piR-3381
chr1:243170706-243178526	chr1:243170706-243178526	1q43	495	7821	9.09091	0.40404	hsa-piR-15181, hsa-piR-15183, hsa-piR-7435
chr1:243179531-243181442	chr1:243179531-243181442	1q43	495	1912	16.3636	0.40404	hsa-piR-23197
chr1:243179531-243181442	chr1:243181442-243193846	1q43	495	12405	31.1111	0	hsa-piR-20792, hsa-piR-23197, hsa-piR-31204
chr1:243181442-243204396	chr1:243179531-243181442	1q43	495	1912	16.3636	0.40404	hsa-piR-23197
chr1:243181442-243204396	chr1:243181442-243193846	1q43	495	12405	31.1111	0	hsa-piR-20792, hsa-piR-23197, hsa-piR-31204
chr1:243181442-243204396	chr1:243193846-243225691	1q43	495	31846	31.7172	0	hsa-piR-10127, hsa-piR-12263, hsa-piR-12585, hsa-piR-14606, hsa-piR-14697, hsa-piR-14698, hsa-piR-14988, hsa-piR-15025, hsa-piR-15070, hsa-piR-15071, hsa-piR-176, hsa-piR-19569, hsa-piR-19938, hsa-piR-19956, hsa-piR-20116, hsa-piR-20117, hsa-piR-22269, hsa-piR-23197, hsa-piR-23924, hsa-piR-24198, hsa-piR-25145, hsa-piR-25824, hsa-piR-26386, hsa-piR-28117, hsa-piR-28581, hsa-piR-2876, hsa-piR-2890…
chr1:243205171-243215128	chr1:243193846-243225691	1q43	495	31846	31.7172	0	hsa-piR-10127, hsa-piR-12263, hsa-piR-12585, hsa-piR-14606, hsa-piR-14697, hsa-piR-14698, hsa-piR-14988, hsa-piR-15025, hsa-piR-15070, hsa-piR-15071, hsa-piR-176, hsa-piR-19569, hsa-piR-19938, hsa-piR-19956, hsa-piR-20116, hsa-piR-20117, hsa-piR-22269, hsa-piR-23197, hsa-piR-23924, hsa-piR-24198, hsa-piR-25145, hsa-piR-25824, hsa-piR-26386, hsa-piR-28117, hsa-piR-28581, hsa-piR-2876, hsa-piR-2890…
chr1:243215128-243223205	chr1:243193846-243225691	1q43	495	31846	31.7172	0	hsa-piR-10127, hsa-piR-12263, hsa-piR-12585, hsa-piR-14606, hsa-piR-14697, hsa-piR-14698, hsa-piR-14988, hsa-piR-15025, hsa-piR-15070, hsa-piR-15071, hsa-piR-176, hsa-piR-19569, hsa-piR-19938, hsa-piR-19956, hsa-piR-20116, hsa-piR-20117, hsa-piR-22269, hsa-piR-23197, hsa-piR-23924, hsa-piR-24198, hsa-piR-25145, hsa-piR-25824, hsa-piR-26386, hsa-piR-28117, hsa-piR-28581, hsa-piR-2876, hsa-piR-2890…
chr1:243225691-243243105	chr1:243193846-243225691	1q43	495	31846	31.7172	0	hsa-piR-10127, hsa-piR-12263, hsa-piR-12585, hsa-piR-14606, hsa-piR-14697, hsa-piR-14698, hsa-piR-14988, hsa-piR-15025, hsa-piR-15070, hsa-piR-15071, hsa-piR-176, hsa-piR-19569, hsa-piR-19938, hsa-piR-19956, hsa-piR-20116, hsa-piR-20117, hsa-piR-22269, hsa-piR-23197, hsa-piR-23924, hsa-piR-24198, hsa-piR-25145, hsa-piR-25824, hsa-piR-26386, hsa-piR-28117, hsa-piR-28581, hsa-piR-2876, hsa-piR-2890…
chr1:243225691-243243105	chr1:243225691-243243105	1q43	495	17415	30.9091	0	hsa-piR-13098, hsa-piR-17290, hsa-piR-20792, hsa-piR-23197, hsa-piR-23996, hsa-piR-24234, hsa-piR-24847, hsa-piR-4467, hsa-piR-5081, hsa-piR-5142, hsa-piR-6251, hsa-piR-7816, hsa-piR-9697
chr1:243225691-243243105	chr1:243243105-243263085	1q43	495	19981	16.5657	0	hsa-piR-12263, hsa-piR-15181, hsa-piR-15182, hsa-piR-20108, hsa-piR-20116, hsa-piR-20117, hsa-piR-20118, hsa-piR-20731, hsa-piR-20792, hsa-piR-28117, hsa-piR-32652, hsa-piR-973
chr1:217494966-217498869	chr1:217438604-217503960	1q41	495	65357	0	0	hsa-piR-1513, hsa-piR-20792, hsa-piR-22269, hsa-piR-23839, hsa-piR-26918, hsa-piR-30603
chr1:231936841-231940580	chr1:231926483-231945942	1q42.2	495	19460	0.40404	0.20202	hsa-piR-15183, hsa-piR-20792, hsa-piR-20792, hsa-piR-23197, hsa-piR-23197, hsa-piR-32002, hsa-piR-5081
chr1:231929515-231936841	chr1:231926483-231945942	1q42.2	495	19460	0.40404	0.20202	hsa-piR-15183, hsa-piR-20792, hsa-piR-20792, hsa-piR-23197, hsa-piR-23197, hsa-piR-32002, hsa-piR-5081
chr1:231926483-231927967	chr1:231921934-231926483	1q42.2	495	4550	0.20202	0.20202	hsa-piR-32002
chr1:231926483-231927967	chr1:231926483-231945942	1q42.2	495	19460	0.40404	0.20202	hsa-piR-15183, hsa-piR-20792, hsa-piR-20792, hsa-piR-23197, hsa-piR-23197, hsa-piR-32002, hsa-piR-5081
chr1:231926010-231926483	chr1:231921934-231926483	1q42.2	495	4550	0.20202	0.20202	hsa-piR-32002
chr1:231926010-231926483	chr1:231926483-231945942	1q42.2	495	19460	0.40404	0.20202	hsa-piR-15183, hsa-piR-20792, hsa-piR-20792, hsa-piR-23197, hsa-piR-23197, hsa-piR-32002, hsa-piR-5081
chr1:87705356-87709014	chr1:87705180-87711697	1p22.3	495	6518	0.606061	0	hsa-piR-20108
chr1:231781556-231782204	chr1:231780637-231791422	1q42.2	495	10786	0.606061	0	hsa-piR-18170, hsa-piR-2086, hsa-piR-23839, hsa-piR-25216, hsa-piR-29994, hsa-piR-32723
chr1:1253721-1261344	chr1:1253721-1282675	1p36.33	495	28955	24.0404	0.606061	hsa-piR-10735, hsa-piR-11873, hsa-piR-19252
chr1:1235833-1236796	chr1:1236295-1236796	1p36.33	495	502	33.9394	0	hsa-piR-12190
chr1:1215623-1217572	chr1:1215623-1226868	1p36.33	495	11246	31.5152	0	hsa-piR-22269, hsa-piR-30603
chr1:1215623-1217572	chr1:1212197-1215623	1p36.33	495	3427	31.3131	0	hsa-piR-12263, hsa-piR-15181, hsa-piR-15182, hsa-piR-20116, hsa-piR-20117, hsa-piR-20792, hsa-piR-20792, hsa-piR-23197, hsa-piR-23197, hsa-piR-28117, hsa-piR-32652
chr1:1214180-1215623	chr1:1215623-1226868	1p36.33	495	11246	31.5152	0	hsa-piR-22269, hsa-piR-30603
chr1:1214180-1215623	chr1:1212197-1215623	1p36.33	495	3427	31.3131	0	hsa-piR-12263, hsa-piR-15181, hsa-piR-15182, hsa-piR-20116, hsa-piR-20117, hsa-piR-20792, hsa-piR-20792, hsa-piR-23197, hsa-piR-23197, hsa-piR-28117, hsa-piR-32652
chr1:1213288-1214180	chr1:1212197-1215623	1p36.33	495	3427	31.3131	0	hsa-piR-12263, hsa-piR-15181, hsa-piR-15182, hsa-piR-20116, hsa-piR-20117, hsa-piR-20792, hsa-piR-20792, hsa-piR-23197, hsa-piR-23197, hsa-piR-28117, hsa-piR-32652
chr1:1212242-1213288	chr1:1212197-1215623	1p36.33	495	3427	31.3131	0	hsa-piR-12263, hsa-piR-15181, hsa-piR-15182, hsa-piR-20116, hsa-piR-20117, hsa-piR-20792, hsa-piR-20792, hsa-piR-23197, hsa-piR-23197, hsa-piR-28117, hsa-piR-32652
chr1:1211524-1212242	chr1:1212197-1215623	1p36.33	495	3427	31.3131	0	hsa-piR-12263, hsa-piR-15181, hsa-piR-15182, hsa-piR-20116, hsa-piR-20117, hsa-piR-20792, hsa-piR-20792, hsa-piR-23197, hsa-piR-23197, hsa-piR-28117, hsa-piR-32652
chr1:1211524-1212242	chr1:1186489-1212197	1p36.33	495	25709	31.1111	0	hsa-piR-1513, hsa-piR-15181, hsa-piR-15182, hsa-piR-18867, hsa-piR-20115, hsa-piR-20116, hsa-piR-20117, hsa-piR-20792, hsa-piR-23197, hsa-piR-23197, hsa-piR-28117, hsa-piR-32652, hsa-piR-5081, hsa-piR-5915
chr1:920797-923508	chr1:894885-1023879	1p36.33	495	128995	30.101	0	hsa-piR-12263, hsa-piR-13082, hsa-piR-13420, hsa-piR-15181, hsa-piR-15183, hsa-piR-18867, hsa-piR-20116, hsa-piR-20117, hsa-piR-20792, hsa-piR-20792, hsa-piR-22269, hsa-piR-23197, hsa-piR-23197, hsa-piR-23398, hsa-piR-24697, hsa-piR-25984, hsa-piR-26918, hsa-piR-26918, hsa-piR-30451, hsa-piR-32002, hsa-piR-32002, hsa-piR-32652, hsa-piR-7325, hsa-piR-8367, hsa-piR-8368, hsa-piR-8369, hsa-piR-8370,…
chr1:911590-920797	chr1:894885-1023879	1p36.33	495	128995	30.101	0	hsa-piR-12263, hsa-piR-13082, hsa-piR-13420, hsa-piR-15181, hsa-piR-15183, hsa-piR-18867, hsa-piR-20116, hsa-piR-20117, hsa-piR-20792, hsa-piR-20792, hsa-piR-22269, hsa-piR-23197, hsa-piR-23197, hsa-piR-23398, hsa-piR-24697, hsa-piR-25984, hsa-piR-26918, hsa-piR-26918, hsa-piR-30451, hsa-piR-32002, hsa-piR-32002, hsa-piR-32652, hsa-piR-7325, hsa-piR-8367, hsa-piR-8368, hsa-piR-8369, hsa-piR-8370,…
chr1:584105-614530	chr1:614530-666284	1p36.33	495	51755	25.0505	2.82828	hsa-piR-10127, hsa-piR-12263, hsa-piR-12585, hsa-piR-14606, hsa-piR-14697, hsa-piR-14698, hsa-piR-14988, hsa-piR-15025, hsa-piR-15070, hsa-piR-15071, hsa-piR-176, hsa-piR-19569, hsa-piR-19938, hsa-piR-19956, hsa-piR-20116, hsa-piR-20117, hsa-piR-20520, hsa-piR-2086, hsa-piR-22269, hsa-piR-23197, hsa-piR-24198, hsa-piR-25145, hsa-piR-2579, hsa-piR-25824, hsa-piR-26386, hsa-piR-26918, hsa-piR-28117…
chr1:584105-614530	chr1:549586-614530	1p36.33	495	64945	24.8485	3.0303	hsa-piR-10185, hsa-piR-15183, hsa-piR-20792, hsa-piR-22273, hsa-piR-23197, hsa-piR-23197, hsa-piR-23839, hsa-piR-25490, hsa-piR-26918, hsa-piR-31204
chr1:469361-549586	chr1:549586-614530	1p36.33	495	64945	24.8485	3.0303	hsa-piR-10185, hsa-piR-15183, hsa-piR-20792, hsa-piR-22273, hsa-piR-23197, hsa-piR-23197, hsa-piR-23839, hsa-piR-25490, hsa-piR-26918, hsa-piR-31204
chr1:469361-549586	chr1:469361-549586	1p36.33	495	80226	39.1919	0.808081	hsa-piR-18235, hsa-piR-20116, hsa-piR-20117, hsa-piR-20118, hsa-piR-20792, hsa-piR-20792, hsa-piR-23197, hsa-piR-28117, hsa-piR-32002, hsa-piR-32652, hsa-piR-701
chr1:469361-549586	chr1:380356-469361	1p36.33	495	89006	40.404	0.606061	hsa-piR-10185, hsa-piR-12263, hsa-piR-15183, hsa-piR-18235, hsa-piR-20792, hsa-piR-20792, hsa-piR-23197, hsa-piR-23197, hsa-piR-23839, hsa-piR-25490, hsa-piR-25780, hsa-piR-26918, hsa-piR-31204, hsa-piR-701, hsa-piR-701
chr1:380356-469361	chr1:469361-549586	1p36.33	495	80226	39.1919	0.808081	hsa-piR-18235, hsa-piR-20116, hsa-piR-20117, hsa-piR-20118, hsa-piR-20792, hsa-piR-20792, hsa-piR-23197, hsa-piR-28117, hsa-piR-32002, hsa-piR-32652, hsa-piR-701
chr1:380356-469361	chr1:380356-469361	1p36.33	495	89006	40.404	0.606061	hsa-piR-10185, hsa-piR-12263, hsa-piR-15183, hsa-piR-18235, hsa-piR-20792, hsa-piR-20792, hsa-piR-23197, hsa-piR-23197, hsa-piR-23839, hsa-piR-25490, hsa-piR-25780, hsa-piR-26918, hsa-piR-31204, hsa-piR-701, hsa-piR-701
chr1:380356-469361	chr1:235833-380356	1p36.33	495	144524	41.2121	0.606061	hsa-piR-10127, hsa-piR-12263, hsa-piR-12585, hsa-piR-14606, hsa-piR-14697, hsa-piR-14698, hsa-piR-14988, hsa-piR-15025, hsa-piR-15070, hsa-piR-15071, hsa-piR-17290, hsa-piR-176, hsa-piR-19569, hsa-piR-19938, hsa-piR-19956, hsa-piR-20116, hsa-piR-20117, hsa-piR-20520, hsa-piR-20792, hsa-piR-20792, hsa-piR-2086, hsa-piR-22269, hsa-piR-22273, hsa-piR-23197, hsa-piR-23197, hsa-piR-24198, hsa-piR-2514…
chr1:356492-380356	chr1:380356-469361	1p36.33	495	89006	40.404	0.606061	hsa-piR-10185, hsa-piR-12263, hsa-piR-15183, hsa-piR-18235, hsa-piR-20792, hsa-piR-20792, hsa-piR-23197, hsa-piR-23197, hsa-piR-23839, hsa-piR-25490, hsa-piR-25780, hsa-piR-26918, hsa-piR-31204, hsa-piR-701, hsa-piR-701
chr1:356492-380356	chr1:235833-380356	1p36.33	495	144524	41.2121	0.606061	hsa-piR-10127, hsa-piR-12263, hsa-piR-12585, hsa-piR-14606, hsa-piR-14697, hsa-piR-14698, hsa-piR-14988, hsa-piR-15025, hsa-piR-15070, hsa-piR-15071, hsa-piR-17290, hsa-piR-176, hsa-piR-19569, hsa-piR-19938, hsa-piR-19956, hsa-piR-20116, hsa-piR-20117, hsa-piR-20520, hsa-piR-20792, hsa-piR-20792, hsa-piR-2086, hsa-piR-22269, hsa-piR-22273, hsa-piR-23197, hsa-piR-23197, hsa-piR-24198, hsa-piR-2514…
chr1:296190-356492	chr1:235833-380356	1p36.33	495	144524	41.2121	0.606061	hsa-piR-10127, hsa-piR-12263, hsa-piR-12585, hsa-piR-14606, hsa-piR-14697, hsa-piR-14698, hsa-piR-14988, hsa-piR-15025, hsa-piR-15070, hsa-piR-15071, hsa-piR-17290, hsa-piR-176, hsa-piR-19569, hsa-piR-19938, hsa-piR-19956, hsa-piR-20116, hsa-piR-20117, hsa-piR-20520, hsa-piR-20792, hsa-piR-20792, hsa-piR-2086, hsa-piR-22269, hsa-piR-22273, hsa-piR-23197, hsa-piR-23197, hsa-piR-24198, hsa-piR-2514…
chr1:196802037-196807289	chr1:196802037-196807289	1q31.3	495	5253	60	1.81818	hsa-piR-23197
chr1:196799706-196800435	chr1:196799706-196800435	1q31.3	495	730	46.0606	11.5152	hsa-piR-20792
chr1:235833-296190	chr1:235833-380356	1p36.33	495	144524	41.2121	0.606061	hsa-piR-10127, hsa-piR-12263, hsa-piR-12585, hsa-piR-14606, hsa-piR-14697, hsa-piR-14698, hsa-piR-14988, hsa-piR-15025, hsa-piR-15070, hsa-piR-15071, hsa-piR-17290, hsa-piR-176, hsa-piR-19569, hsa-piR-19938, hsa-piR-19956, hsa-piR-20116, hsa-piR-20117, hsa-piR-20520, hsa-piR-20792, hsa-piR-20792, hsa-piR-2086, hsa-piR-22269, hsa-piR-22273, hsa-piR-23197, hsa-piR-23197, hsa-piR-24198, hsa-piR-2514…
chr1:235833-296190	chr1:235699-235833	1p36.33	495	135	41.0101	0.606061	hsa-piR-20284
chr1:196753441-196757081	chr1:196749848-196753441	1q31.3	495	3594	61.4141	7.67677	hsa-piR-25556, hsa-piR-3501
chr1:196753441-196757081	chr1:196753441-196757081	1q31.3	495	3641	61.2121	7.67677	hsa-piR-20152, hsa-piR-21284, hsa-piR-23581, hsa-piR-29994
chr1:196749848-196753441	chr1:196749848-196753441	1q31.3	495	3594	61.4141	7.67677	hsa-piR-25556, hsa-piR-3501
chr1:196749848-196753441	chr1:196753441-196757081	1q31.3	495	3641	61.2121	7.67677	hsa-piR-20152, hsa-piR-21284, hsa-piR-23581, hsa-piR-29994
chr1:235699-235833	chr1:235833-380356	1p36.33	495	144524	41.2121	0.606061	hsa-piR-10127, hsa-piR-12263, hsa-piR-12585, hsa-piR-14606, hsa-piR-14697, hsa-piR-14698, hsa-piR-14988, hsa-piR-15025, hsa-piR-15070, hsa-piR-15071, hsa-piR-17290, hsa-piR-176, hsa-piR-19569, hsa-piR-19938, hsa-piR-19956, hsa-piR-20116, hsa-piR-20117, hsa-piR-20520, hsa-piR-20792, hsa-piR-20792, hsa-piR-2086, hsa-piR-22269, hsa-piR-22273, hsa-piR-23197, hsa-piR-23197, hsa-piR-24198, hsa-piR-2514…
chr1:235699-235833	chr1:235699-235833	1p36.33	495	135	41.0101	0.606061	hsa-piR-20284
chr1:163654-228717	chr1:163654-228717	1p36.33	495	65064	40.404	2.42424	hsa-piR-12263, hsa-piR-15181, hsa-piR-15182, hsa-piR-15183, hsa-piR-20108, hsa-piR-20116, hsa-piR-20117, hsa-piR-20118, hsa-piR-20731, hsa-piR-20792, hsa-piR-28117, hsa-piR-32652, hsa-piR-7332
chr1:163654-228717	chr1:98595-163654	1p36.33	495	65060	27.6768	13.5354	hsa-piR-10127, hsa-piR-12263, hsa-piR-12585, hsa-piR-13098, hsa-piR-14606, hsa-piR-14697, hsa-piR-14698, hsa-piR-14988, hsa-piR-15025, hsa-piR-15070, hsa-piR-15071, hsa-piR-15181, hsa-piR-16284, hsa-piR-17290, hsa-piR-176, hsa-piR-19569, hsa-piR-19938, hsa-piR-20116, hsa-piR-20116, hsa-piR-20117, hsa-piR-20119, hsa-piR-20792, hsa-piR-22269, hsa-piR-23197, hsa-piR-23996, hsa-piR-24198, hsa-piR-242…
chr1:98595-163654	chr1:163654-228717	1p36.33	495	65064	40.404	2.42424	hsa-piR-12263, hsa-piR-15181, hsa-piR-15182, hsa-piR-15183, hsa-piR-20108, hsa-piR-20116, hsa-piR-20117, hsa-piR-20118, hsa-piR-20731, hsa-piR-20792, hsa-piR-28117, hsa-piR-32652, hsa-piR-7332
chr1:98595-163654	chr1:98595-163654	1p36.33	495	65060	27.6768	13.5354	hsa-piR-10127, hsa-piR-12263, hsa-piR-12585, hsa-piR-13098, hsa-piR-14606, hsa-piR-14697, hsa-piR-14698, hsa-piR-14988, hsa-piR-15025, hsa-piR-15070, hsa-piR-15071, hsa-piR-15181, hsa-piR-16284, hsa-piR-17290, hsa-piR-176, hsa-piR-19569, hsa-piR-19938, hsa-piR-20116, hsa-piR-20116, hsa-piR-20117, hsa-piR-20119, hsa-piR-20792, hsa-piR-22269, hsa-piR-23197, hsa-piR-23996, hsa-piR-24198, hsa-piR-242…
chr1:85267338-85272202	chr1:85225280-85364117	1p22.3	495	138838	0	0	hsa-piR-10185, hsa-piR-1513, hsa-piR-1513, hsa-piR-15181, hsa-piR-15181, hsa-piR-15182, hsa-piR-18867, hsa-piR-20792, hsa-piR-23197, hsa-piR-26918, hsa-piR-32002, hsa-piR-3381, hsa-piR-8920
chr1:65393459-65396415	chr1:65396415-65396719	1p31.3	495	305	0.20202	38.9899	hsa-piR-23839
chr1:65393459-65396415	chr1:65393459-65396415	1p31.3	495	2957	0.20202	38.1818	hsa-piR-1510, hsa-piR-32723
chr1:65396415-65396719	chr1:65396415-65396719	1p31.3	495	305	0.20202	38.9899	hsa-piR-23839
chr1:65396415-65396719	chr1:65393459-65396415	1p31.3	495	2957	0.20202	38.1818	hsa-piR-1510, hsa-piR-32723
chr1:65401981-65406490	chr1:65406490-65410269	1p31.3	495	3780	0	51.9192	hsa-piR-13420, hsa-piR-20792, hsa-piR-23197, hsa-piR-32002
chr1:65401981-65406490	chr1:65401981-65406490	1p31.3	495	4510	0	51.7172	hsa-piR-22269
chr1:65408345-65410117	chr1:65406490-65410269	1p31.3	495	3780	0	51.9192	hsa-piR-13420, hsa-piR-20792, hsa-piR-23197, hsa-piR-32002
chr1:72800557-72803541	chr1:72803541-72804658	1p31.1	495	1118	61.6162	8.08081	hsa-piR-1510
chr1:72800557-72803541	chr1:72800557-72803541	1p31.1	495	2985	63.2323	7.87879	hsa-piR-1513
chr1:72803541-72804658	chr1:72803541-72804658	1p31.1	495	1118	61.6162	8.08081	hsa-piR-1510
chr1:72803541-72804658	chr1:72800557-72803541	1p31.1	495	2985	63.2323	7.87879	hsa-piR-1513
chr1:149670179-149676729	chr1:149652461-149676729	1q21.2	495	24269	21.4141	0	hsa-piR-20792, hsa-piR-23197, hsa-piR-32002, hsa-piR-7540
chr1:149670179-149676729	chr1:149676729-149684202	1q21.2	495	7474	20.404	0	hsa-piR-20636, hsa-piR-23140, hsa-piR-23496, hsa-piR-24552, hsa-piR-24553, hsa-piR-5969, hsa-piR-5970
chr1:148580449-148606453	chr1:148580449-148632305	1q21.2	495	51857	37.9798	0	hsa-piR-18106, hsa-piR-20792, hsa-piR-20792, hsa-piR-21023, hsa-piR-22235, hsa-piR-22236, hsa-piR-22269, hsa-piR-23197, hsa-piR-23197, hsa-piR-23446, hsa-piR-23839, hsa-piR-23839, hsa-piR-26239, hsa-piR-26918, hsa-piR-28727, hsa-piR-29204, hsa-piR-29205, hsa-piR-29205, hsa-piR-29994, hsa-piR-31902, hsa-piR-32723, hsa-piR-78, hsa-piR-8604, hsa-piR-8654
chr1:148580449-148606453	chr1:148575558-148580449	1q21.2	495	4892	36.5657	0	hsa-piR-15181, hsa-piR-15182, hsa-piR-17896, hsa-piR-18373, hsa-piR-20792, hsa-piR-21013, hsa-piR-22269, hsa-piR-26987
chr1:148705208-148768557	chr1:148662374-148789654	1q21.2	495	127281	27.8788	1.61616	hsa-piR-15181, hsa-piR-15182, hsa-piR-17896, hsa-piR-18373, hsa-piR-20792, hsa-piR-20792, hsa-piR-21013, hsa-piR-21023, hsa-piR-22235, hsa-piR-22236, hsa-piR-22236, hsa-piR-22269, hsa-piR-23197, hsa-piR-23197, hsa-piR-23446, hsa-piR-23839, hsa-piR-23839, hsa-piR-26239, hsa-piR-26918, hsa-piR-26987, hsa-piR-28117, hsa-piR-28727, hsa-piR-28727, hsa-piR-29204, hsa-piR-29205, hsa-piR-29994, hsa-piR-3…
chr1:149598086-149617469	chr1:149598086-149631220	1q21.2	495	33135	23.6364	0	hsa-piR-13522, hsa-piR-1513, hsa-piR-15181, hsa-piR-15182, hsa-piR-1579, hsa-piR-20116, hsa-piR-20117, hsa-piR-20118, hsa-piR-20792, hsa-piR-22269, hsa-piR-23197, hsa-piR-25837, hsa-piR-28117, hsa-piR-29000, hsa-piR-32652, hsa-piR-7435
chr1:149598086-149617469	chr1:149563724-149598086	1q21.2	495	34363	23.6364	0.606061	hsa-piR-10185, hsa-piR-20116, hsa-piR-20117, hsa-piR-20118, hsa-piR-23197, hsa-piR-23839, hsa-piR-24961, hsa-piR-28117, hsa-piR-31880, hsa-piR-32635, hsa-piR-32652
chr1:149661965-149670179	chr1:149652461-149676729	1q21.2	495	24269	21.4141	0	hsa-piR-20792, hsa-piR-23197, hsa-piR-32002, hsa-piR-7540
chr1:149676729-149684202	chr1:149652461-149676729	1q21.2	495	24269	21.4141	0	hsa-piR-20792, hsa-piR-23197, hsa-piR-32002, hsa-piR-7540
chr1:149676729-149684202	chr1:149676729-149684202	1q21.2	495	7474	20.404	0	hsa-piR-20636, hsa-piR-23140, hsa-piR-23496, hsa-piR-24552, hsa-piR-24553, hsa-piR-5969, hsa-piR-5970
chr1:1261344-1296586	chr1:1282675-1467525	1p36.33	495	184851	23.8384	0.606061	hsa-piR-11707, hsa-piR-12263, hsa-piR-12263, hsa-piR-1408, hsa-piR-1513, hsa-piR-1513, hsa-piR-15181, hsa-piR-15181, hsa-piR-15182, hsa-piR-15182, hsa-piR-15183, hsa-piR-15183, hsa-piR-16407, hsa-piR-16408, hsa-piR-18867, hsa-piR-20116, hsa-piR-20116, hsa-piR-20117, hsa-piR-20117, hsa-piR-20118, hsa-piR-20118, hsa-piR-20792, hsa-piR-20792, hsa-piR-2139, hsa-piR-22269, hsa-piR-22269, hsa-piR-23197…
chr1:1261344-1296586	chr1:1253721-1282675	1p36.33	495	28955	24.0404	0.606061	hsa-piR-10735, hsa-piR-11873, hsa-piR-19252
chr1:549586-584105	chr1:549586-614530	1p36.33	495	64945	24.8485	3.0303	hsa-piR-10185, hsa-piR-15183, hsa-piR-20792, hsa-piR-22273, hsa-piR-23197, hsa-piR-23197, hsa-piR-23839, hsa-piR-25490, hsa-piR-26918, hsa-piR-31204
chr1:549586-584105	chr1:469361-549586	1p36.33	495	80226	39.1919	0.808081	hsa-piR-18235, hsa-piR-20116, hsa-piR-20117, hsa-piR-20118, hsa-piR-20792, hsa-piR-20792, hsa-piR-23197, hsa-piR-28117, hsa-piR-32002, hsa-piR-32652, hsa-piR-701
chr2:70666433-70668533	chr2:70656171-70668533	2p13.3	495	12363	0	2.0202	hsa-piR-23197, hsa-piR-23839, hsa-piR-31880, hsa-piR-32635
chr2:70656171-70659623	chr2:70656171-70668533	2p13.3	495	12363	0	2.0202	hsa-piR-23197, hsa-piR-23839, hsa-piR-31880, hsa-piR-32635
chr2:70656171-70659623	chr2:70655690-70656171	2p13.3	495	482	0	1.81818	hsa-piR-12263, hsa-piR-15181, hsa-piR-15182, hsa-piR-15183, hsa-piR-20792
chr2:70668738-70669587	chr2:70668738-70669587	2p13.3	495	850	0	1.0101	hsa-piR-31880, hsa-piR-32635
chr2:70668738-70669587	chr2:70669587-70674103	2p13.3	495	4517	0.20202	0	hsa-piR-12263
chr2:70655690-70656171	chr2:70656171-70668533	2p13.3	495	12363	0	2.0202	hsa-piR-23197, hsa-piR-23839, hsa-piR-31880, hsa-piR-32635
chr2:70655690-70656171	chr2:70655690-70656171	2p13.3	495	482	0	1.81818	hsa-piR-12263, hsa-piR-15181, hsa-piR-15182, hsa-piR-15183, hsa-piR-20792
chr2:77976705-77976963	chr2:77976705-77976963	2p12	495	259	10.101	0	hsa-piR-20792, hsa-piR-23197, hsa-piR-32002
chr2:77976705-77976963	chr2:77976963-77981952	2p12	495	4990	10.303	0	hsa-piR-20152, hsa-piR-23408, hsa-piR-32002
chr2:77976963-77977185	chr2:77976705-77976963	2p12	495	259	10.101	0	hsa-piR-20792, hsa-piR-23197, hsa-piR-32002
chr2:77976963-77977185	chr2:77976963-77981952	2p12	495	4990	10.303	0	hsa-piR-20152, hsa-piR-23408, hsa-piR-32002
chr2:77977198-77981952	chr2:77976963-77981952	2p12	495	4990	10.303	0	hsa-piR-20152, hsa-piR-23408, hsa-piR-32002
chr2:77977198-77981952	chr2:77981952-77987999	2p12	495	6048	11.3131	0	hsa-piR-11298, hsa-piR-18337, hsa-piR-23839, hsa-piR-25556, hsa-piR-29048, hsa-piR-29994
chr2:132048606-132055156	chr2:131937926-132055156	2q21.1	495	117231	2.0202	0	hsa-piR-10185, hsa-piR-10887, hsa-piR-11041, hsa-piR-11213, hsa-piR-12348, hsa-piR-12348, hsa-piR-13250, hsa-piR-13252, hsa-piR-13253, hsa-piR-13698, hsa-piR-13698, hsa-piR-150, hsa-piR-15033, hsa-piR-1513, hsa-piR-15181, hsa-piR-15182, hsa-piR-15183, hsa-piR-15472, hsa-piR-15711, hsa-piR-16026, hsa-piR-16722, hsa-piR-17142, hsa-piR-17143, hsa-piR-17164, hsa-piR-17627, hsa-piR-17627, hsa-piR-1766…
chr2:132048606-132055156	chr2:132055156-132066095	2q21.1	495	10940	1.61616	0	hsa-piR-25502
chr2:77981952-77986680	chr2:77976963-77981952	2p12	495	4990	10.303	0	hsa-piR-20152, hsa-piR-23408, hsa-piR-32002
chr2:77981952-77986680	chr2:77981952-77987999	2p12	495	6048	11.3131	0	hsa-piR-11298, hsa-piR-18337, hsa-piR-23839, hsa-piR-25556, hsa-piR-29048, hsa-piR-29994
chr2:117627527-117629592	chr2:117624784-117627527	2q14.1	495	2744	27.6768	0	hsa-piR-2086
chr2:117627527-117629592	chr2:117627527-117629599	2q14.1	495	2073	31.1111	0	hsa-piR-10185
chr2:132369325-132388321	chr2:132279256-132436611	2q21.1	495	157356	1.81818	0	hsa-piR-10185, hsa-piR-10228, hsa-piR-12348, hsa-piR-12348, hsa-piR-13252, hsa-piR-13253, hsa-piR-13698, hsa-piR-13698, hsa-piR-14350, hsa-piR-150, hsa-piR-15181, hsa-piR-15183, hsa-piR-15433, hsa-piR-15472, hsa-piR-17373, hsa-piR-17627, hsa-piR-17627, hsa-piR-17880, hsa-piR-19013, hsa-piR-20340, hsa-piR-20792, hsa-piR-21692, hsa-piR-22269, hsa-piR-22269, hsa-piR-23197, hsa-piR-23839, hsa-piR-251…
chr2:132399972-132411642	chr2:132279256-132436611	2q21.1	495	157356	1.81818	0	hsa-piR-10185, hsa-piR-10228, hsa-piR-12348, hsa-piR-12348, hsa-piR-13252, hsa-piR-13253, hsa-piR-13698, hsa-piR-13698, hsa-piR-14350, hsa-piR-150, hsa-piR-15181, hsa-piR-15183, hsa-piR-15433, hsa-piR-15472, hsa-piR-17373, hsa-piR-17627, hsa-piR-17627, hsa-piR-17880, hsa-piR-19013, hsa-piR-20340, hsa-piR-20792, hsa-piR-21692, hsa-piR-22269, hsa-piR-22269, hsa-piR-23197, hsa-piR-23839, hsa-piR-251…
chr2:132482292-132491238	chr2:132464171-132587643	2q21.1 - 2q21.2	495	123473	1.81818	0	hsa-piR-12437, hsa-piR-15181, hsa-piR-15181, hsa-piR-15182, hsa-piR-15182, hsa-piR-17320, hsa-piR-18337, hsa-piR-20116, hsa-piR-20116, hsa-piR-20117, hsa-piR-20117, hsa-piR-20118, hsa-piR-20118, hsa-piR-20792, hsa-piR-20792, hsa-piR-22269, hsa-piR-23197, hsa-piR-23839, hsa-piR-25508, hsa-piR-25629, hsa-piR-28117, hsa-piR-28117, hsa-piR-32652, hsa-piR-32652, hsa-piR-3501
chr2:132509647-132524207	chr2:132464171-132587643	2q21.1 - 2q21.2	495	123473	1.81818	0	hsa-piR-12437, hsa-piR-15181, hsa-piR-15181, hsa-piR-15182, hsa-piR-15182, hsa-piR-17320, hsa-piR-18337, hsa-piR-20116, hsa-piR-20116, hsa-piR-20117, hsa-piR-20117, hsa-piR-20118, hsa-piR-20118, hsa-piR-20792, hsa-piR-20792, hsa-piR-22269, hsa-piR-23197, hsa-piR-23839, hsa-piR-25508, hsa-piR-25629, hsa-piR-28117, hsa-piR-28117, hsa-piR-32652, hsa-piR-32652, hsa-piR-3501
chr2:132524207-132543631	chr2:132464171-132587643	2q21.1 - 2q21.2	495	123473	1.81818	0	hsa-piR-12437, hsa-piR-15181, hsa-piR-15181, hsa-piR-15182, hsa-piR-15182, hsa-piR-17320, hsa-piR-18337, hsa-piR-20116, hsa-piR-20116, hsa-piR-20117, hsa-piR-20117, hsa-piR-20118, hsa-piR-20118, hsa-piR-20792, hsa-piR-20792, hsa-piR-22269, hsa-piR-23197, hsa-piR-23839, hsa-piR-25508, hsa-piR-25629, hsa-piR-28117, hsa-piR-28117, hsa-piR-32652, hsa-piR-32652, hsa-piR-3501
chr2:132543631-132554396	chr2:132464171-132587643	2q21.1 - 2q21.2	495	123473	1.81818	0	hsa-piR-12437, hsa-piR-15181, hsa-piR-15181, hsa-piR-15182, hsa-piR-15182, hsa-piR-17320, hsa-piR-18337, hsa-piR-20116, hsa-piR-20116, hsa-piR-20117, hsa-piR-20117, hsa-piR-20118, hsa-piR-20118, hsa-piR-20792, hsa-piR-20792, hsa-piR-22269, hsa-piR-23197, hsa-piR-23839, hsa-piR-25508, hsa-piR-25629, hsa-piR-28117, hsa-piR-28117, hsa-piR-32652, hsa-piR-32652, hsa-piR-3501
chr2:132554396-132560326	chr2:132464171-132587643	2q21.1 - 2q21.2	495	123473	1.81818	0	hsa-piR-12437, hsa-piR-15181, hsa-piR-15181, hsa-piR-15182, hsa-piR-15182, hsa-piR-17320, hsa-piR-18337, hsa-piR-20116, hsa-piR-20116, hsa-piR-20117, hsa-piR-20117, hsa-piR-20118, hsa-piR-20118, hsa-piR-20792, hsa-piR-20792, hsa-piR-22269, hsa-piR-23197, hsa-piR-23839, hsa-piR-25508, hsa-piR-25629, hsa-piR-28117, hsa-piR-28117, hsa-piR-32652, hsa-piR-32652, hsa-piR-3501
chr2:11249659-11252482	chr2:11247994-11261204	2p25.1	495	13211	0	0.606061	hsa-piR-1513, hsa-piR-15181, hsa-piR-15182, hsa-piR-20116, hsa-piR-20116, hsa-piR-20117, hsa-piR-20117, hsa-piR-20118, hsa-piR-20118, hsa-piR-20792, hsa-piR-23197, hsa-piR-28117, hsa-piR-28117, hsa-piR-32652, hsa-piR-32652
chr2:11243587-11248309	chr2:11247994-11261204	2p25.1	495	13211	0	0.606061	hsa-piR-1513, hsa-piR-15181, hsa-piR-15182, hsa-piR-20116, hsa-piR-20116, hsa-piR-20117, hsa-piR-20117, hsa-piR-20118, hsa-piR-20118, hsa-piR-20792, hsa-piR-23197, hsa-piR-28117, hsa-piR-28117, hsa-piR-32652, hsa-piR-32652
chr2:11243587-11248309	chr2:11243587-11247994	2p25.1	495	4408	0	0.40404	hsa-piR-1513, hsa-piR-20792, hsa-piR-26918
chr2:11243587-11248309	chr2:11169717-11243587	2p25.1	495	73871	0	0	hsa-piR-10185, hsa-piR-1513, hsa-piR-15183, hsa-piR-20115, hsa-piR-20792, hsa-piR-22269, hsa-piR-23197, hsa-piR-23197, hsa-piR-23780, hsa-piR-23839, hsa-piR-28117, hsa-piR-30073, hsa-piR-30374
chr2:132597079-132601673	chr2:132587643-132616438	2q21.2	495	28796	1.81818	0	hsa-piR-22269, hsa-piR-30603
chr2:132608602-132614492	chr2:132587643-132616438	2q21.2	495	28796	1.81818	0	hsa-piR-22269, hsa-piR-30603
chr2:132637804-132649772	chr2:132639679-132657379	2q21.2	495	17701	1.81818	0.808081	hsa-piR-12263, hsa-piR-1510, hsa-piR-15181, hsa-piR-20792, hsa-piR-22269, hsa-piR-23197, hsa-piR-23197, hsa-piR-30373, hsa-piR-32002
chr2:132649772-132657379	chr2:132639679-132657379	2q21.2	495	17701	1.81818	0.808081	hsa-piR-12263, hsa-piR-1510, hsa-piR-15181, hsa-piR-20792, hsa-piR-22269, hsa-piR-23197, hsa-piR-23197, hsa-piR-30373, hsa-piR-32002
chr2:132649772-132657379	chr2:132657379-132661271	2q21.2	495	3893	1.81818	0.20202	hsa-piR-15181, hsa-piR-15182, hsa-piR-20792, hsa-piR-22269
chr2:132657379-132666262	chr2:132639679-132657379	2q21.2	495	17701	1.81818	0.808081	hsa-piR-12263, hsa-piR-1510, hsa-piR-15181, hsa-piR-20792, hsa-piR-22269, hsa-piR-23197, hsa-piR-23197, hsa-piR-30373, hsa-piR-32002
chr2:132657379-132666262	chr2:132657379-132661271	2q21.2	495	3893	1.81818	0.20202	hsa-piR-15181, hsa-piR-15182, hsa-piR-20792, hsa-piR-22269
chr2:132657379-132666262	chr2:132661271-132731518	2q21.2	495	70248	1.81818	0	hsa-piR-1513, hsa-piR-20792, hsa-piR-22269, hsa-piR-23197, hsa-piR-26918, hsa-piR-28610, hsa-piR-30603, hsa-piR-32002
chr2:132666262-132676616	chr2:132661271-132731518	2q21.2	495	70248	1.81818	0	hsa-piR-1513, hsa-piR-20792, hsa-piR-22269, hsa-piR-23197, hsa-piR-26918, hsa-piR-28610, hsa-piR-30603, hsa-piR-32002
chr2:132676616-132696221	chr2:132661271-132731518	2q21.2	495	70248	1.81818	0	hsa-piR-1513, hsa-piR-20792, hsa-piR-22269, hsa-piR-23197, hsa-piR-26918, hsa-piR-28610, hsa-piR-30603, hsa-piR-32002
chr2:132700498-132706639	chr2:132661271-132731518	2q21.2	495	70248	1.81818	0	hsa-piR-1513, hsa-piR-20792, hsa-piR-22269, hsa-piR-23197, hsa-piR-26918, hsa-piR-28610, hsa-piR-30603, hsa-piR-32002
chr2:132706639-132711769	chr2:132661271-132731518	2q21.2	495	70248	1.81818	0	hsa-piR-1513, hsa-piR-20792, hsa-piR-22269, hsa-piR-23197, hsa-piR-26918, hsa-piR-28610, hsa-piR-30603, hsa-piR-32002
chr2:132716947-132728913	chr2:132661271-132731518	2q21.2	495	70248	1.81818	0	hsa-piR-1513, hsa-piR-20792, hsa-piR-22269, hsa-piR-23197, hsa-piR-26918, hsa-piR-28610, hsa-piR-30603, hsa-piR-32002
chr2:132760062-132762542	chr2:132758815-132762542	2q21.2	495	3728	2.42424	0	hsa-piR-20111
chr2:132780250-132788116	chr2:132768973-132793722	2q21.2	495	24750	3.43434	0	hsa-piR-15181, hsa-piR-20116, hsa-piR-20117, hsa-piR-20118, hsa-piR-28117, hsa-piR-32652
chr2:132793722-132803324	chr2:132768973-132793722	2q21.2	495	24750	3.43434	0	hsa-piR-15181, hsa-piR-20116, hsa-piR-20117, hsa-piR-20118, hsa-piR-28117, hsa-piR-32652
chr2:132793722-132803324	chr2:132793722-132838051	2q21.2	495	44330	3.23232	0	hsa-piR-11298, hsa-piR-20152, hsa-piR-22075, hsa-piR-22273, hsa-piR-23171, hsa-piR-23839, hsa-piR-25556, hsa-piR-26646, hsa-piR-26997, hsa-piR-9187
chr2:132818465-132829052	chr2:132793722-132838051	2q21.2	495	44330	3.23232	0	hsa-piR-11298, hsa-piR-20152, hsa-piR-22075, hsa-piR-22273, hsa-piR-23171, hsa-piR-23839, hsa-piR-25556, hsa-piR-26646, hsa-piR-26997, hsa-piR-9187
chr2:132840703-132844161	chr2:132838051-132898924	2q21.2	495	60874	3.0303	0	hsa-piR-2086, hsa-piR-22269, hsa-piR-23197, hsa-piR-28117, hsa-piR-30778, hsa-piR-31176, hsa-piR-32723, hsa-piR-797, hsa-piR-8920
chr2:132853400-132860918	chr2:132838051-132898924	2q21.2	495	60874	3.0303	0	hsa-piR-2086, hsa-piR-22269, hsa-piR-23197, hsa-piR-28117, hsa-piR-30778, hsa-piR-31176, hsa-piR-32723, hsa-piR-797, hsa-piR-8920
chr2:132864344-132869802	chr2:132838051-132898924	2q21.2	495	60874	3.0303	0	hsa-piR-2086, hsa-piR-22269, hsa-piR-23197, hsa-piR-28117, hsa-piR-30778, hsa-piR-31176, hsa-piR-32723, hsa-piR-797, hsa-piR-8920
chr2:132869802-132875327	chr2:132838051-132898924	2q21.2	495	60874	3.0303	0	hsa-piR-2086, hsa-piR-22269, hsa-piR-23197, hsa-piR-28117, hsa-piR-30778, hsa-piR-31176, hsa-piR-32723, hsa-piR-797, hsa-piR-8920
chr2:132882901-132888078	chr2:132838051-132898924	2q21.2	495	60874	3.0303	0	hsa-piR-2086, hsa-piR-22269, hsa-piR-23197, hsa-piR-28117, hsa-piR-30778, hsa-piR-31176, hsa-piR-32723, hsa-piR-797, hsa-piR-8920
chr2:132888078-132894139	chr2:132838051-132898924	2q21.2	495	60874	3.0303	0	hsa-piR-2086, hsa-piR-22269, hsa-piR-23197, hsa-piR-28117, hsa-piR-30778, hsa-piR-31176, hsa-piR-32723, hsa-piR-797, hsa-piR-8920
chr2:46699129-46701427	chr2:46698239-46704527	2p21	495	6289	25.6566	0	hsa-piR-20152, hsa-piR-2086, hsa-piR-22273, hsa-piR-23581, hsa-piR-23839, hsa-piR-29994
chr2:132916847-132925063	chr2:132898924-132932423	2q21.2	495	33500	3.0303	0	hsa-piR-15181, hsa-piR-15182, hsa-piR-15183, hsa-piR-16968, hsa-piR-20792, hsa-piR-22269, hsa-piR-23197, hsa-piR-23197
chr2:132930512-132932423	chr2:132898924-132932423	2q21.2	495	33500	3.0303	0	hsa-piR-15181, hsa-piR-15182, hsa-piR-15183, hsa-piR-16968, hsa-piR-20792, hsa-piR-22269, hsa-piR-23197, hsa-piR-23197
chr2:132930512-132932423	chr2:132932423-132942400	2q21.2	495	9978	2.82828	0	hsa-piR-32002, hsa-piR-326
chr2:203314917-203315536	chr2:203314917-203315208	2q33.2	495	292	19.798	1.81818	hsa-piR-20792
chr2:203314917-203315536	chr2:203315208-203315536	2q33.2	495	329	15.7576	1.81818	hsa-piR-8920
chr2:203312841-203313489	chr2:203311532-203313506	2q33.2	495	1975	37.7778	1.81818	hsa-piR-20792, hsa-piR-22269, hsa-piR-25921
chr2:203311532-203311867	chr2:203311532-203313506	2q33.2	495	1975	37.7778	1.81818	hsa-piR-20792, hsa-piR-22269, hsa-piR-25921
chr2:203310124-203310851	chr2:203310124-203310851	2q33.2	495	728	17.9798	1.81818	hsa-piR-20111
chr2:88435955-88444179	chr2:88406095-88525448	2p11.2	495	119354	0	0	hsa-piR-13547, hsa-piR-1513, hsa-piR-15181, hsa-piR-15182, hsa-piR-15183, hsa-piR-19317, hsa-piR-20116, hsa-piR-20117, hsa-piR-20792, hsa-piR-20792, hsa-piR-22269, hsa-piR-23197, hsa-piR-23197, hsa-piR-25023, hsa-piR-26918, hsa-piR-26918, hsa-piR-28117, hsa-piR-30603, hsa-piR-32002, hsa-piR-32652, hsa-piR-6854, hsa-piR-7233
chr2:10372831-10373290	chr2:10370115-10377473	2p25.1	495	7359	3.43434	0	hsa-piR-18867, hsa-piR-32002, hsa-piR-8920
chr2:28821676-28823954	chr2:28817173-28824952	2p23.2	495	7780	1.81818	0	hsa-piR-22269, hsa-piR-23197, hsa-piR-23197
chr2:28817173-28821676	chr2:28817173-28824952	2p23.2	495	7780	1.81818	0	hsa-piR-22269, hsa-piR-23197, hsa-piR-23197
chr2:47605402-47609315	chr2:47534305-47707772	2p21	495	173468	0.20202	0	hsa-piR-10277, hsa-piR-10278, hsa-piR-10749, hsa-piR-10750, hsa-piR-1138, hsa-piR-11708, hsa-piR-12263, hsa-piR-12263, hsa-piR-12488, hsa-piR-12488, hsa-piR-13522, hsa-piR-1513, hsa-piR-1513, hsa-piR-15181, hsa-piR-15181, hsa-piR-15182, hsa-piR-15182, hsa-piR-15183, hsa-piR-15183, hsa-piR-16407, hsa-piR-16408, hsa-piR-16538, hsa-piR-16539, hsa-piR-17568, hsa-piR-18257, hsa-piR-18624, hsa-piR-1862…
chr2:41243143-41243383	chr2:41242908-41243383	2p22.1	495	476	1.61616	5.25253	hsa-piR-12263, hsa-piR-20792, hsa-piR-22269, hsa-piR-23197
chr2:89963292-89969752	chr2:89963292-89974150	2p11.2	495	10859	35.9596	8.88889	hsa-piR-15183, hsa-piR-20792
chr2:89969752-89974150	chr2:89963292-89974150	2p11.2	495	10859	35.9596	8.88889	hsa-piR-15183, hsa-piR-20792
chr2:89969752-89974150	chr2:89974150-89997049	2p11.2	495	22900	37.3737	7.47475	hsa-piR-20116, hsa-piR-20117, hsa-piR-20118, hsa-piR-23197, hsa-piR-28117, hsa-piR-32652
chr2:127988510-127990773	chr2:127988510-128003058	2q14.3	495	14549	0.606061	0	hsa-piR-1175, hsa-piR-12301, hsa-piR-15181, hsa-piR-15183, hsa-piR-20108, hsa-piR-26115, hsa-piR-26918, hsa-piR-27751, hsa-piR-28610
chr2:127971851-127984123	chr2:127959688-127972642	2q14.3	495	12955	0.40404	0	hsa-piR-12263, hsa-piR-1513, hsa-piR-15181, hsa-piR-20792, hsa-piR-2086, hsa-piR-21905, hsa-piR-23197, hsa-piR-23974, hsa-piR-7908
chr2:127971851-127984123	chr2:127972642-127981891	2q14.3	495	9250	0.606061	0	hsa-piR-20792, hsa-piR-22269, hsa-piR-22269, hsa-piR-23197
chr2:127969524-127971851	chr2:127959688-127972642	2q14.3	495	12955	0.40404	0	hsa-piR-12263, hsa-piR-1513, hsa-piR-15181, hsa-piR-20792, hsa-piR-2086, hsa-piR-21905, hsa-piR-23197, hsa-piR-23974, hsa-piR-7908
chr2:127964972-127969524	chr2:127959688-127972642	2q14.3	495	12955	0.40404	0	hsa-piR-12263, hsa-piR-1513, hsa-piR-15181, hsa-piR-20792, hsa-piR-2086, hsa-piR-21905, hsa-piR-23197, hsa-piR-23974, hsa-piR-7908
chr2:81788114-81792357	chr2:81788114-81792357	2p12	495	4244	7.87879	0.20202	hsa-piR-3381
chr2:81788114-81792357	chr2:81792357-81796700	2p12	495	4344	10.7071	0	hsa-piR-12263, hsa-piR-20792, hsa-piR-22269, hsa-piR-23197
chr2:81792357-81796700	chr2:81788114-81792357	2p12	495	4244	7.87879	0.20202	hsa-piR-3381
chr2:81792357-81796700	chr2:81792357-81796700	2p12	495	4344	10.7071	0	hsa-piR-12263, hsa-piR-20792, hsa-piR-22269, hsa-piR-23197
chr2:81792357-81796700	chr2:81796700-81797489	2p12	495	790	11.3131	0	hsa-piR-23839
chr2:163754564-163760754	chr2:163551696-163866932	2q24.2 - 2q24.3	495	315237	0	0	hsa-piR-10185, hsa-piR-13828, hsa-piR-1510, hsa-piR-1513, hsa-piR-15181, hsa-piR-15181, hsa-piR-15182, hsa-piR-15183, hsa-piR-18867, hsa-piR-19013, hsa-piR-1913, hsa-piR-1999, hsa-piR-20116, hsa-piR-20117, hsa-piR-20436, hsa-piR-20792, hsa-piR-20792, hsa-piR-2086, hsa-piR-22269, hsa-piR-22269, hsa-piR-23197, hsa-piR-23197, hsa-piR-25077, hsa-piR-26918, hsa-piR-28117, hsa-piR-30603, hsa-piR-32002,…
chr2:121801095-121802900	chr2:121798526-121810059	2q14.2	495	11534	4.44444	0	hsa-piR-14454, hsa-piR-20792
chr2:121802900-121810059	chr2:121798526-121810059	2q14.2	495	11534	4.44444	0	hsa-piR-14454, hsa-piR-20792
chr2:121802900-121810059	chr2:121810059-121864071	2q14.2	495	54013	4.24242	0	hsa-piR-12263, hsa-piR-20792, hsa-piR-23197, hsa-piR-32002, hsa-piR-32002, hsa-piR-5081
chr2:214730474-214738754	chr2:214727118-214754485	2q34	495	27368	0	0.808081	hsa-piR-20792, hsa-piR-23197
chr2:164303998-164305350	chr2:164303998-164305350	2q24.3	495	1353	54.9495	0	hsa-piR-32652
chr2:164305393-164308144	chr2:164305393-164308144	2q24.3	495	2752	52.5253	0	hsa-piR-22904, hsa-piR-23706
chr2:82664356-82670405	chr2:82382875-82720830	2p12	495	337956	0	0	hsa-piR-12263, hsa-piR-12535, hsa-piR-1446, hsa-piR-15181, hsa-piR-15181, hsa-piR-15182, hsa-piR-15182, hsa-piR-15183, hsa-piR-20116, hsa-piR-20119, hsa-piR-20792, hsa-piR-20792, hsa-piR-2086, hsa-piR-21273, hsa-piR-22269, hsa-piR-23197, hsa-piR-23197, hsa-piR-23780, hsa-piR-29994, hsa-piR-30073, hsa-piR-30373, hsa-piR-31121, hsa-piR-32002, hsa-piR-32652, hsa-piR-3381, hsa-piR-4467
chr2:82647877-82662774	chr2:82382875-82720830	2p12	495	337956	0	0	hsa-piR-12263, hsa-piR-12535, hsa-piR-1446, hsa-piR-15181, hsa-piR-15181, hsa-piR-15182, hsa-piR-15182, hsa-piR-15183, hsa-piR-20116, hsa-piR-20119, hsa-piR-20792, hsa-piR-20792, hsa-piR-2086, hsa-piR-21273, hsa-piR-22269, hsa-piR-23197, hsa-piR-23197, hsa-piR-23780, hsa-piR-29994, hsa-piR-30073, hsa-piR-30373, hsa-piR-31121, hsa-piR-32002, hsa-piR-32652, hsa-piR-3381, hsa-piR-4467
chr2:82643243-82644541	chr2:82382875-82720830	2p12	495	337956	0	0	hsa-piR-12263, hsa-piR-12535, hsa-piR-1446, hsa-piR-15181, hsa-piR-15181, hsa-piR-15182, hsa-piR-15182, hsa-piR-15183, hsa-piR-20116, hsa-piR-20119, hsa-piR-20792, hsa-piR-20792, hsa-piR-2086, hsa-piR-21273, hsa-piR-22269, hsa-piR-23197, hsa-piR-23197, hsa-piR-23780, hsa-piR-29994, hsa-piR-30073, hsa-piR-30373, hsa-piR-31121, hsa-piR-32002, hsa-piR-32652, hsa-piR-3381, hsa-piR-4467
chr2:64293205-64310322	chr2:64305586-64320346	2p14	495	14761	0	0.606061	hsa-piR-20792, hsa-piR-23197, hsa-piR-23197, hsa-piR-32002
chr2:64293205-64310322	chr2:64296292-64305586	2p14	495	9295	0	0.40404	hsa-piR-12780, hsa-piR-15181, hsa-piR-15182, hsa-piR-17449, hsa-piR-20792, hsa-piR-21533, hsa-piR-29678, hsa-piR-30738, hsa-piR-32652, hsa-piR-8110
chr2:64293205-64310322	chr2:64257001-64296292	2p14	495	39292	0	0	hsa-piR-10749, hsa-piR-10750, hsa-piR-11708, hsa-piR-13284, hsa-piR-1408, hsa-piR-15183, hsa-piR-16407, hsa-piR-16408, hsa-piR-18257, hsa-piR-18631, hsa-piR-18632, hsa-piR-20792, hsa-piR-21132, hsa-piR-21875, hsa-piR-22269, hsa-piR-25004, hsa-piR-31510, hsa-piR-3376, hsa-piR-4467, hsa-piR-5075, hsa-piR-5384, hsa-piR-5559, hsa-piR-7374, hsa-piR-7447, hsa-piR-8638, hsa-piR-8920
chr2:36653528-36654778	chr2:36653528-36654778	2p22.2	495	1251	3.43434	0.40404	hsa-piR-23197
chr2:52765658-52773265	chr2:52765658-52773265	2p16.3	495	7608	37.9798	21.2121	hsa-piR-22269
chr2:53264057-53265852	chr2:53141563-53266662	2p16.2	495	125100	0	0	hsa-piR-10185, hsa-piR-10185, hsa-piR-20115, hsa-piR-20792, hsa-piR-20792, hsa-piR-23197, hsa-piR-23197, hsa-piR-23839, hsa-piR-23839, hsa-piR-28117
chr2:53266662-53271576	chr2:53266662-53290352	2p16.2	495	23691	0.20202	0	hsa-piR-2086, hsa-piR-21905, hsa-piR-3381, hsa-piR-7908
chr2:53266662-53271576	chr2:53141563-53266662	2p16.2	495	125100	0	0	hsa-piR-10185, hsa-piR-10185, hsa-piR-20115, hsa-piR-20792, hsa-piR-20792, hsa-piR-23197, hsa-piR-23197, hsa-piR-23839, hsa-piR-23839, hsa-piR-28117
chr2:53273997-53280196	chr2:53266662-53290352	2p16.2	495	23691	0.20202	0	hsa-piR-2086, hsa-piR-21905, hsa-piR-3381, hsa-piR-7908
chr2:233240760-233241666	chr2:233240760-233241666	2q37.1	495	907	12.9293	0	hsa-piR-12190
chr2:55164995-55165933	chr2:55146100-55269136	2p16.1	495	123037	0	0	hsa-piR-15181, hsa-piR-20116, hsa-piR-20116, hsa-piR-20117, hsa-piR-20117, hsa-piR-20118, hsa-piR-20119, hsa-piR-20792, hsa-piR-22269, hsa-piR-23197, hsa-piR-23709, hsa-piR-26918, hsa-piR-28117, hsa-piR-28160, hsa-piR-30603, hsa-piR-32002, hsa-piR-32652, hsa-piR-32652
chr2:55177297-55181962	chr2:55146100-55269136	2p16.1	495	123037	0	0	hsa-piR-15181, hsa-piR-20116, hsa-piR-20116, hsa-piR-20117, hsa-piR-20117, hsa-piR-20118, hsa-piR-20119, hsa-piR-20792, hsa-piR-22269, hsa-piR-23197, hsa-piR-23709, hsa-piR-26918, hsa-piR-28117, hsa-piR-28160, hsa-piR-30603, hsa-piR-32002, hsa-piR-32652, hsa-piR-32652
chr2:55199056-55208621	chr2:55146100-55269136	2p16.1	495	123037	0	0	hsa-piR-15181, hsa-piR-20116, hsa-piR-20116, hsa-piR-20117, hsa-piR-20117, hsa-piR-20118, hsa-piR-20119, hsa-piR-20792, hsa-piR-22269, hsa-piR-23197, hsa-piR-23709, hsa-piR-26918, hsa-piR-28117, hsa-piR-28160, hsa-piR-30603, hsa-piR-32002, hsa-piR-32652, hsa-piR-32652
chr2:194160231-194164608	chr2:193695809-194220867	2q32.3	495	525059	0	0.20202	hsa-piR-10185, hsa-piR-10185, hsa-piR-10567, hsa-piR-11298, hsa-piR-12263, hsa-piR-12263, hsa-piR-12446, hsa-piR-13420, hsa-piR-13522, hsa-piR-1510, hsa-piR-15181, hsa-piR-15182, hsa-piR-15183, hsa-piR-15656, hsa-piR-16407, hsa-piR-16408, hsa-piR-17740, hsa-piR-18170, hsa-piR-18337, hsa-piR-18337, hsa-piR-18626, hsa-piR-19013, hsa-piR-20108, hsa-piR-20116, hsa-piR-20117, hsa-piR-20152, hsa-piR-20…
chr2:235271298-235272988	chr2:235221142-235357946	2q37.1	495	136805	0.20202	0	hsa-piR-12263, hsa-piR-13420, hsa-piR-13578, hsa-piR-1510, hsa-piR-1513, hsa-piR-15181, hsa-piR-15181, hsa-piR-15182, hsa-piR-15183, hsa-piR-15183, hsa-piR-18867, hsa-piR-20116, hsa-piR-20116, hsa-piR-20117, hsa-piR-20117, hsa-piR-20118, hsa-piR-20118, hsa-piR-20436, hsa-piR-20792, hsa-piR-20792, hsa-piR-22269, hsa-piR-23197, hsa-piR-23197, hsa-piR-23839, hsa-piR-26918, hsa-piR-28117, hsa-piR-281…
chr2:235272988-235275170	chr2:235221142-235357946	2q37.1	495	136805	0.20202	0	hsa-piR-12263, hsa-piR-13420, hsa-piR-13578, hsa-piR-1510, hsa-piR-1513, hsa-piR-15181, hsa-piR-15181, hsa-piR-15182, hsa-piR-15183, hsa-piR-15183, hsa-piR-18867, hsa-piR-20116, hsa-piR-20116, hsa-piR-20117, hsa-piR-20117, hsa-piR-20118, hsa-piR-20118, hsa-piR-20436, hsa-piR-20792, hsa-piR-20792, hsa-piR-22269, hsa-piR-23197, hsa-piR-23197, hsa-piR-23839, hsa-piR-26918, hsa-piR-28117, hsa-piR-281…
chr2:57546832-57550335	chr2:57536927-57628789	2p16.1	495	91863	0	0	hsa-piR-12263, hsa-piR-1510, hsa-piR-20436, hsa-piR-20792, hsa-piR-23398, hsa-piR-23839, hsa-piR-32002, hsa-piR-32723, hsa-piR-3501, hsa-piR-3501
chr2:57551777-57553530	chr2:57536927-57628789	2p16.1	495	91863	0	0	hsa-piR-12263, hsa-piR-1510, hsa-piR-20436, hsa-piR-20792, hsa-piR-23398, hsa-piR-23839, hsa-piR-32002, hsa-piR-32723, hsa-piR-3501, hsa-piR-3501
chr2:57553530-57556121	chr2:57536927-57628789	2p16.1	495	91863	0	0	hsa-piR-12263, hsa-piR-1510, hsa-piR-20436, hsa-piR-20792, hsa-piR-23398, hsa-piR-23839, hsa-piR-32002, hsa-piR-32723, hsa-piR-3501, hsa-piR-3501
chr2:243046778-243089457	chr2:243046778-243089457	2q37.3	495	42680	30.101	0.20202	hsa-piR-12263, hsa-piR-176, hsa-piR-20115, hsa-piR-20116, hsa-piR-20117, hsa-piR-22269, hsa-piR-28117, hsa-piR-28581, hsa-piR-31204, hsa-piR-32002, hsa-piR-32652
chr2:70663824-70664182	chr2:70656171-70668533	2p13.3	495	12363	0	2.0202	hsa-piR-23197, hsa-piR-23839, hsa-piR-31880, hsa-piR-32635
chr3:106380547-106386535	chr3:106357918-106412879	3q13.12	495	54962	0	0	hsa-piR-11298, hsa-piR-13105, hsa-piR-15181, hsa-piR-18337, hsa-piR-20152, hsa-piR-23197, hsa-piR-23197, hsa-piR-23408, hsa-piR-23839, hsa-piR-25556, hsa-piR-29994, hsa-piR-31880, hsa-piR-32002, hsa-piR-32635, hsa-piR-3501, hsa-piR-6988, hsa-piR-9187
chr3:104134165-104134307	chr3:104134165-104134307	3q13.11	495	143	63.2323	0.40404	hsa-piR-22269
chr3:125717689-125720625	chr3:125717689-125720801	3q21.2	495	3113	4.64646	0.20202	hsa-piR-32723
chr3:149002108-149004692	chr3:149002108-149004692	3q25.1	495	2585	11.7172	0	hsa-piR-1446, hsa-piR-30941, hsa-piR-31120, hsa-piR-31121
chr3:149002108-149004692	chr3:149004692-149006805	3q25.1	495	2114	11.1111	0	hsa-piR-20792, hsa-piR-5231
chr3:126402454-126405130	chr3:126362278-126550607	3q21.3	495	188330	0.40404	0	hsa-piR-10185, hsa-piR-1513, hsa-piR-15181, hsa-piR-15183, hsa-piR-18867, hsa-piR-20115, hsa-piR-20116, hsa-piR-20117, hsa-piR-20118, hsa-piR-20152, hsa-piR-2086, hsa-piR-22269, hsa-piR-22273, hsa-piR-22273, hsa-piR-22987, hsa-piR-23408, hsa-piR-23408, hsa-piR-23839, hsa-piR-23839, hsa-piR-25556, hsa-piR-28117, hsa-piR-28117, hsa-piR-32002, hsa-piR-32002, hsa-piR-32652, hsa-piR-3282, hsa-piR-3381…
chr3:105309839-105316213	chr3:105309839-105320509	3q13.11	495	10671	0.20202	0.606061	hsa-piR-20437, hsa-piR-22269, hsa-piR-29048, hsa-piR-32704, hsa-piR-9187
chr3:105309839-105316213	chr3:105305209-105309839	3q13.11	495	4631	0	0.606061	hsa-piR-11298, hsa-piR-18337, hsa-piR-20115, hsa-piR-23839, hsa-piR-28117, hsa-piR-29994, hsa-piR-31880, hsa-piR-32635
chr3:105305209-105309839	chr3:105309839-105320509	3q13.11	495	10671	0.20202	0.606061	hsa-piR-20437, hsa-piR-22269, hsa-piR-29048, hsa-piR-32704, hsa-piR-9187
chr3:105305209-105309839	chr3:105305209-105309839	3q13.11	495	4631	0	0.606061	hsa-piR-11298, hsa-piR-18337, hsa-piR-20115, hsa-piR-23839, hsa-piR-28117, hsa-piR-29994, hsa-piR-31880, hsa-piR-32635
chr3:123991505-124002216	chr3:123985748-124074770	3q21.2	495	89023	0	0	hsa-piR-15181, hsa-piR-22269, hsa-piR-23197, hsa-piR-30603
chr3:123988075-123990719	chr3:123985748-124074770	3q21.2	495	89023	0	0	hsa-piR-15181, hsa-piR-22269, hsa-piR-23197, hsa-piR-30603
chr3:127420346-127422064	chr3:127420346-127422064	3q21.3	495	1719	1.81818	0	hsa-piR-20116, hsa-piR-20119, hsa-piR-28117, hsa-piR-32652
chr3:127420346-127422064	chr3:127422064-127424278	3q21.3	495	2215	0.606061	1.21212	hsa-piR-30373
chr3:127423993-127424278	chr3:127422064-127424278	3q21.3	495	2215	0.606061	1.21212	hsa-piR-30373
chr3:129890091-129891069	chr3:129890091-129891069	3q22.1	495	979	8.88889	0	hsa-piR-23197
chr3:129890091-129891069	chr3:129891069-129895915	3q22.1	495	4847	8.08081	0	hsa-piR-12190
chr3:129874259-129890091	chr3:129870134-129874259	3q22.1	495	4126	15.3535	0	hsa-piR-10926, hsa-piR-10927
chr3:129874259-129890091	chr3:129874259-129881275	3q22.1	495	7017	15.1515	0	hsa-piR-13522, hsa-piR-23839, hsa-piR-30603
chr3:129874259-129890091	chr3:129881275-129885621	3q22.1	495	4347	13.9394	0	hsa-piR-2086, hsa-piR-29994, hsa-piR-9187
chr3:129874259-129890091	chr3:129890091-129891069	3q22.1	495	979	8.88889	0	hsa-piR-23197
chr3:129864679-129874259	chr3:129864679-129870134	3q22.1	495	5456	15.7576	0	hsa-piR-29678, hsa-piR-740
chr3:129864679-129874259	chr3:129870134-129874259	3q22.1	495	4126	15.3535	0	hsa-piR-10926, hsa-piR-10927
chr3:129864679-129874259	chr3:129874259-129881275	3q22.1	495	7017	15.1515	0	hsa-piR-13522, hsa-piR-23839, hsa-piR-30603
chr3:129856613-129864679	chr3:129854171-129856613	3q22.1	495	2443	29.697	0	hsa-piR-15181, hsa-piR-15182, hsa-piR-20792, hsa-piR-20792
chr3:129856613-129864679	chr3:129856613-129858685	3q22.1	495	2073	23.8384	0	hsa-piR-420
chr3:129856613-129864679	chr3:129864679-129870134	3q22.1	495	5456	15.7576	0	hsa-piR-29678, hsa-piR-740
chr3:129854171-129856613	chr3:129846484-129854171	3q22.1	495	7688	29.899	0	hsa-piR-15183, hsa-piR-20116, hsa-piR-20119, hsa-piR-22269, hsa-piR-28117, hsa-piR-32652
chr3:129854171-129856613	chr3:129854171-129856613	3q22.1	495	2443	29.697	0	hsa-piR-15181, hsa-piR-15182, hsa-piR-20792, hsa-piR-20792
chr3:129854171-129856613	chr3:129856613-129858685	3q22.1	495	2073	23.8384	0	hsa-piR-420
chr3:129846484-129854171	chr3:129843511-129846484	3q22.1	495	2974	32.5253	0	hsa-piR-20792, hsa-piR-8477, hsa-piR-8478, hsa-piR-8479
chr3:129846484-129854171	chr3:129846484-129854171	3q22.1	495	7688	29.899	0	hsa-piR-15183, hsa-piR-20116, hsa-piR-20119, hsa-piR-22269, hsa-piR-28117, hsa-piR-32652
chr3:129846484-129854171	chr3:129854171-129856613	3q22.1	495	2443	29.697	0	hsa-piR-15181, hsa-piR-15182, hsa-piR-20792, hsa-piR-20792
chr3:129843511-129846484	chr3:129843511-129846484	3q22.1	495	2974	32.5253	0	hsa-piR-20792, hsa-piR-8477, hsa-piR-8478, hsa-piR-8479
chr3:129843511-129846484	chr3:129846484-129854171	3q22.1	495	7688	29.899	0	hsa-piR-15183, hsa-piR-20116, hsa-piR-20119, hsa-piR-22269, hsa-piR-28117, hsa-piR-32652
chr3:129832345-129839739	chr3:129823858-129832345	3q22.1	495	8488	33.7374	0	hsa-piR-12263, hsa-piR-18255, hsa-piR-20116, hsa-piR-20117, hsa-piR-20792, hsa-piR-23197, hsa-piR-28117, hsa-piR-32002, hsa-piR-32652, hsa-piR-6854
chr3:129832345-129839739	chr3:129832345-129843192	3q22.1	495	10848	33.1313	0	hsa-piR-21310
chr3:129823858-129832345	chr3:129823858-129832345	3q22.1	495	8488	33.7374	0	hsa-piR-12263, hsa-piR-18255, hsa-piR-20116, hsa-piR-20117, hsa-piR-20792, hsa-piR-23197, hsa-piR-28117, hsa-piR-32002, hsa-piR-32652, hsa-piR-6854
chr3:129823858-129832345	chr3:129832345-129843192	3q22.1	495	10848	33.1313	0	hsa-piR-21310
chr3:129815478-129819620	chr3:129811266-129815478	3q22.1	495	4213	43.4343	0	hsa-piR-1513, hsa-piR-20108
chr3:129815478-129819620	chr3:129815478-129819620	3q22.1	495	4143	42.8283	0	hsa-piR-20114
chr3:129811313-129815478	chr3:129811266-129815478	3q22.1	495	4213	43.4343	0	hsa-piR-1513, hsa-piR-20108
chr3:129811313-129815478	chr3:129815478-129819620	3q22.1	495	4143	42.8283	0	hsa-piR-20114
chr3:187413839-187415467	chr3:187217615-187429569	3q27.3	495	211955	0	0	hsa-piR-10185, hsa-piR-10198, hsa-piR-12263, hsa-piR-1513, hsa-piR-15181, hsa-piR-15183, hsa-piR-20116, hsa-piR-20119, hsa-piR-20792, hsa-piR-20792, hsa-piR-22269, hsa-piR-22273, hsa-piR-23197, hsa-piR-23197, hsa-piR-26844, hsa-piR-28117, hsa-piR-30603, hsa-piR-32002, hsa-piR-32002, hsa-piR-32652
chr3:187578511-187583850	chr3:187583850-187587107	3q27.3	495	3258	0.606061	0	hsa-piR-23839, hsa-piR-29048, hsa-piR-31880, hsa-piR-32635
chr3:187578511-187583850	chr3:187577161-187583850	3q27.3	495	6690	0.40404	0	hsa-piR-11298, hsa-piR-1510, hsa-piR-20152, hsa-piR-23197, hsa-piR-23839, hsa-piR-25556, hsa-piR-29994, hsa-piR-32723, hsa-piR-9062
chr3:187583850-187587107	chr3:187587107-187595259	3q27.3	495	8153	0.606061	0.20202	hsa-piR-20792, hsa-piR-22269, hsa-piR-23197
chr3:187583850-187587107	chr3:187583850-187587107	3q27.3	495	3258	0.606061	0	hsa-piR-23839, hsa-piR-29048, hsa-piR-31880, hsa-piR-32635
chr3:187583850-187587107	chr3:187577161-187583850	3q27.3	495	6690	0.40404	0	hsa-piR-11298, hsa-piR-1510, hsa-piR-20152, hsa-piR-23197, hsa-piR-23839, hsa-piR-25556, hsa-piR-29994, hsa-piR-32723, hsa-piR-9062
chr3:187590832-187594999	chr3:187587107-187595259	3q27.3	495	8153	0.606061	0.20202	hsa-piR-20792, hsa-piR-22269, hsa-piR-23197
chr3:10261351-10264006	chr3:10259005-10261351	3p25.3	495	2347	0	0.20202	hsa-piR-22269
chr3:10261351-10264006	chr3:10261351-10292391	3p25.3	495	31041	0	0	hsa-piR-10725, hsa-piR-12263, hsa-piR-14224, hsa-piR-15183, hsa-piR-1619, hsa-piR-18149, hsa-piR-20116, hsa-piR-20117, hsa-piR-20118, hsa-piR-20792, hsa-piR-20792, hsa-piR-22269, hsa-piR-22269, hsa-piR-23197, hsa-piR-23197, hsa-piR-26469, hsa-piR-32002, hsa-piR-32652, hsa-piR-5461
chr3:10258385-10261351	chr3:10259005-10261351	3p25.3	495	2347	0	0.20202	hsa-piR-22269
chr3:10258385-10261351	chr3:10261351-10292391	3p25.3	495	31041	0	0	hsa-piR-10725, hsa-piR-12263, hsa-piR-14224, hsa-piR-15183, hsa-piR-1619, hsa-piR-18149, hsa-piR-20116, hsa-piR-20117, hsa-piR-20118, hsa-piR-20792, hsa-piR-20792, hsa-piR-22269, hsa-piR-22269, hsa-piR-23197, hsa-piR-23197, hsa-piR-26469, hsa-piR-32002, hsa-piR-32652, hsa-piR-5461
chr3:50068879-50070671	chr3:50054732-50079287	3p21.31	495	24556	2.22222	2.22222	hsa-piR-12263, hsa-piR-1513, hsa-piR-20108, hsa-piR-20116, hsa-piR-20117, hsa-piR-20118, hsa-piR-20792, hsa-piR-22269, hsa-piR-23197, hsa-piR-23197, hsa-piR-23839, hsa-piR-28117, hsa-piR-32002, hsa-piR-32002, hsa-piR-32652
chr3:50070671-50072830	chr3:50054732-50079287	3p21.31	495	24556	2.22222	2.22222	hsa-piR-12263, hsa-piR-1513, hsa-piR-20108, hsa-piR-20116, hsa-piR-20117, hsa-piR-20118, hsa-piR-20792, hsa-piR-22269, hsa-piR-23197, hsa-piR-23197, hsa-piR-23839, hsa-piR-28117, hsa-piR-32002, hsa-piR-32002, hsa-piR-32652
chr3:9268891-9271676	chr3:9268891-9274972	3p25.3	495	6082	0.20202	0	hsa-piR-12263, hsa-piR-20792, hsa-piR-22269, hsa-piR-23197
chr3:9268891-9271676	chr3:9193061-9268891	3p25.3	495	75831	0	0	hsa-piR-12263, hsa-piR-20792, hsa-piR-23197, hsa-piR-26918, hsa-piR-32002, hsa-piR-8920
chr3:50433723-50446523	chr3:50430238-50444821	3p21.31	495	14584	14.1414	0	hsa-piR-20792, hsa-piR-23197
chr3:137027962-137029396	chr3:137027962-137029396	3q22.3	495	1435	63.2323	0	hsa-piR-10185, hsa-piR-23839, hsa-piR-3501
chr3:50955429-50958070	chr3:50953442-50960751	3p21.2	495	7310	58.7879	0	hsa-piR-2086, hsa-piR-23408, hsa-piR-25077
chr3:50958070-50960751	chr3:50953442-50960751	3p21.2	495	7310	58.7879	0	hsa-piR-2086, hsa-piR-23408, hsa-piR-25077
chr3:178949465-178949727	chr3:178949006-178949727	3q26.32	495	722	15.3535	0	hsa-piR-27696, hsa-piR-32002
chr3:178929550-178930503	chr3:178929550-178930503	3q26.32	495	954	21.4141	0	hsa-piR-12263, hsa-piR-15183, hsa-piR-20436, hsa-piR-20792, hsa-piR-23197
chr3:178929550-178930503	chr3:178928859-178929550	3q26.32	495	692	11.1111	0	hsa-piR-15181, hsa-piR-15182
chr3:178928859-178929550	chr3:178929550-178930503	3q26.32	495	954	21.4141	0	hsa-piR-12263, hsa-piR-15183, hsa-piR-20436, hsa-piR-20792, hsa-piR-23197
chr3:178928859-178929550	chr3:178928859-178929550	3q26.32	495	692	11.1111	0	hsa-piR-15181, hsa-piR-15182
chr3:98418788-98422917	chr3:98412187-98418788	3q12.1	495	6602	1.41414	0	hsa-piR-15181, hsa-piR-23197
chr3:98418788-98422917	chr3:98418788-98437071	3q12.1	495	18284	0	0.20202	hsa-piR-1513, hsa-piR-20116, hsa-piR-20117, hsa-piR-20792, hsa-piR-23197, hsa-piR-26918, hsa-piR-28117, hsa-piR-32652, hsa-piR-8920
chr3:98412187-98418788	chr3:98407393-98412187	3q12.1	495	4795	1.81818	0	hsa-piR-20792, hsa-piR-22269
chr3:98412187-98418788	chr3:98412187-98418788	3q12.1	495	6602	1.41414	0	hsa-piR-15181, hsa-piR-23197
chr3:98412187-98418788	chr3:98418788-98437071	3q12.1	495	18284	0	0.20202	hsa-piR-1513, hsa-piR-20116, hsa-piR-20117, hsa-piR-20792, hsa-piR-23197, hsa-piR-26918, hsa-piR-28117, hsa-piR-32652, hsa-piR-8920
chr3:98407393-98412187	chr3:98396849-98407393	3q12.1	495	10545	3.0303	0	hsa-piR-32723
chr3:98407393-98412187	chr3:98407393-98412187	3q12.1	495	4795	1.81818	0	hsa-piR-20792, hsa-piR-22269
chr3:98407393-98412187	chr3:98412187-98418788	3q12.1	495	6602	1.41414	0	hsa-piR-15181, hsa-piR-23197
chr3:98402406-98407350	chr3:98396849-98407393	3q12.1	495	10545	3.0303	0	hsa-piR-32723
chr3:163659024-163660686	chr3:163658959-163660686	3q26.1	495	1728	66.2626	0	hsa-piR-23839, hsa-piR-25077
chr3:176481344-176487091	chr3:176422806-176505075	3q26.32	495	82270	0	0	hsa-piR-10185, hsa-piR-1513, hsa-piR-15183, hsa-piR-20116, hsa-piR-20119, hsa-piR-20152, hsa-piR-20792, hsa-piR-20792, hsa-piR-23197, hsa-piR-23839, hsa-piR-32652, hsa-piR-3381
chr3:6654205-6655163	chr3:6654205-6655163	3p26.1	495	959	0	2.82828	hsa-piR-11525
chr3:176707391-176708255	chr3:176704585-176709748	3q26.32	495	5164	1.41414	0.606061	hsa-piR-15181, hsa-piR-15182, hsa-piR-20792, hsa-piR-32002
chr3:176708791-176709748	chr3:176709748-176710710	3q26.32	495	963	1.41414	1.21212	hsa-piR-20792, hsa-piR-20792, hsa-piR-23197
chr3:176708791-176709748	chr3:176704585-176709748	3q26.32	495	5164	1.41414	0.606061	hsa-piR-15181, hsa-piR-15182, hsa-piR-20792, hsa-piR-32002
chr3:176709748-176710710	chr3:176709748-176710710	3q26.32	495	963	1.41414	1.21212	hsa-piR-20792, hsa-piR-20792, hsa-piR-23197
chr3:176709748-176710710	chr3:176704585-176709748	3q26.32	495	5164	1.41414	0.606061	hsa-piR-15181, hsa-piR-15182, hsa-piR-20792, hsa-piR-32002
chr3:162220731-162222781	chr3:162219315-162222781	3q26.1	495	3467	3.23232	0.40404	hsa-piR-2086
chr3:162207037-162207844	chr3:162204010-162208085	3q26.1	495	4076	2.0202	0.808081	hsa-piR-10185, hsa-piR-23839
chr3:162205325-162207037	chr3:162204010-162208085	3q26.1	495	4076	2.0202	0.808081	hsa-piR-10185, hsa-piR-23839
chr3:35979852-35980305	chr3:35979492-35980305	3p22.3	495	814	1.41414	0	hsa-piR-15181, hsa-piR-15182
chr3:35976679-35979492	chr3:35972050-35979492	3p22.3	495	7443	1.81818	0	hsa-piR-19013
chr3:35976679-35979492	chr3:35979492-35980305	3p22.3	495	814	1.41414	0	hsa-piR-15181, hsa-piR-15182
chr3:3638271-3639319	chr3:3637290-3641493	3p26.2	495	4204	0	0.606061	hsa-piR-20792, hsa-piR-22269, hsa-piR-23197
chr3:195474472-195475424	chr3:195469331-195474472	3q29	495	5142	5.65657	5.85859	hsa-piR-20792, hsa-piR-22269
chr3:195474472-195475424	chr3:195474472-195475424	3q29	495	953	5.25253	5.85859	hsa-piR-20116, hsa-piR-20117, hsa-piR-28117, hsa-piR-32652
chr3:57050920-57052191	chr3:57050920-57052850	3p14.3	495	1931	0.40404	0	hsa-piR-26918
chr3:29501930-29506631	chr3:29498303-29588737	3p24.1	495	90435	0	0	hsa-piR-10789, hsa-piR-1446, hsa-piR-1513, hsa-piR-15181, hsa-piR-15181, hsa-piR-20116, hsa-piR-20117, hsa-piR-20118, hsa-piR-20792, hsa-piR-20792, hsa-piR-21273, hsa-piR-22269, hsa-piR-23197, hsa-piR-27586, hsa-piR-27587, hsa-piR-28117, hsa-piR-28553, hsa-piR-30603, hsa-piR-30941, hsa-piR-31121, hsa-piR-32002, hsa-piR-32002, hsa-piR-32652
chr3:29512324-29515505	chr3:29498303-29588737	3p24.1	495	90435	0	0	hsa-piR-10789, hsa-piR-1446, hsa-piR-1513, hsa-piR-15181, hsa-piR-15181, hsa-piR-20116, hsa-piR-20117, hsa-piR-20118, hsa-piR-20792, hsa-piR-20792, hsa-piR-21273, hsa-piR-22269, hsa-piR-23197, hsa-piR-27586, hsa-piR-27587, hsa-piR-28117, hsa-piR-28553, hsa-piR-30603, hsa-piR-30941, hsa-piR-31121, hsa-piR-32002, hsa-piR-32002, hsa-piR-32652
chr3:196520203-196525339	chr3:196520203-196561098	3q29	495	40896	0.40404	2.0202	hsa-piR-12263, hsa-piR-20792, hsa-piR-20792, hsa-piR-22269, hsa-piR-23197, hsa-piR-23197, hsa-piR-26918, hsa-piR-30163, hsa-piR-32002, hsa-piR-3381, hsa-piR-8920
chr3:196520203-196525339	chr3:196507014-196520203	3q29	495	13190	0	2.22222	hsa-piR-12263, hsa-piR-20116, hsa-piR-20119, hsa-piR-20792, hsa-piR-22269, hsa-piR-23197, hsa-piR-23839, hsa-piR-28117, hsa-piR-31880, hsa-piR-32635, hsa-piR-32652
chr3:196525339-196530431	chr3:196520203-196561098	3q29	495	40896	0.40404	2.0202	hsa-piR-12263, hsa-piR-20792, hsa-piR-20792, hsa-piR-22269, hsa-piR-23197, hsa-piR-23197, hsa-piR-26918, hsa-piR-30163, hsa-piR-32002, hsa-piR-3381, hsa-piR-8920
chr3:196530431-196533374	chr3:196520203-196561098	3q29	495	40896	0.40404	2.0202	hsa-piR-12263, hsa-piR-20792, hsa-piR-20792, hsa-piR-22269, hsa-piR-23197, hsa-piR-23197, hsa-piR-26918, hsa-piR-30163, hsa-piR-32002, hsa-piR-3381, hsa-piR-8920
chr3:196533374-196539678	chr3:196520203-196561098	3q29	495	40896	0.40404	2.0202	hsa-piR-12263, hsa-piR-20792, hsa-piR-20792, hsa-piR-22269, hsa-piR-23197, hsa-piR-23197, hsa-piR-26918, hsa-piR-30163, hsa-piR-32002, hsa-piR-3381, hsa-piR-8920
chr3:196539678-196543570	chr3:196520203-196561098	3q29	495	40896	0.40404	2.0202	hsa-piR-12263, hsa-piR-20792, hsa-piR-20792, hsa-piR-22269, hsa-piR-23197, hsa-piR-23197, hsa-piR-26918, hsa-piR-30163, hsa-piR-32002, hsa-piR-3381, hsa-piR-8920
chr3:196544141-196547189	chr3:196520203-196561098	3q29	495	40896	0.40404	2.0202	hsa-piR-12263, hsa-piR-20792, hsa-piR-20792, hsa-piR-22269, hsa-piR-23197, hsa-piR-23197, hsa-piR-26918, hsa-piR-30163, hsa-piR-32002, hsa-piR-3381, hsa-piR-8920
chr3:196547189-196551804	chr3:196520203-196561098	3q29	495	40896	0.40404	2.0202	hsa-piR-12263, hsa-piR-20792, hsa-piR-20792, hsa-piR-22269, hsa-piR-23197, hsa-piR-23197, hsa-piR-26918, hsa-piR-30163, hsa-piR-32002, hsa-piR-3381, hsa-piR-8920
chr3:32125442-32126266	chr3:32111392-32131161	3p22.3	495	19770	3.63636	0	hsa-piR-12263, hsa-piR-15181, hsa-piR-17744, hsa-piR-19013, hsa-piR-20792, hsa-piR-22269, hsa-piR-23197, hsa-piR-30151, hsa-piR-420
chr3:32117163-32123085	chr3:32111392-32131161	3p22.3	495	19770	3.63636	0	hsa-piR-12263, hsa-piR-15181, hsa-piR-17744, hsa-piR-19013, hsa-piR-20792, hsa-piR-22269, hsa-piR-23197, hsa-piR-30151, hsa-piR-420
chr3:32111392-32117163	chr3:32111392-32131161	3p22.3	495	19770	3.63636	0	hsa-piR-12263, hsa-piR-15181, hsa-piR-17744, hsa-piR-19013, hsa-piR-20792, hsa-piR-22269, hsa-piR-23197, hsa-piR-30151, hsa-piR-420
chr3:32093570-32095643	chr3:32093570-32101770	3p23 - 3p22.3	495	8201	0	7.07071	hsa-piR-26918
chr3:91074-95181	chr3:91074-126183	3p26.3	495	35110	0.606061	0	hsa-piR-12263, hsa-piR-22269, hsa-piR-852
chr3:91074-95181	chr3:86695-91074	3p26.3	495	4380	0.40404	0	hsa-piR-6451
chr3:86695-91074	chr3:91074-126183	3p26.3	495	35110	0.606061	0	hsa-piR-12263, hsa-piR-22269, hsa-piR-852
chr3:86695-91074	chr3:60345-86695	3p26.3	495	26351	0.20202	0.20202	hsa-piR-20792, hsa-piR-23197, hsa-piR-32002
chr3:86695-91074	chr3:86695-91074	3p26.3	495	4380	0.40404	0	hsa-piR-6451
chr3:77243-81264	chr3:60345-86695	3p26.3	495	26351	0.20202	0.20202	hsa-piR-20792, hsa-piR-23197, hsa-piR-32002
chr3:60345-72783	chr3:60345-86695	3p26.3	495	26351	0.20202	0.20202	hsa-piR-20792, hsa-piR-23197, hsa-piR-32002
chr3:63570082-63577662	chr3:63520035-63819687	3p14.2 - 3p14.1	495	299653	0	0	hsa-piR-11298, hsa-piR-12190, hsa-piR-12263, hsa-piR-13522, hsa-piR-1513, hsa-piR-15181, hsa-piR-15182, hsa-piR-20108, hsa-piR-20116, hsa-piR-20117, hsa-piR-20119, hsa-piR-20436, hsa-piR-20792, hsa-piR-20792, hsa-piR-2086, hsa-piR-22269, hsa-piR-22269, hsa-piR-22273, hsa-piR-23197, hsa-piR-23197, hsa-piR-23839, hsa-piR-23839, hsa-piR-25556, hsa-piR-26918, hsa-piR-28117, hsa-piR-29048, hsa-piR-299…
chr3:84947985-84949595	chr3:84947951-84951552	3p12.1	495	3602	24.2424	0	hsa-piR-25077, hsa-piR-32723
chr3:84702531-84704442	chr3:84702531-84704442	3p12.1	495	1912	17.1717	0	hsa-piR-31880, hsa-piR-32635
chr3:84702531-84704442	chr3:84704442-84706674	3p12.1	495	2233	13.3333	0	hsa-piR-10185, hsa-piR-25508
chr3:84689361-84691980	chr3:84689361-84696527	3p12.1	495	7167	12.1212	0	hsa-piR-23839, hsa-piR-31880, hsa-piR-32635
chr3:76704147-76710096	chr3:76700018-76714503	3p12.3	495	14486	0	0.808081	hsa-piR-22269
chr3:74494141-74496876	chr3:74491427-74499544	3p12.3	495	8118	0	0.606061	hsa-piR-1986
chr4:156613669-156615243	chr4:156613669-156615243	4q32.1	495	1575	0.808081	0.20202	hsa-piR-20116, hsa-piR-20117, hsa-piR-20118, hsa-piR-28117, hsa-piR-32652
chr4:156613669-156615243	chr4:156615243-156771434	4q32.1	495	156192	0	0	hsa-piR-12263, hsa-piR-15181, hsa-piR-15181, hsa-piR-15182, hsa-piR-15182, hsa-piR-19013, hsa-piR-20792, hsa-piR-20792, hsa-piR-23197, hsa-piR-30603, hsa-piR-32002, hsa-piR-32002
chr4:9482716-9491190	chr4:9479275-9482716	4p16.1	495	3442	6.26263	35.1515	hsa-piR-14944
chr4:9482716-9491190	chr4:9482716-9491190	4p16.1	495	8475	4.84848	2.0202	hsa-piR-12190, hsa-piR-27696, hsa-piR-28890
chr4:4076017-4088250	chr4:4076017-4094506	4p16.3	495	18490	9.89899	0	hsa-piR-11982, hsa-piR-1513, hsa-piR-26918
chr4:4076017-4088250	chr4:4072281-4076017	4p16.3	495	3737	9.69697	0	hsa-piR-15183
chr4:4072281-4073728	chr4:4072281-4076017	4p16.3	495	3737	9.69697	0	hsa-piR-15183
chr4:4072281-4073728	chr4:4063541-4072281	4p16.3	495	8741	6.66667	0	hsa-piR-15181, hsa-piR-26918
chr4:4066597-4072281	chr4:4072281-4076017	4p16.3	495	3737	9.69697	0	hsa-piR-15183
chr4:4066597-4072281	chr4:4063541-4072281	4p16.3	495	8741	6.66667	0	hsa-piR-15181, hsa-piR-26918
chr4:4061383-4063541	chr4:4063541-4072281	4p16.3	495	8741	6.66667	0	hsa-piR-15181, hsa-piR-26918
chr4:4061383-4063541	chr4:4029466-4063541	4p16.3	495	34076	5.85859	0	hsa-piR-12190, hsa-piR-12263, hsa-piR-22269, hsa-piR-22269, hsa-piR-26918, hsa-piR-6086, hsa-piR-6087, hsa-piR-7435
chr4:120303387-120310417	chr4:120300431-120316510	4q26	495	16080	14.9495	0	hsa-piR-16461, hsa-piR-18170, hsa-piR-2086, hsa-piR-22273, hsa-piR-32635 , hsa-piR-31880
chr4:151878991-151879794	chr4:151878991-151879794	4q31.3	495	804	40.202	0.20202	hsa-piR-12301
chr4:161070778-161077329	chr4:161070745-161077329	4q32.1	495	6585	2.22222	2.22222	hsa-piR-10185, hsa-piR-25556, hsa-piR-29994, hsa-piR-31363, hsa-piR-9187
chr4:119589383-119594874	chr4:119579802-119589383	4q26	495	9582	9.89899	0	hsa-piR-20108, hsa-piR-20792, hsa-piR-26918, hsa-piR-31204
chr4:119589383-119594874	chr4:119589383-119594874	4q26	495	5492	9.49495	0	hsa-piR-23197, hsa-piR-26918
chr4:119589383-119594874	chr4:119594874-119602845	4q26	495	7972	6.66667	0	hsa-piR-20108, hsa-piR-20116, hsa-piR-20117, hsa-piR-20118, hsa-piR-28117, hsa-piR-32652, hsa-piR-8920
chr4:119579802-119589383	chr4:119572189-119579802	4q26	495	7614	14.1414	0	hsa-piR-176
chr4:119579802-119589383	chr4:119579802-119589383	4q26	495	9582	9.89899	0	hsa-piR-20108, hsa-piR-20792, hsa-piR-26918, hsa-piR-31204
chr4:119579802-119589383	chr4:119589383-119594874	4q26	495	5492	9.49495	0	hsa-piR-23197, hsa-piR-26918
chr4:119569288-119579802	chr4:119547439-119572189	4q26	495	24751	16.1616	0	hsa-piR-10127, hsa-piR-12263, hsa-piR-12568, hsa-piR-13167, hsa-piR-14020, hsa-piR-14988, hsa-piR-15023, hsa-piR-15024, hsa-piR-15025, hsa-piR-15026, hsa-piR-15027, hsa-piR-15305, hsa-piR-18053, hsa-piR-19956, hsa-piR-20116, hsa-piR-20117, hsa-piR-20520, hsa-piR-21305, hsa-piR-22033, hsa-piR-23197, hsa-piR-23578, hsa-piR-23924, hsa-piR-24198, hsa-piR-25145, hsa-piR-25824, hsa-piR-26386, hsa-piR-2…
chr4:119569288-119579802	chr4:119572189-119579802	4q26	495	7614	14.1414	0	hsa-piR-176
chr4:119569288-119579802	chr4:119579802-119589383	4q26	495	9582	9.89899	0	hsa-piR-20108, hsa-piR-20792, hsa-piR-26918, hsa-piR-31204
chr4:119547439-119567276	chr4:119547439-119572189	4q26	495	24751	16.1616	0	hsa-piR-10127, hsa-piR-12263, hsa-piR-12568, hsa-piR-13167, hsa-piR-14020, hsa-piR-14988, hsa-piR-15023, hsa-piR-15024, hsa-piR-15025, hsa-piR-15026, hsa-piR-15027, hsa-piR-15305, hsa-piR-18053, hsa-piR-19956, hsa-piR-20116, hsa-piR-20117, hsa-piR-20520, hsa-piR-21305, hsa-piR-22033, hsa-piR-23197, hsa-piR-23578, hsa-piR-23924, hsa-piR-24198, hsa-piR-25145, hsa-piR-25824, hsa-piR-26386, hsa-piR-2…
chr4:119547439-119567276	chr4:119527491-119547439	4q26	495	19949	14.1414	0	hsa-piR-13098, hsa-piR-13391, hsa-piR-15181, hsa-piR-20115, hsa-piR-20792, hsa-piR-23197, hsa-piR-23996, hsa-piR-24234, hsa-piR-28117, hsa-piR-29668, hsa-piR-4467, hsa-piR-5142, hsa-piR-6251, hsa-piR-6418, hsa-piR-7816, hsa-piR-9697
chr4:48187040-48188404	chr4:48187040-48188404	4p12	495	1365	6.46465	0.40404	hsa-piR-18631, hsa-piR-18632, hsa-piR-5075, hsa-piR-5559
chr4:48187040-48188404	chr4:48188404-48190393	4p12	495	1990	6.46465	0	hsa-piR-1138, hsa-piR-1408, hsa-piR-16407, hsa-piR-16408, hsa-piR-21132, hsa-piR-21875, hsa-piR-7447, hsa-piR-8638
chr4:48277121-48283478	chr4:48277121-48283478	4p11	495	6358	0.606061	0.20202	hsa-piR-20792, hsa-piR-23197
chr4:48277121-48283478	chr4:48283478-48295994	4p11	495	12517	0.40404	0.20202	hsa-piR-12653, hsa-piR-13284, hsa-piR-1408, hsa-piR-15183, hsa-piR-16407, hsa-piR-16408, hsa-piR-17740, hsa-piR-17963, hsa-piR-17964, hsa-piR-18626, hsa-piR-19735, hsa-piR-20792, hsa-piR-21132, hsa-piR-21875, hsa-piR-23197, hsa-piR-32501, hsa-piR-8638
chr4:32391719-32397312	chr4:32391719-32397312	4p15.1	495	5594	5.65657	0	hsa-piR-20792, hsa-piR-23197
chr4:49590629-49605770	chr4:49605770-49632324	4p11	495	26555	35.5556	0	hsa-piR-11298, hsa-piR-1513, hsa-piR-15181, hsa-piR-20792, hsa-piR-23197, hsa-piR-26918, hsa-piR-29994, hsa-piR-32002, hsa-piR-3501
chr4:49590629-49605770	chr4:49590629-49605770	4p11	495	15142	34.7475	0	hsa-piR-10979, hsa-piR-1928, hsa-piR-1928, hsa-piR-20214, hsa-piR-21064, hsa-piR-22530, hsa-piR-27262, hsa-piR-27262, hsa-piR-9376
chr4:49605770-49632324	chr4:49605770-49632324	4p11	495	26555	35.5556	0	hsa-piR-11298, hsa-piR-1513, hsa-piR-15181, hsa-piR-20792, hsa-piR-23197, hsa-piR-26918, hsa-piR-29994, hsa-piR-32002, hsa-piR-3501
chr4:49605770-49632324	chr4:49590629-49605770	4p11	495	15142	34.7475	0	hsa-piR-10979, hsa-piR-1928, hsa-piR-1928, hsa-piR-20214, hsa-piR-21064, hsa-piR-22530, hsa-piR-27262, hsa-piR-27262, hsa-piR-9376
chr4:165653488-165657056	chr4:165650763-165658642	4q32.3	495	7880	0.20202	1.81818	hsa-piR-13420, hsa-piR-23197
chr4:146992633-146998418	chr4:146983465-146998418	4q31.22	495	14954	0.606061	0	hsa-piR-15181, hsa-piR-15182, hsa-piR-20792, hsa-piR-22269
chr4:146992633-146998418	chr4:146998418-147012953	4q31.22	495	14536	0	0	hsa-piR-15183
chr4:133819075-133820762	chr4:133625473-133915932	4q28.3	495	290460	0	0	hsa-piR-10185, hsa-piR-11376, hsa-piR-12106, hsa-piR-12263, hsa-piR-1349, hsa-piR-15181, hsa-piR-15181, hsa-piR-15182, hsa-piR-15182, hsa-piR-19013, hsa-piR-20792, hsa-piR-20792, hsa-piR-22269, hsa-piR-22269, hsa-piR-23197, hsa-piR-23197, hsa-piR-23408, hsa-piR-23839, hsa-piR-28778, hsa-piR-29048, hsa-piR-29994, hsa-piR-30603, hsa-piR-32002, hsa-piR-6988, hsa-piR-9187
chr4:133823431-133825204	chr4:133625473-133915932	4q28.3	495	290460	0	0	hsa-piR-10185, hsa-piR-11376, hsa-piR-12106, hsa-piR-12263, hsa-piR-1349, hsa-piR-15181, hsa-piR-15181, hsa-piR-15182, hsa-piR-15182, hsa-piR-19013, hsa-piR-20792, hsa-piR-20792, hsa-piR-22269, hsa-piR-22269, hsa-piR-23197, hsa-piR-23197, hsa-piR-23408, hsa-piR-23839, hsa-piR-28778, hsa-piR-29048, hsa-piR-29994, hsa-piR-30603, hsa-piR-32002, hsa-piR-6988, hsa-piR-9187
chr4:133825204-133826376	chr4:133625473-133915932	4q28.3	495	290460	0	0	hsa-piR-10185, hsa-piR-11376, hsa-piR-12106, hsa-piR-12263, hsa-piR-1349, hsa-piR-15181, hsa-piR-15181, hsa-piR-15182, hsa-piR-15182, hsa-piR-19013, hsa-piR-20792, hsa-piR-20792, hsa-piR-22269, hsa-piR-22269, hsa-piR-23197, hsa-piR-23197, hsa-piR-23408, hsa-piR-23839, hsa-piR-28778, hsa-piR-29048, hsa-piR-29994, hsa-piR-30603, hsa-piR-32002, hsa-piR-6988, hsa-piR-9187
chr4:18839740-18843271	chr4:18791901-18855885	4p15.31	495	63985	0	0	hsa-piR-1913, hsa-piR-20116, hsa-piR-20119, hsa-piR-32652
chr4:144731614-144738814	chr4:144726167-144731614	4q31.21	495	5448	1.81818	44.0404	hsa-piR-23839, hsa-piR-30603
chr4:144731614-144738814	chr4:144731614-144738814	4q31.21	495	7201	3.0303	42.2222	hsa-piR-1175, hsa-piR-20792, hsa-piR-26115, hsa-piR-27751
chr4:144726168-144731614	chr4:144726167-144731614	4q31.21	495	5448	1.81818	44.0404	hsa-piR-23839, hsa-piR-30603
chr4:144726168-144731614	chr4:144731614-144738814	4q31.21	495	7201	3.0303	42.2222	hsa-piR-1175, hsa-piR-20792, hsa-piR-26115, hsa-piR-27751
chr4:144725224-144726164	chr4:144725224-144726165	4q31.21	495	942	2.42424	39.798	hsa-piR-3501
chr4:144725224-144726164	chr4:144722973-144725224	4q31.21	495	2252	2.42424	38.7879	hsa-piR-23839, hsa-piR-25077
chr4:144722973-144725224	chr4:144725224-144726165	4q31.21	495	942	2.42424	39.798	hsa-piR-3501
chr4:144722973-144725224	chr4:144722973-144725224	4q31.21	495	2252	2.42424	38.7879	hsa-piR-23839, hsa-piR-25077
chr4:28952866-28953441	chr4:28952475-28953441	4p15.1	495	967	0.808081	1.0101	hsa-piR-15181, hsa-piR-15182, hsa-piR-20792
chr4:144295688-144297476	chr4:144295688-144297476	4q31.21	495	1789	11.5152	0	hsa-piR-15181
chr4:144291783-144292157	chr4:144291783-144293270	4q31.21	495	1488	18.9899	0	hsa-piR-23839, hsa-piR-25077
chr4:112301373-112305194	chr4:112301373-112305582	4q25	495	4210	2.62626	0	hsa-piR-2086, hsa-piR-23839, hsa-piR-3501, hsa-piR-9187
chr4:112301373-112305194	chr4:112297799-112301373	4q25	495	3575	0.20202	0	hsa-piR-18867, hsa-piR-21284, hsa-piR-22269, hsa-piR-22273, hsa-piR-29994, hsa-piR-8920
chr4:55107611-55111660	chr4:55111660-55115704	4q12	495	4045	7.27273	0.808081	hsa-piR-11298, hsa-piR-1510, hsa-piR-29994, hsa-piR-9187
chr4:55107611-55111660	chr4:55106768-55111660	4q12	495	4893	5.85859	0.808081	hsa-piR-22273
chr4:55111660-55115704	chr4:55111660-55115704	4q12	495	4045	7.27273	0.808081	hsa-piR-11298, hsa-piR-1510, hsa-piR-29994, hsa-piR-9187
chr4:55111660-55115704	chr4:55106768-55111660	4q12	495	4893	5.85859	0.808081	hsa-piR-22273
chr4:55575498-55578873	chr4:55575498-55578873	4q12	495	3376	59.798	1.81818	hsa-piR-23197
chr4:26223981-26226790	chr4:26217158-26273561	4p15.2	495	56404	0	0	hsa-piR-1513, hsa-piR-1513, hsa-piR-15181, hsa-piR-15181, hsa-piR-20116, hsa-piR-20117, hsa-piR-20118, hsa-piR-22269, hsa-piR-23197, hsa-piR-23197, hsa-piR-28117, hsa-piR-30603, hsa-piR-32002, hsa-piR-32652, hsa-piR-32652
chr4:26217158-26223981	chr4:26197183-26217158	4p15.2	495	19976	0	0.20202	hsa-piR-1513, hsa-piR-20116, hsa-piR-20117, hsa-piR-20118, hsa-piR-20792, hsa-piR-28117, hsa-piR-32002, hsa-piR-32652, hsa-piR-8920
chr4:26217158-26223981	chr4:26217158-26273561	4p15.2	495	56404	0	0	hsa-piR-1513, hsa-piR-1513, hsa-piR-15181, hsa-piR-15181, hsa-piR-20116, hsa-piR-20117, hsa-piR-20118, hsa-piR-22269, hsa-piR-23197, hsa-piR-23197, hsa-piR-28117, hsa-piR-30603, hsa-piR-32002, hsa-piR-32652, hsa-piR-32652
chr4:26205588-26209562	chr4:26197183-26217158	4p15.2	495	19976	0	0.20202	hsa-piR-1513, hsa-piR-20116, hsa-piR-20117, hsa-piR-20118, hsa-piR-20792, hsa-piR-28117, hsa-piR-32002, hsa-piR-32652, hsa-piR-8920
chr4:26200118-26203662	chr4:26197183-26217158	4p15.2	495	19976	0	0.20202	hsa-piR-1513, hsa-piR-20116, hsa-piR-20117, hsa-piR-20118, hsa-piR-20792, hsa-piR-28117, hsa-piR-32002, hsa-piR-32652, hsa-piR-8920
chr4:26198642-26200118	chr4:26197183-26217158	4p15.2	495	19976	0	0.20202	hsa-piR-1513, hsa-piR-20116, hsa-piR-20117, hsa-piR-20118, hsa-piR-20792, hsa-piR-28117, hsa-piR-32002, hsa-piR-32652, hsa-piR-8920
chr4:139998465-140002233	chr4:139998397-140002233	4q31.1	495	3837	4.0404	0.40404	hsa-piR-15181
chr4:23467364-23472143	chr4:23467364-23472224	4p15.2	495	4861	3.43434	1.41414	hsa-piR-13333
chr4:107386138-107398374	chr4:107085561-107430429	4q24	495	344869	0	0	hsa-piR-10185, hsa-piR-10567, hsa-piR-11298, hsa-piR-12263, hsa-piR-13284, hsa-piR-1408, hsa-piR-1510, hsa-piR-1513, hsa-piR-15181, hsa-piR-15181, hsa-piR-15182, hsa-piR-16407, hsa-piR-16408, hsa-piR-18337, hsa-piR-18626, hsa-piR-19013, hsa-piR-20111, hsa-piR-20116, hsa-piR-20116, hsa-piR-20119, hsa-piR-20119, hsa-piR-20792, hsa-piR-20792, hsa-piR-22269, hsa-piR-22273, hsa-piR-23197, hsa-piR-2319…
chr4:104203916-104209177	chr4:104180708-104215367	4q24	495	34660	0	0	hsa-piR-10185, hsa-piR-10345, hsa-piR-1513, hsa-piR-20116, hsa-piR-20117, hsa-piR-20118, hsa-piR-20792, hsa-piR-22269, hsa-piR-23197, hsa-piR-23197, hsa-piR-28117, hsa-piR-30603, hsa-piR-32652, hsa-piR-32723, hsa-piR-8653
chr4:104200081-104203916	chr4:104180708-104215367	4q24	495	34660	0	0	hsa-piR-10185, hsa-piR-10345, hsa-piR-1513, hsa-piR-20116, hsa-piR-20117, hsa-piR-20118, hsa-piR-20792, hsa-piR-22269, hsa-piR-23197, hsa-piR-23197, hsa-piR-28117, hsa-piR-30603, hsa-piR-32652, hsa-piR-32723, hsa-piR-8653
chr4:61938936-61943819	chr4:61938936-61943819	4q13.1	495	4884	1.0101	2.62626	hsa-piR-12263, hsa-piR-20792, hsa-piR-23197
chr4:180056064-180067316	chr4:179897076-180066872	4q34.3	495	169797	0	0	hsa-piR-10198, hsa-piR-12263, hsa-piR-12263, hsa-piR-18867, hsa-piR-20792, hsa-piR-20792, hsa-piR-22269, hsa-piR-22273, hsa-piR-23197, hsa-piR-23197, hsa-piR-23839, hsa-piR-26918, hsa-piR-29994, hsa-piR-3171, hsa-piR-32002, hsa-piR-32723, hsa-piR-8920
chr4:68956626-68966991	chr4:68951983-68956626	4q13.2	495	4644	0	0.606061	hsa-piR-10185, hsa-piR-11298
chr4:68956626-68966991	chr4:68956626-68966991	4q13.2	495	10366	0	0.606061	hsa-piR-15181, hsa-piR-23839, hsa-piR-3501
chr4:69235641-69249752	chr4:69249752-69255914	4q13.2	495	6163	10.303	0.808081	hsa-piR-20116, hsa-piR-20117, hsa-piR-20118, hsa-piR-28117, hsa-piR-32652
chr4:69235641-69249752	chr4:69235641-69249752	4q13.2	495	14112	9.69697	0.40404	hsa-piR-1513, hsa-piR-20792, hsa-piR-23197
chr4:69375254-69382820	chr4:69375057-69382820	4q13.2	495	7764	51.5152	10.7071	hsa-piR-18337, hsa-piR-20152, hsa-piR-23408, hsa-piR-29048, hsa-piR-31880, hsa-piR-32635, hsa-piR-9187
chr4:69484974-69485909	chr4:69484974-69487657	4q13.2	495	2684	60.202	5.45455	hsa-piR-22273, hsa-piR-25216
chr4:69485909-69487657	chr4:69484974-69487657	4q13.2	495	2684	60.202	5.45455	hsa-piR-22273, hsa-piR-25216
chr4:69497225-69505724	chr4:69497225-69505724	4q13.2	495	8500	50.5051	0.20202	hsa-piR-1510
chr4:69497225-69505724	chr4:69505724-69513871	4q13.2	495	8148	44.4444	0.20202	hsa-piR-1510, hsa-piR-20152, hsa-piR-2086, hsa-piR-25556
chr4:69505724-69513871	chr4:69513871-69525184	4q13.2	495	11314	35.9596	0.606061	hsa-piR-32723
chr4:69505724-69513871	chr4:69497225-69505724	4q13.2	495	8500	50.5051	0.20202	hsa-piR-1510
chr4:69505724-69513871	chr4:69505724-69513871	4q13.2	495	8148	44.4444	0.20202	hsa-piR-1510, hsa-piR-20152, hsa-piR-2086, hsa-piR-25556
chr4:69513871-69525184	chr4:69513871-69525184	4q13.2	495	11314	35.9596	0.606061	hsa-piR-32723
chr4:69513871-69525184	chr4:69505724-69513871	4q13.2	495	8148	44.4444	0.20202	hsa-piR-1510, hsa-piR-20152, hsa-piR-2086, hsa-piR-25556
chr4:69536970-69538588	chr4:69532873-69538588	4q13.2	495	5716	26.2626	0.606061	hsa-piR-16336
chr4:69536970-69538588	chr4:69538588-69570377	4q13.2	495	31790	26.0606	0.606061	hsa-piR-10185, hsa-piR-12437, hsa-piR-20152, hsa-piR-22273, hsa-piR-23839
chr4:93869134-93877967	chr4:93835285-93869134	4q22.2	495	33850	0.808081	0	hsa-piR-10185, hsa-piR-10185, hsa-piR-10529, hsa-piR-2086, hsa-piR-23839, hsa-piR-23839, hsa-piR-29994, hsa-piR-3501
chr4:93869134-93877967	chr4:93869134-93890025	4q22.2	495	20892	0.606061	0	hsa-piR-12273, hsa-piR-23839, hsa-piR-31880, hsa-piR-32002, hsa-piR-32635
chr4:88691969-88696125	chr4:88691969-88704900	4q22.1	495	12932	0.40404	0	hsa-piR-2086, hsa-piR-22273, hsa-piR-23839, hsa-piR-31363, hsa-piR-32723
chr4:88691969-88696125	chr4:88678745-88691969	4q22.1	495	13225	0	0	hsa-piR-10185, hsa-piR-10775, hsa-piR-12263, hsa-piR-1510
chr4:78382079-78384090	chr4:78384090-78385689	4q21.1	495	1600	1.0101	0	hsa-piR-18924
chr4:78382079-78384090	chr4:78376119-78384090	4q21.1	495	7972	0.40404	0	hsa-piR-2086
chr4:78384090-78385689	chr4:78385689-78393721	4q21.1	495	8033	1.21212	0	hsa-piR-10789, hsa-piR-1446, hsa-piR-15181, hsa-piR-15182, hsa-piR-16039, hsa-piR-20792, hsa-piR-21273, hsa-piR-27586, hsa-piR-27587, hsa-piR-30941, hsa-piR-31120
chr4:78384090-78385689	chr4:78384090-78385689	4q21.1	495	1600	1.0101	0	hsa-piR-18924
chr4:78384090-78385689	chr4:78376119-78384090	4q21.1	495	7972	0.40404	0	hsa-piR-2086
chr4:78385689-78388279	chr4:78385689-78393721	4q21.1	495	8033	1.21212	0	hsa-piR-10789, hsa-piR-1446, hsa-piR-15181, hsa-piR-15182, hsa-piR-16039, hsa-piR-20792, hsa-piR-21273, hsa-piR-27586, hsa-piR-27587, hsa-piR-30941, hsa-piR-31120
chr4:78385689-78388279	chr4:78384090-78385689	4q21.1	495	1600	1.0101	0	hsa-piR-18924
chr4:78391047-78393721	chr4:78385689-78393721	4q21.1	495	8033	1.21212	0	hsa-piR-10789, hsa-piR-1446, hsa-piR-15181, hsa-piR-15182, hsa-piR-16039, hsa-piR-20792, hsa-piR-21273, hsa-piR-27586, hsa-piR-27587, hsa-piR-30941, hsa-piR-31120
chr4:78391047-78393721	chr4:78393721-78406547	4q21.1	495	12827	1.0101	0	hsa-piR-23197, hsa-piR-30603
chr4:78394494-78402393	chr4:78393721-78406547	4q21.1	495	12827	1.0101	0	hsa-piR-23197, hsa-piR-30603
chr4:88687760-88691969	chr4:88691969-88704900	4q22.1	495	12932	0.40404	0	hsa-piR-2086, hsa-piR-22273, hsa-piR-23839, hsa-piR-31363, hsa-piR-32723
chr4:88687760-88691969	chr4:88678745-88691969	4q22.1	495	13225	0	0	hsa-piR-10185, hsa-piR-10775, hsa-piR-12263, hsa-piR-1510
chr5:174175910-174179793	chr5:174172139-174184193	5q35.2	495	12055	0.40404	0.20202	hsa-piR-15181, hsa-piR-15182, hsa-piR-18867, hsa-piR-20792, hsa-piR-23197, hsa-piR-8920
chr5:180442680-180444070	chr5:180442420-180442680	5q35.3	495	261	0.40404	5.85859	hsa-piR-1510
chr5:180442680-180444070	chr5:180442680-180444070	5q35.3	495	1391	0.40404	5.25253	hsa-piR-32723, hsa-piR-1510
chr5:180442420-180442680	chr5:180437832-180442420	5q35.3	495	4589	0.606061	6.06061	hsa-piR-23839, hsa-piR-32723
chr5:180442420-180442680	chr5:180442420-180442680	5q35.3	495	261	0.40404	5.85859	hsa-piR-1510
chr5:180442420-180442680	chr5:180442680-180444070	5q35.3	495	1391	0.40404	5.25253	hsa-piR-32723, hsa-piR-1510
chr5:180437832-180442420	chr5:180425664-180437832	5q35.3	495	12169	0.808081	6.86869	hsa-piR-15181, hsa-piR-15182, hsa-piR-19013, hsa-piR-20792, hsa-piR-22269, hsa-piR-23197
chr5:180437832-180442420	chr5:180437832-180442420	5q35.3	495	4589	0.606061	6.06061	hsa-piR-23839, hsa-piR-32723
chr5:180437832-180442420	chr5:180442420-180442680	5q35.3	495	261	0.40404	5.85859	hsa-piR-1510
chr5:180433244-180437832	chr5:180425664-180437832	5q35.3	495	12169	0.808081	6.86869	hsa-piR-15181, hsa-piR-15182, hsa-piR-19013, hsa-piR-20792, hsa-piR-22269, hsa-piR-23197
chr5:180433244-180437832	chr5:180437832-180442420	5q35.3	495	4589	0.606061	6.06061	hsa-piR-23839, hsa-piR-32723
chr5:180425664-180433244	chr5:180425664-180437832	5q35.3	495	12169	0.808081	6.86869	hsa-piR-15181, hsa-piR-15182, hsa-piR-19013, hsa-piR-20792, hsa-piR-22269, hsa-piR-23197
chr5:150197013-150198947	chr5:150198947-150203852	5q33.1	495	4906	0.40404	2.42424	hsa-piR-23839, hsa-piR-28610
chr5:150197013-150198947	chr5:150177974-150198947	5q33.1	495	20974	0	2.22222	hsa-piR-13828, hsa-piR-1513, hsa-piR-15181, hsa-piR-15182, hsa-piR-19013, hsa-piR-20116, hsa-piR-20117, hsa-piR-20118, hsa-piR-20792, hsa-piR-23197, hsa-piR-26918, hsa-piR-28117, hsa-piR-32002, hsa-piR-32652
chr5:179104332-179104566	chr5:179104332-179104566	5q35.3	495	235	24.8485	0.40404	hsa-piR-20792, hsa-piR-23197, hsa-piR-26918
chr5:179099876-179103438	chr5:179099876-179103664	5q35.3	495	3789	7.87879	1.61616	hsa-piR-20116, hsa-piR-20117, hsa-piR-20118, hsa-piR-23780, hsa-piR-25921, hsa-piR-28117, hsa-piR-32652
chr5:179099876-179103438	chr5:179096399-179099876	5q35.3	495	3478	6.66667	1.61616	hsa-piR-18867, hsa-piR-8920
chr5:179096399-179099876	chr5:179099876-179103664	5q35.3	495	3789	7.87879	1.61616	hsa-piR-20116, hsa-piR-20117, hsa-piR-20118, hsa-piR-23780, hsa-piR-25921, hsa-piR-28117, hsa-piR-32652
chr5:179096399-179099876	chr5:179096399-179099876	5q35.3	495	3478	6.66667	1.61616	hsa-piR-18867, hsa-piR-8920
chr5:179086369-179091043	chr5:179086174-179086369	5q35.3	495	196	10.303	0.40404	hsa-piR-1513
chr5:179086369-179091043	chr5:179086369-179091043	5q35.3	495	4675	6.26263	1.0101	hsa-piR-20436, hsa-piR-20792, hsa-piR-27696
chr5:179086174-179086369	chr5:179085974-179086174	5q35.3	495	201	11.7172	0	hsa-piR-20792
chr5:179086174-179086369	chr5:179086174-179086369	5q35.3	495	196	10.303	0.40404	hsa-piR-1513
chr5:179086174-179086369	chr5:179086369-179091043	5q35.3	495	4675	6.26263	1.0101	hsa-piR-20436, hsa-piR-20792, hsa-piR-27696
chr5:179085974-179086174	chr5:179085974-179086174	5q35.3	495	201	11.7172	0	hsa-piR-20792
chr5:179085974-179086174	chr5:179086174-179086369	5q35.3	495	196	10.303	0.40404	hsa-piR-1513
chr5:179065043-179065824	chr5:179063060-179065043	5q35.3	495	1984	17.5758	0	hsa-piR-20792, hsa-piR-22269, hsa-piR-23197
chr5:179065043-179065824	chr5:179065043-179067699	5q35.3	495	2657	17.1717	0	hsa-piR-5081
chr5:179063060-179065043	chr5:179060043-179063060	5q35.3	495	3018	17.9798	0	hsa-piR-23197, hsa-piR-28117, hsa-piR-32002, hsa-piR-32652
chr5:179063060-179065043	chr5:179063060-179065043	5q35.3	495	1984	17.5758	0	hsa-piR-20792, hsa-piR-22269, hsa-piR-23197
chr5:179063060-179065043	chr5:179065043-179067699	5q35.3	495	2657	17.1717	0	hsa-piR-5081
chr5:179061569-179063060	chr5:179060043-179063060	5q35.3	495	3018	17.9798	0	hsa-piR-23197, hsa-piR-28117, hsa-piR-32002, hsa-piR-32652
chr5:179061569-179063060	chr5:179063060-179065043	5q35.3	495	1984	17.5758	0	hsa-piR-20792, hsa-piR-22269, hsa-piR-23197
chr5:179060043-179061569	chr5:179060043-179063060	5q35.3	495	3018	17.9798	0	hsa-piR-23197, hsa-piR-28117, hsa-piR-32002, hsa-piR-32652
chr5:179060043-179061569	chr5:179056541-179060043	5q35.3	495	3503	12.3232	0	hsa-piR-15181, hsa-piR-20792, hsa-piR-23197, hsa-piR-26415, hsa-piR-30603, hsa-piR-32002, hsa-piR-20792 , hsa-piR-15181 , hsa-piR-15182
chr5:179057638-179060043	chr5:179060043-179063060	5q35.3	495	3018	17.9798	0	hsa-piR-23197, hsa-piR-28117, hsa-piR-32002, hsa-piR-32652
chr5:179057638-179060043	chr5:179056541-179060043	5q35.3	495	3503	12.3232	0	hsa-piR-15181, hsa-piR-20792, hsa-piR-23197, hsa-piR-26415, hsa-piR-30603, hsa-piR-32002, hsa-piR-20792 , hsa-piR-15181 , hsa-piR-15182
chr5:24491635-24507140	chr5:24378858-24523897	5p14.2	495	145040	0	0	hsa-piR-11132, hsa-piR-12263, hsa-piR-12263, hsa-piR-1513, hsa-piR-15181, hsa-piR-15181, hsa-piR-15183, hsa-piR-1927, hsa-piR-20792, hsa-piR-20792, hsa-piR-22269, hsa-piR-22269, hsa-piR-23197, hsa-piR-23197, hsa-piR-26615, hsa-piR-30436, hsa-piR-30603, hsa-piR-31803, hsa-piR-3814, hsa-piR-807
chr5:75471639-75474422	chr5:75471639-75474278	5q13.3	495	2640	2.0202	0.20202	hsa-piR-22269
chr5:75471639-75474422	chr5:75469020-75471639	5q13.3	495	2620	1.61616	0.20202	hsa-piR-14013
chr5:144365730-144373600	chr5:144369335-144373600	5q31.3	495	4266	0	3.83838	hsa-piR-26918
chr5:144373600-144376500	chr5:144369335-144373600	5q31.3	495	4266	0	3.83838	hsa-piR-26918
chr5:144373600-144376500	chr5:144373868-144376500	5q31.3	495	2633	0	1.61616	hsa-piR-23839, hsa-piR-25508
chr5:177230592-177243785	chr5:177228065-177243785	5q35.3	495	15721	2.0202	17.1717	hsa-piR-15181, hsa-piR-20792, hsa-piR-30603, hsa-piR-32002
chr5:177230592-177243785	chr5:177243785-177257190	5q35.3	495	13406	2.0202	13.9394	hsa-piR-12263, hsa-piR-1513, hsa-piR-18867, hsa-piR-20792, hsa-piR-23197, hsa-piR-8920
chr5:177228065-177230592	chr5:177228065-177243785	5q35.3	495	15721	2.0202	17.1717	hsa-piR-15181, hsa-piR-20792, hsa-piR-30603, hsa-piR-32002
chr5:177228065-177230592	chr5:177213000-177228065	5q35.3	495	15066	2.22222	16.7677	hsa-piR-10217, hsa-piR-2086, hsa-piR-23839, hsa-piR-2456
chr5:177213000-177228065	chr5:177198202-177213000	5q35.3	495	14799	3.43434	16.1616	hsa-piR-11298, hsa-piR-12263, hsa-piR-1513, hsa-piR-18337, hsa-piR-20109, hsa-piR-20152, hsa-piR-20370, hsa-piR-20792, hsa-piR-20792, hsa-piR-23197, hsa-piR-23839, hsa-piR-26432, hsa-piR-26918, hsa-piR-29048, hsa-piR-29994, hsa-piR-31880, hsa-piR-32635, hsa-piR-6988, hsa-piR-7850, hsa-piR-9187
chr5:177213000-177228065	chr5:177228065-177243785	5q35.3	495	15721	2.0202	17.1717	hsa-piR-15181, hsa-piR-20792, hsa-piR-30603, hsa-piR-32002
chr5:177213000-177228065	chr5:177213000-177228065	5q35.3	495	15066	2.22222	16.7677	hsa-piR-10217, hsa-piR-2086, hsa-piR-23839, hsa-piR-2456
chr5:177198202-177213000	chr5:177198202-177213000	5q35.3	495	14799	3.43434	16.1616	hsa-piR-11298, hsa-piR-12263, hsa-piR-1513, hsa-piR-18337, hsa-piR-20109, hsa-piR-20152, hsa-piR-20370, hsa-piR-20792, hsa-piR-20792, hsa-piR-23197, hsa-piR-23839, hsa-piR-26432, hsa-piR-26918, hsa-piR-29048, hsa-piR-29994, hsa-piR-31880, hsa-piR-32635, hsa-piR-6988, hsa-piR-7850, hsa-piR-9187
chr5:177198202-177213000	chr5:177213000-177228065	5q35.3	495	15066	2.22222	16.7677	hsa-piR-10217, hsa-piR-2086, hsa-piR-23839, hsa-piR-2456
chr5:177198202-177213000	chr5:177182959-177198202	5q35.3	495	15244	4.44444	14.3434	hsa-piR-11782, hsa-piR-12263, hsa-piR-20792, hsa-piR-2086, hsa-piR-23839
chr5:177182959-177198202	chr5:177198202-177213000	5q35.3	495	14799	3.43434	16.1616	hsa-piR-11298, hsa-piR-12263, hsa-piR-1513, hsa-piR-18337, hsa-piR-20109, hsa-piR-20152, hsa-piR-20370, hsa-piR-20792, hsa-piR-20792, hsa-piR-23197, hsa-piR-23839, hsa-piR-26432, hsa-piR-26918, hsa-piR-29048, hsa-piR-29994, hsa-piR-31880, hsa-piR-32635, hsa-piR-6988, hsa-piR-7850, hsa-piR-9187
chr5:177182959-177198202	chr5:177182959-177198202	5q35.3	495	15244	4.44444	14.3434	hsa-piR-11782, hsa-piR-12263, hsa-piR-20792, hsa-piR-2086, hsa-piR-23839
chr5:177182959-177198202	chr5:177167051-177182959	5q35.3	495	15909	4.44444	12.3232	hsa-piR-15183, hsa-piR-22273, hsa-piR-32002
chr5:177167051-177182959	chr5:177182959-177198202	5q35.3	495	15244	4.44444	14.3434	hsa-piR-11782, hsa-piR-12263, hsa-piR-20792, hsa-piR-2086, hsa-piR-23839
chr5:177167051-177182959	chr5:177167051-177182959	5q35.3	495	15909	4.44444	12.3232	hsa-piR-15183, hsa-piR-22273, hsa-piR-32002
chr5:177167051-177182959	chr5:177161769-177167051	5q35.3	495	5283	4.24242	11.3131	hsa-piR-13180, hsa-piR-16321, hsa-piR-22146, hsa-piR-754
chr5:177154251-177167051	chr5:177167051-177182959	5q35.3	495	15909	4.44444	12.3232	hsa-piR-15183, hsa-piR-22273, hsa-piR-32002
chr5:177154251-177167051	chr5:177161769-177167051	5q35.3	495	5283	4.24242	11.3131	hsa-piR-13180, hsa-piR-16321, hsa-piR-22146, hsa-piR-754
chr5:177154251-177167051	chr5:177154251-177161769	5q35.3	495	7519	4.24242	10.7071	hsa-piR-13180, hsa-piR-15183, hsa-piR-16321, hsa-piR-22146, hsa-piR-27733, hsa-piR-716, hsa-piR-754
chr5:177154251-177167051	chr5:177147518-177154251	5q35.3	495	6734	3.63636	10.101	hsa-piR-12263, hsa-piR-14397, hsa-piR-15181, hsa-piR-15182, hsa-piR-20323, hsa-piR-20792, hsa-piR-27555, hsa-piR-28205, hsa-piR-28319, hsa-piR-28320, hsa-piR-30537, hsa-piR-31944, hsa-piR-6545
chr5:177147518-177154251	chr5:177154251-177161769	5q35.3	495	7519	4.24242	10.7071	hsa-piR-13180, hsa-piR-15183, hsa-piR-16321, hsa-piR-22146, hsa-piR-27733, hsa-piR-716, hsa-piR-754
chr5:177147518-177154251	chr5:177147518-177154251	5q35.3	495	6734	3.63636	10.101	hsa-piR-12263, hsa-piR-14397, hsa-piR-15181, hsa-piR-15182, hsa-piR-20323, hsa-piR-20792, hsa-piR-27555, hsa-piR-28205, hsa-piR-28319, hsa-piR-28320, hsa-piR-30537, hsa-piR-31944, hsa-piR-6545
chr5:177147518-177154251	chr5:177141404-177147518	5q35.3	495	6115	3.63636	7.07071	hsa-piR-1513, hsa-piR-20792, hsa-piR-23197, hsa-piR-26918
chr5:177141404-177147518	chr5:177147518-177154251	5q35.3	495	6734	3.63636	10.101	hsa-piR-12263, hsa-piR-14397, hsa-piR-15181, hsa-piR-15182, hsa-piR-20323, hsa-piR-20792, hsa-piR-27555, hsa-piR-28205, hsa-piR-28319, hsa-piR-28320, hsa-piR-30537, hsa-piR-31944, hsa-piR-6545
chr5:177141404-177147518	chr5:177141404-177147518	5q35.3	495	6115	3.63636	7.07071	hsa-piR-1513, hsa-piR-20792, hsa-piR-23197, hsa-piR-26918
chr5:177141404-177147518	chr5:177138181-177141404	5q35.3	495	3224	3.23232	6.86869	hsa-piR-20108, hsa-piR-23197, hsa-piR-26844, hsa-piR-26918
chr5:177138181-177141404	chr5:177141404-177147518	5q35.3	495	6115	3.63636	7.07071	hsa-piR-1513, hsa-piR-20792, hsa-piR-23197, hsa-piR-26918
chr5:177138181-177141404	chr5:177138181-177141404	5q35.3	495	3224	3.23232	6.86869	hsa-piR-20108, hsa-piR-23197, hsa-piR-26844, hsa-piR-26918
chr5:177138181-177141404	chr5:177133050-177138181	5q35.3	495	5132	3.23232	6.66667	hsa-piR-12263, hsa-piR-20116, hsa-piR-20117, hsa-piR-20118, hsa-piR-20792, hsa-piR-23197, hsa-piR-26918, hsa-piR-28117, hsa-piR-30603, hsa-piR-32652
chr5:177135573-177138181	chr5:177138181-177141404	5q35.3	495	3224	3.23232	6.86869	hsa-piR-20108, hsa-piR-23197, hsa-piR-26844, hsa-piR-26918
chr5:177135573-177138181	chr5:177133050-177138181	5q35.3	495	5132	3.23232	6.66667	hsa-piR-12263, hsa-piR-20116, hsa-piR-20117, hsa-piR-20118, hsa-piR-20792, hsa-piR-23197, hsa-piR-26918, hsa-piR-28117, hsa-piR-30603, hsa-piR-32652
chr5:155488989-155495251	chr5:155488989-155495251	5q33.2	495	6263	48.4848	0.20202	hsa-piR-15656, hsa-piR-18337, hsa-piR-20152, hsa-piR-20370, hsa-piR-23839, hsa-piR-29048, hsa-piR-29994, hsa-piR-6988, hsa-piR-9187
chr5:155495258-155498125	chr5:155495258-155498125	5q33.2	495	2868	48.2828	0	hsa-piR-10185, hsa-piR-23839, hsa-piR-25556, hsa-piR-9187
chr5:155495258-155498125	chr5:155498125-155501585	5q33.2	495	3461	36.3636	0	hsa-piR-29994, hsa-piR-31363, hsa-piR-9187
chr5:145450934-145451973	chr5:145450756-145456086	5q32	495	5331	23.6364	0	hsa-piR-32002, hsa-piR-5081
chr5:145451973-145456086	chr5:145450756-145456086	5q32	495	5331	23.6364	0	hsa-piR-32002, hsa-piR-5081
chr5:30805378-30808058	chr5:30644471-30832406	5p13.3	495	187936	0	0	hsa-piR-10185, hsa-piR-10345, hsa-piR-15181, hsa-piR-15182, hsa-piR-18337, hsa-piR-20792, hsa-piR-20792, hsa-piR-23197, hsa-piR-23197, hsa-piR-23408, hsa-piR-23839, hsa-piR-24908, hsa-piR-29048, hsa-piR-3501, hsa-piR-8823, hsa-piR-8824
chr5:21366173-21370570	chr5:21360635-21370570	5p14.3	495	9936	8.08081	0.606061	hsa-piR-10185, hsa-piR-23839
chr5:21342588-21351193	chr5:21342588-21351193	5p14.3	495	8606	7.87879	1.21212	hsa-piR-15181
chr5:21332039-21338923	chr5:21325211-21338923	5p14.3	495	13713	7.47475	0.606061	hsa-piR-20792, hsa-piR-23197, hsa-piR-32002
chr5:21315407-21318481	chr5:21315407-21318481	5p14.3	495	3075	19.596	0.40404	hsa-piR-1510
chr5:21303722-21304616	chr5:21299477-21304616	5p14.3	495	5140	26.0606	0	hsa-piR-15183
chr5:164512511-164516040	chr5:164448620-164524323	5q34	495	75704	0	0.20202	hsa-piR-1513, hsa-piR-20437, hsa-piR-20792, hsa-piR-22273, hsa-piR-23197, hsa-piR-23839, hsa-piR-25077, hsa-piR-32704, hsa-piR-32723
chr5:174181847-174183713	chr5:174172139-174184193	5q35.2	495	12055	0.40404	0.20202	hsa-piR-15181, hsa-piR-15182, hsa-piR-18867, hsa-piR-20792, hsa-piR-23197, hsa-piR-8920
chr5:174163260-174170825	chr5:174151753-174172139	5q35.2	495	20387	0.40404	0.40404	hsa-piR-12263, hsa-piR-15183, hsa-piR-22269
chr5:70280782-70306693	chr5:70254905-70280782	5q13.2	495	25878	31.9192	5.25253	hsa-piR-10185, hsa-piR-12263, hsa-piR-1513, hsa-piR-15181, hsa-piR-15181, hsa-piR-15182, hsa-piR-1721, hsa-piR-18047, hsa-piR-20116, hsa-piR-20119, hsa-piR-20792, hsa-piR-20792, hsa-piR-22269, hsa-piR-22269, hsa-piR-23197, hsa-piR-26498, hsa-piR-28117, hsa-piR-30602, hsa-piR-32002, hsa-piR-32002, hsa-piR-32593, hsa-piR-32652, hsa-piR-5081, hsa-piR-8920, hsa-piR-9088, hsa-piR-923
chr5:70280782-70306693	chr5:70280782-70306693	5q13.2	495	25912	29.4949	4.0404	hsa-piR-13432, hsa-piR-15181, hsa-piR-20792, hsa-piR-22269, hsa-piR-23197, hsa-piR-26772, hsa-piR-31494, hsa-piR-32002, hsa-piR-3381, hsa-piR-396, hsa-piR-450, hsa-piR-6097, hsa-piR-6359, hsa-piR-8920, hsa-piR-8920
chr5:70254905-70280782	chr5:70254905-70280782	5q13.2	495	25878	31.9192	5.25253	hsa-piR-10185, hsa-piR-12263, hsa-piR-1513, hsa-piR-15181, hsa-piR-15181, hsa-piR-15182, hsa-piR-1721, hsa-piR-18047, hsa-piR-20116, hsa-piR-20119, hsa-piR-20792, hsa-piR-20792, hsa-piR-22269, hsa-piR-22269, hsa-piR-23197, hsa-piR-26498, hsa-piR-28117, hsa-piR-30602, hsa-piR-32002, hsa-piR-32002, hsa-piR-32593, hsa-piR-32652, hsa-piR-5081, hsa-piR-8920, hsa-piR-9088, hsa-piR-923
chr5:70254905-70280782	chr5:70280782-70306693	5q13.2	495	25912	29.4949	4.0404	hsa-piR-13432, hsa-piR-15181, hsa-piR-20792, hsa-piR-22269, hsa-piR-23197, hsa-piR-26772, hsa-piR-31494, hsa-piR-32002, hsa-piR-3381, hsa-piR-396, hsa-piR-450, hsa-piR-6097, hsa-piR-6359, hsa-piR-8920, hsa-piR-8920
chr5:173461802-173469088	chr5:173461802-173470370	5q35.2	495	8569	0.40404	0	hsa-piR-27696
chr5:173461802-173469088	chr5:173411867-173461802	5q35.2	495	49936	0	0	hsa-piR-11298, hsa-piR-12263, hsa-piR-15181, hsa-piR-15181, hsa-piR-18337, hsa-piR-19013, hsa-piR-20152, hsa-piR-20792, hsa-piR-22269, hsa-piR-23197, hsa-piR-23197, hsa-piR-23408, hsa-piR-25556, hsa-piR-26918, hsa-piR-29048, hsa-piR-29994, hsa-piR-31880, hsa-piR-32002, hsa-piR-32635, hsa-piR-3501, hsa-piR-9187
chr5:69784291-70254895	chr5:69784291-70254895	5q13.2	495	470605	34.7475	6.46465	hsa-piR-10185, hsa-piR-10185, hsa-piR-11269, hsa-piR-11269, hsa-piR-12263, hsa-piR-12263, hsa-piR-12301, hsa-piR-12301, hsa-piR-13092, hsa-piR-13092, hsa-piR-13522, hsa-piR-14137, hsa-piR-14137, hsa-piR-1513, hsa-piR-1513, hsa-piR-15181, hsa-piR-15181, hsa-piR-15182, hsa-piR-15182, hsa-piR-15183, hsa-piR-15183, hsa-piR-1549, hsa-piR-1549, hsa-piR-1582, hsa-piR-1582, hsa-piR-169, hsa-piR-169, hsa-…
chr5:69784291-70254895	chr5:69313680-69784291	5q13.2	495	470612	33.3333	5.85859	hsa-piR-10185, hsa-piR-10185, hsa-piR-11269, hsa-piR-12263, hsa-piR-12263, hsa-piR-12301, hsa-piR-13092, hsa-piR-13432, hsa-piR-13432, hsa-piR-13522, hsa-piR-13522, hsa-piR-1513, hsa-piR-1513, hsa-piR-15181, hsa-piR-15181, hsa-piR-15182, hsa-piR-15182, hsa-piR-15183, hsa-piR-1549, hsa-piR-1582, hsa-piR-169, hsa-piR-1721, hsa-piR-17851, hsa-piR-17853, hsa-piR-17854, hsa-piR-1802, hsa-piR-18047, hs…
chr5:173193535-173194459	chr5:173143045-173250588	5q35.2	495	107544	0	0	hsa-piR-1510, hsa-piR-1513, hsa-piR-15181, hsa-piR-15182, hsa-piR-15183, hsa-piR-15183, hsa-piR-20108, hsa-piR-20777, hsa-piR-20792, hsa-piR-20792, hsa-piR-22269, hsa-piR-23197, hsa-piR-23197, hsa-piR-26918, hsa-piR-3171, hsa-piR-32002
chr5:173189710-173191448	chr5:173143045-173250588	5q35.2	495	107544	0	0	hsa-piR-1510, hsa-piR-1513, hsa-piR-15181, hsa-piR-15182, hsa-piR-15183, hsa-piR-15183, hsa-piR-20108, hsa-piR-20777, hsa-piR-20792, hsa-piR-20792, hsa-piR-22269, hsa-piR-23197, hsa-piR-23197, hsa-piR-26918, hsa-piR-3171, hsa-piR-32002
chr5:69313680-69784291	chr5:69784291-70254895	5q13.2	495	470605	34.7475	6.46465	hsa-piR-10185, hsa-piR-10185, hsa-piR-11269, hsa-piR-11269, hsa-piR-12263, hsa-piR-12263, hsa-piR-12301, hsa-piR-12301, hsa-piR-13092, hsa-piR-13092, hsa-piR-13522, hsa-piR-14137, hsa-piR-14137, hsa-piR-1513, hsa-piR-1513, hsa-piR-15181, hsa-piR-15181, hsa-piR-15182, hsa-piR-15182, hsa-piR-15183, hsa-piR-15183, hsa-piR-1549, hsa-piR-1549, hsa-piR-1582, hsa-piR-1582, hsa-piR-169, hsa-piR-169, hsa-…
chr5:69313680-69784291	chr5:69273558-69313680	5q13.2	495	40123	33.3333	6.46465	hsa-piR-15181, hsa-piR-15182, hsa-piR-20116, hsa-piR-20119, hsa-piR-20792, hsa-piR-28117, hsa-piR-32002, hsa-piR-32652
chr5:69313680-69784291	chr5:69313680-69784291	5q13.2	495	470612	33.3333	5.85859	hsa-piR-10185, hsa-piR-10185, hsa-piR-11269, hsa-piR-12263, hsa-piR-12263, hsa-piR-12301, hsa-piR-13092, hsa-piR-13432, hsa-piR-13432, hsa-piR-13522, hsa-piR-13522, hsa-piR-1513, hsa-piR-1513, hsa-piR-15181, hsa-piR-15181, hsa-piR-15182, hsa-piR-15182, hsa-piR-15183, hsa-piR-1549, hsa-piR-1582, hsa-piR-169, hsa-piR-1721, hsa-piR-17851, hsa-piR-17853, hsa-piR-17854, hsa-piR-1802, hsa-piR-18047, hs…
chr5:69273558-69313680	chr5:69233435-69273558	5q13.2	495	40124	32.1212	8.28283	hsa-piR-23197
chr5:69273558-69313680	chr5:69273558-69313680	5q13.2	495	40123	33.3333	6.46465	hsa-piR-15181, hsa-piR-15182, hsa-piR-20116, hsa-piR-20119, hsa-piR-20792, hsa-piR-28117, hsa-piR-32002, hsa-piR-32652
chr5:69273558-69313680	chr5:69313680-69784291	5q13.2	495	470612	33.3333	5.85859	hsa-piR-10185, hsa-piR-10185, hsa-piR-11269, hsa-piR-12263, hsa-piR-12263, hsa-piR-12301, hsa-piR-13092, hsa-piR-13432, hsa-piR-13432, hsa-piR-13522, hsa-piR-13522, hsa-piR-1513, hsa-piR-1513, hsa-piR-15181, hsa-piR-15181, hsa-piR-15182, hsa-piR-15182, hsa-piR-15183, hsa-piR-1549, hsa-piR-1582, hsa-piR-169, hsa-piR-1721, hsa-piR-17851, hsa-piR-17853, hsa-piR-17854, hsa-piR-1802, hsa-piR-18047, hs…
chr5:34222506-34223378	chr5:34222506-34223378	5p13.2	495	873	25.6566	0	hsa-piR-10185
chr5:34226294-34243765	chr5:34229479-34244204	5p13.2	495	14726	25.0505	0	hsa-piR-15181
chr5:69233435-69273558	chr5:69233435-69273558	5q13.2	495	40124	32.1212	8.28283	hsa-piR-23197
chr5:69233435-69273558	chr5:69273558-69313680	5q13.2	495	40123	33.3333	6.46465	hsa-piR-15181, hsa-piR-15182, hsa-piR-20116, hsa-piR-20119, hsa-piR-20792, hsa-piR-28117, hsa-piR-32002, hsa-piR-32652
chr5:69233435-69273558	chr5:69175781-69233435	5q13.2	495	57655	31.5152	8.08081	hsa-piR-10185, hsa-piR-11269, hsa-piR-12263, hsa-piR-12301, hsa-piR-13092, hsa-piR-14137, hsa-piR-15181, hsa-piR-15181, hsa-piR-15182, hsa-piR-15182, hsa-piR-1549, hsa-piR-1582, hsa-piR-169, hsa-piR-17849, hsa-piR-17851, hsa-piR-17853, hsa-piR-17854, hsa-piR-1802, hsa-piR-20111, hsa-piR-20792, hsa-piR-20792, hsa-piR-21148, hsa-piR-21149, hsa-piR-21344, hsa-piR-21816, hsa-piR-22269, hsa-piR-22314,…
chr5:34251516-34258498	chr5:34244204-34258522	5p13.2	495	14319	24.2424	0	hsa-piR-12263, hsa-piR-20792, hsa-piR-22269, hsa-piR-23197
chr5:69175781-69233435	chr5:69233435-69273558	5q13.2	495	40124	32.1212	8.28283	hsa-piR-23197
chr5:69175781-69233435	chr5:69175781-69233435	5q13.2	495	57655	31.5152	8.08081	hsa-piR-10185, hsa-piR-11269, hsa-piR-12263, hsa-piR-12301, hsa-piR-13092, hsa-piR-14137, hsa-piR-15181, hsa-piR-15181, hsa-piR-15182, hsa-piR-15182, hsa-piR-1549, hsa-piR-1582, hsa-piR-169, hsa-piR-17849, hsa-piR-17851, hsa-piR-17853, hsa-piR-17854, hsa-piR-1802, hsa-piR-20111, hsa-piR-20792, hsa-piR-20792, hsa-piR-21148, hsa-piR-21149, hsa-piR-21344, hsa-piR-21816, hsa-piR-22269, hsa-piR-22314,…
chr5:69175781-69233435	chr5:69118029-69175781	5q13.2	495	57753	24.2424	10.303	hsa-piR-10185, hsa-piR-15181, hsa-piR-20792
chr5:69118029-69175781	chr5:69175781-69233435	5q13.2	495	57655	31.5152	8.08081	hsa-piR-10185, hsa-piR-11269, hsa-piR-12263, hsa-piR-12301, hsa-piR-13092, hsa-piR-14137, hsa-piR-15181, hsa-piR-15181, hsa-piR-15182, hsa-piR-15182, hsa-piR-1549, hsa-piR-1582, hsa-piR-169, hsa-piR-17849, hsa-piR-17851, hsa-piR-17853, hsa-piR-17854, hsa-piR-1802, hsa-piR-20111, hsa-piR-20792, hsa-piR-20792, hsa-piR-21148, hsa-piR-21149, hsa-piR-21344, hsa-piR-21816, hsa-piR-22269, hsa-piR-22314,…
chr5:69118029-69175781	chr5:69118029-69175781	5q13.2	495	57753	24.2424	10.303	hsa-piR-10185, hsa-piR-15181, hsa-piR-20792
chr5:69118029-69175781	chr5:69096457-69118029	5q13.2	495	21573	23.8384	10.303	hsa-piR-15183, hsa-piR-26918
chr5:69096457-69118029	chr5:69118029-69175781	5q13.2	495	57753	24.2424	10.303	hsa-piR-10185, hsa-piR-15181, hsa-piR-20792
chr5:69096457-69118029	chr5:69096457-69118029	5q13.2	495	21573	23.8384	10.303	hsa-piR-15183, hsa-piR-26918
chr5:69096457-69118029	chr5:68971135-69096457	5q13.2	495	125323	19.596	10.7071	hsa-piR-10185, hsa-piR-15181, hsa-piR-15183, hsa-piR-23197, hsa-piR-23197, hsa-piR-26918, hsa-piR-32002, hsa-piR-32002
chr5:69074984-69096457	chr5:69096457-69118029	5q13.2	495	21573	23.8384	10.303	hsa-piR-15183, hsa-piR-26918
chr5:69074984-69096457	chr5:68971135-69096457	5q13.2	495	125323	19.596	10.7071	hsa-piR-10185, hsa-piR-15181, hsa-piR-15183, hsa-piR-23197, hsa-piR-23197, hsa-piR-26918, hsa-piR-32002, hsa-piR-32002
chr5:68971135-69074984	chr5:68971135-69096457	5q13.2	495	125323	19.596	10.7071	hsa-piR-10185, hsa-piR-15181, hsa-piR-15183, hsa-piR-23197, hsa-piR-23197, hsa-piR-26918, hsa-piR-32002, hsa-piR-32002
chr5:68971135-69074984	chr5:68856798-68971135	5q13.2	495	114338	4.24242	11.1111	hsa-piR-10185, hsa-piR-11269, hsa-piR-11269, hsa-piR-12263, hsa-piR-12263, hsa-piR-12301, hsa-piR-13092, hsa-piR-13432, hsa-piR-14137, hsa-piR-1513, hsa-piR-1513, hsa-piR-15181, hsa-piR-15181, hsa-piR-15182, hsa-piR-15183, hsa-piR-1549, hsa-piR-1582, hsa-piR-1582, hsa-piR-169, hsa-piR-17848, hsa-piR-17849, hsa-piR-17851, hsa-piR-17851, hsa-piR-17853, hsa-piR-17853, hsa-piR-17854, hsa-piR-20111, h…
chr5:68856798-68971135	chr5:68971135-69096457	5q13.2	495	125323	19.596	10.7071	hsa-piR-10185, hsa-piR-15181, hsa-piR-15183, hsa-piR-23197, hsa-piR-23197, hsa-piR-26918, hsa-piR-32002, hsa-piR-32002
chr5:68856798-68971135	chr5:68856798-68971135	5q13.2	495	114338	4.24242	11.1111	hsa-piR-10185, hsa-piR-11269, hsa-piR-11269, hsa-piR-12263, hsa-piR-12263, hsa-piR-12301, hsa-piR-13092, hsa-piR-13432, hsa-piR-14137, hsa-piR-1513, hsa-piR-1513, hsa-piR-15181, hsa-piR-15181, hsa-piR-15182, hsa-piR-15183, hsa-piR-1549, hsa-piR-1582, hsa-piR-1582, hsa-piR-169, hsa-piR-17848, hsa-piR-17849, hsa-piR-17851, hsa-piR-17851, hsa-piR-17853, hsa-piR-17853, hsa-piR-17854, hsa-piR-20111, h…
chr5:68856798-68971135	chr5:68837825-68856798	5q13.2	495	18974	3.43434	9.09091	hsa-piR-1513, hsa-piR-15181, hsa-piR-15182, hsa-piR-20116, hsa-piR-20117, hsa-piR-20118, hsa-piR-20436, hsa-piR-20792, hsa-piR-20792, hsa-piR-22269, hsa-piR-22269, hsa-piR-23197, hsa-piR-23709, hsa-piR-28117, hsa-piR-32652, hsa-piR-8920
chr5:68827017-68829190	chr5:68829190-68837825	5q13.2	495	8636	0.20202	8.28283	hsa-piR-20116, hsa-piR-20117, hsa-piR-20119, hsa-piR-28117, hsa-piR-32652, hsa-piR-32652
chr5:68827017-68829190	chr5:68827017-68829190	5q13.2	495	2174	0.20202	7.47475	hsa-piR-20792, hsa-piR-23197
chr5:68827017-68829190	chr5:68819615-68827017	5q13.2	495	7403	0	5.45455	hsa-piR-1513, hsa-piR-22269, hsa-piR-23197, hsa-piR-30603
chr5:132621601-132624904	chr5:132602017-132628393	5q31.1	495	26377	0	0.20202	hsa-piR-12263, hsa-piR-1513, hsa-piR-20792, hsa-piR-22269, hsa-piR-26918, hsa-piR-32002, hsa-piR-5081
chr5:39442191-39447145	chr5:39410385-39464553	5p13.1	495	54169	0	0	hsa-piR-20792, hsa-piR-23197, hsa-piR-3381, hsa-piR-5081, hsa-piR-8920
chr5:125976033-125980196	chr5:125967929-125980196	5q23.2	495	12268	12.7273	0.808081	hsa-piR-12263, hsa-piR-15181, hsa-piR-15182, hsa-piR-20792, hsa-piR-22269, hsa-piR-22269, hsa-piR-23197, hsa-piR-30603, hsa-piR-32002, hsa-piR-7011
chr5:125976033-125980196	chr5:125980196-125981228	5q23.2	495	1033	12.5253	0.808081	hsa-piR-20792
chr5:125972768-125976033	chr5:125967929-125980196	5q23.2	495	12268	12.7273	0.808081	hsa-piR-12263, hsa-piR-15181, hsa-piR-15182, hsa-piR-20792, hsa-piR-22269, hsa-piR-22269, hsa-piR-23197, hsa-piR-30603, hsa-piR-32002, hsa-piR-7011
chr5:125965663-125971004	chr5:125967929-125980196	5q23.2	495	12268	12.7273	0.808081	hsa-piR-12263, hsa-piR-15181, hsa-piR-15182, hsa-piR-20792, hsa-piR-22269, hsa-piR-22269, hsa-piR-23197, hsa-piR-30603, hsa-piR-32002, hsa-piR-7011
chr5:125965663-125971004	chr5:125963656-125965663	5q23.2	495	2008	12.3232	0.808081	hsa-piR-17410, hsa-piR-5081
chr5:125963656-125965663	chr5:125963656-125965663	5q23.2	495	2008	12.3232	0.808081	hsa-piR-17410, hsa-piR-5081
chr5:125963656-125965663	chr5:125961316-125963656	5q23.2	495	2341	2.22222	1.61616	hsa-piR-1513, hsa-piR-26918
chr5:97373826-97380252	chr5:97282973-97429043	5q15	495	146071	0	0	hsa-piR-20108, hsa-piR-20116, hsa-piR-20117, hsa-piR-20118, hsa-piR-20792, hsa-piR-20792, hsa-piR-2086, hsa-piR-22269, hsa-piR-22273, hsa-piR-23197, hsa-piR-23408, hsa-piR-23839, hsa-piR-25556, hsa-piR-26918, hsa-piR-28117, hsa-piR-28881, hsa-piR-30603, hsa-piR-31322, hsa-piR-32652, hsa-piR-420, hsa-piR-9187
chr5:119662557-119668390	chr5:119657672-119837160	5q23.1	495	179489	0	0	hsa-piR-10185, hsa-piR-10198, hsa-piR-11298, hsa-piR-12301, hsa-piR-15181, hsa-piR-20152, hsa-piR-20171, hsa-piR-20792, hsa-piR-2086, hsa-piR-21284, hsa-piR-22269, hsa-piR-22273, hsa-piR-23197, hsa-piR-23197, hsa-piR-23839, hsa-piR-25265, hsa-piR-25556, hsa-piR-26918, hsa-piR-29994, hsa-piR-30602, hsa-piR-30603, hsa-piR-31363, hsa-piR-32002, hsa-piR-32593, hsa-piR-5081, hsa-piR-9187
chr5:119659690-119662557	chr5:119657672-119837160	5q23.1	495	179489	0	0	hsa-piR-10185, hsa-piR-10198, hsa-piR-11298, hsa-piR-12301, hsa-piR-15181, hsa-piR-20152, hsa-piR-20171, hsa-piR-20792, hsa-piR-2086, hsa-piR-21284, hsa-piR-22269, hsa-piR-22273, hsa-piR-23197, hsa-piR-23197, hsa-piR-23839, hsa-piR-25265, hsa-piR-25556, hsa-piR-26918, hsa-piR-29994, hsa-piR-30602, hsa-piR-30603, hsa-piR-31363, hsa-piR-32002, hsa-piR-32593, hsa-piR-5081, hsa-piR-9187
chr5:3272940-3282579	chr5:3223582-3336238	5p15.33	495	112657	0.20202	0	hsa-piR-10185, hsa-piR-1513, hsa-piR-15183, hsa-piR-20792, hsa-piR-22269, hsa-piR-23197, hsa-piR-23839, hsa-piR-25490, hsa-piR-30603, hsa-piR-32002, hsa-piR-3501
chr5:3271460-3272940	chr5:3223582-3336238	5p15.33	495	112657	0.20202	0	hsa-piR-10185, hsa-piR-1513, hsa-piR-15183, hsa-piR-20792, hsa-piR-22269, hsa-piR-23197, hsa-piR-23839, hsa-piR-25490, hsa-piR-30603, hsa-piR-32002, hsa-piR-3501
chr5:3269858-3271460	chr5:3223582-3336238	5p15.33	495	112657	0.20202	0	hsa-piR-10185, hsa-piR-1513, hsa-piR-15183, hsa-piR-20792, hsa-piR-22269, hsa-piR-23197, hsa-piR-23839, hsa-piR-25490, hsa-piR-30603, hsa-piR-32002, hsa-piR-3501
chr5:102252517-102273696	chr5:102244749-102273696	5q21.1	495	28948	0	0.808081	hsa-piR-1513
chr5:685626-692059	chr5:685626-692059	5p15.33	495	6434	16.3636	3.43434	hsa-piR-14230, hsa-piR-26232, hsa-piR-29516, hsa-piR-3692
chr5:679094-683403	chr5:679094-683403	5p15.33	495	4310	22.2222	0.20202	hsa-piR-2008
chr5:40813-47789	chr5:36067-48859	5p15.33	495	12793	13.3333	0.20202	hsa-piR-23197
chr5:15532-36067	chr5:15532-36067	5p15.33	495	20536	13.3333	0.40404	hsa-piR-23839, hsa-piR-25077, hsa-piR-6086, hsa-piR-6087
chr5:15532-36067	chr5:36067-48859	5p15.33	495	12793	13.3333	0.20202	hsa-piR-23197
chr5:114987924-114994590	chr5:114969189-114994590	5q22.3	495	25402	0	0.20202	hsa-piR-24222, hsa-piR-25841
chr5:114987924-114994590	chr5:114994590-115128813	5q22.3	495	134224	0	0	hsa-piR-10185, hsa-piR-11298, hsa-piR-1175, hsa-piR-1175, hsa-piR-1408, hsa-piR-16407, hsa-piR-16408, hsa-piR-18626, hsa-piR-19735, hsa-piR-20152, hsa-piR-21284, hsa-piR-22269, hsa-piR-22273, hsa-piR-23590, hsa-piR-23839, hsa-piR-25590, hsa-piR-26115, hsa-piR-27751, hsa-piR-27751, hsa-piR-30603, hsa-piR-31322, hsa-piR-7447, hsa-piR-9187
chr5:104533910-104539616	chr5:104531762-104544023	5q21.3	495	12262	0	0	hsa-piR-22273
chr5:68829190-68837825	chr5:68837825-68856798	5q13.2	495	18974	3.43434	9.09091	hsa-piR-1513, hsa-piR-15181, hsa-piR-15182, hsa-piR-20116, hsa-piR-20117, hsa-piR-20118, hsa-piR-20436, hsa-piR-20792, hsa-piR-20792, hsa-piR-22269, hsa-piR-22269, hsa-piR-23197, hsa-piR-23709, hsa-piR-28117, hsa-piR-32652, hsa-piR-8920
chr5:68829190-68837825	chr5:68829190-68837825	5q13.2	495	8636	0.20202	8.28283	hsa-piR-20116, hsa-piR-20117, hsa-piR-20119, hsa-piR-28117, hsa-piR-32652, hsa-piR-32652
chr5:68829190-68837825	chr5:68827017-68829190	5q13.2	495	2174	0.20202	7.47475	hsa-piR-20792, hsa-piR-23197
chr6:26285545-26286287	chr6:26274458-26287456	6p22.2	495	12999	5.05051	0.20202	hsa-piR-19816, hsa-piR-20792, hsa-piR-23413, hsa-piR-23519, hsa-piR-27196, hsa-piR-27197, hsa-piR-27198, hsa-piR-9198
chr6:26274458-26285545	chr6:26274458-26287456	6p22.2	495	12999	5.05051	0.20202	hsa-piR-19816, hsa-piR-20792, hsa-piR-23413, hsa-piR-23519, hsa-piR-27196, hsa-piR-27197, hsa-piR-27198, hsa-piR-9198
chr6:26274458-26285545	chr6:26272513-26274458	6p22.2	495	1946	2.82828	0.20202	hsa-piR-20792, hsa-piR-23197, hsa-piR-28117, hsa-piR-32652
chr6:26268144-26274458	chr6:26274458-26287456	6p22.2	495	12999	5.05051	0.20202	hsa-piR-19816, hsa-piR-20792, hsa-piR-23413, hsa-piR-23519, hsa-piR-27196, hsa-piR-27197, hsa-piR-27198, hsa-piR-9198
chr6:26268144-26274458	chr6:26272513-26274458	6p22.2	495	1946	2.82828	0.20202	hsa-piR-20792, hsa-piR-23197, hsa-piR-28117, hsa-piR-32652
chr6:26268144-26274458	chr6:26265200-26272513	6p22.2	495	7314	2.42424	0.20202	hsa-piR-15181, hsa-piR-15182, hsa-piR-20792
chr6:26911921-26917433	chr6:26911914-26917433	6p22.2	495	5520	5.65657	0.40404	hsa-piR-15181
chr6:26878963-26896931	chr6:26856418-26896931	6p22.2	495	40514	5.65657	0.20202	hsa-piR-10185, hsa-piR-12263, hsa-piR-12301, hsa-piR-12565, hsa-piR-14226, hsa-piR-1582, hsa-piR-1582, hsa-piR-169, hsa-piR-17850, hsa-piR-17851, hsa-piR-17853, hsa-piR-17854, hsa-piR-17858, hsa-piR-20139, hsa-piR-20792, hsa-piR-20792, hsa-piR-2252, hsa-piR-23197, hsa-piR-23298, hsa-piR-23328, hsa-piR-237, hsa-piR-237, hsa-piR-238, hsa-piR-238, hsa-piR-23839, hsa-piR-26129, hsa-piR-26130, hsa-piR…
chr6:26897261-26901153	chr6:26897261-26911914	6p22.2	495	14654	5.85859	0.40404	hsa-piR-10185, hsa-piR-23839
chr6:19044883-19047820	chr6:19044883-19047820	6p22.3	495	2938	29.2929	0.20202	hsa-piR-23197
chr6:29650807-29652034	chr6:29649326-29650807	6p22.1	495	1482	0	0.20202	hsa-piR-23197
chr6:29650807-29652034	chr6:29650807-29652881	6p22.1	495	2075	0	0.40404	hsa-piR-15181, hsa-piR-15182, hsa-piR-20116, hsa-piR-20117, hsa-piR-20792, hsa-piR-28117, hsa-piR-32652
chr6:29652881-29658913	chr6:29650807-29652881	6p22.1	495	2075	0	0.40404	hsa-piR-15181, hsa-piR-15182, hsa-piR-20116, hsa-piR-20117, hsa-piR-20792, hsa-piR-28117, hsa-piR-32652
chr6:29652881-29658913	chr6:29652881-29670143	6p22.1	495	17263	0	0.606061	hsa-piR-12263, hsa-piR-15181, hsa-piR-15182, hsa-piR-15183, hsa-piR-20116, hsa-piR-20119, hsa-piR-20436, hsa-piR-20792, hsa-piR-20792, hsa-piR-22269, hsa-piR-23197, hsa-piR-23197, hsa-piR-26415, hsa-piR-28117, hsa-piR-30603, hsa-piR-32652
chr6:29658913-29664291	chr6:29652881-29670143	6p22.1	495	17263	0	0.606061	hsa-piR-12263, hsa-piR-15181, hsa-piR-15182, hsa-piR-15183, hsa-piR-20116, hsa-piR-20119, hsa-piR-20436, hsa-piR-20792, hsa-piR-20792, hsa-piR-22269, hsa-piR-23197, hsa-piR-23197, hsa-piR-26415, hsa-piR-28117, hsa-piR-30603, hsa-piR-32652
chr6:29664291-29669597	chr6:29652881-29670143	6p22.1	495	17263	0	0.606061	hsa-piR-12263, hsa-piR-15181, hsa-piR-15182, hsa-piR-15183, hsa-piR-20116, hsa-piR-20119, hsa-piR-20436, hsa-piR-20792, hsa-piR-20792, hsa-piR-22269, hsa-piR-23197, hsa-piR-23197, hsa-piR-26415, hsa-piR-28117, hsa-piR-30603, hsa-piR-32652
chr6:141700078-141701900	chr6:141684581-141704595	6q24.1	495	20015	0.606061	0.20202	hsa-piR-23197, hsa-piR-23839, hsa-piR-30373
chr6:141687748-141689439	chr6:141684581-141704595	6q24.1	495	20015	0.606061	0.20202	hsa-piR-23197, hsa-piR-23839, hsa-piR-30373
chr6:36344893-36345374	chr6:36344893-36345374	6p21.31	495	482	18.9899	0	hsa-piR-20111
chr6:36341463-36344870	chr6:36341463-36344870	6p21.31	495	3408	22.6263	0	hsa-piR-26918
chr6:162261800-162262936	chr6:162260598-162261800	6q26	495	1203	6.26263	0	hsa-piR-30373
chr6:162261800-162262936	chr6:162261800-162262936	6q26	495	1137	5.25253	0	hsa-piR-1510, hsa-piR-20116, hsa-piR-20119, hsa-piR-20792, hsa-piR-28117, hsa-piR-32652
chr6:162261800-162262936	chr6:162262936-162266819	6q26	495	3884	2.62626	0	hsa-piR-20792, hsa-piR-23197
chr6:162260598-162261585	chr6:162260598-162261800	6q26	495	1203	6.26263	0	hsa-piR-30373
chr6:158022085-158025690	chr6:157900810-158093541	6q25.3	495	192732	0	0	hsa-piR-15181, hsa-piR-15182, hsa-piR-20108, hsa-piR-20116, hsa-piR-20116, hsa-piR-20117, hsa-piR-20117, hsa-piR-20118, hsa-piR-20118, hsa-piR-20119, hsa-piR-20792, hsa-piR-20792, hsa-piR-22269, hsa-piR-23197, hsa-piR-23197, hsa-piR-23709, hsa-piR-26918, hsa-piR-28117, hsa-piR-28117, hsa-piR-32002, hsa-piR-32652, hsa-piR-32652, hsa-piR-3381, hsa-piR-8920, hsa-piR-8920
chr6:158025690-158027875	chr6:157900810-158093541	6q25.3	495	192732	0	0	hsa-piR-15181, hsa-piR-15182, hsa-piR-20108, hsa-piR-20116, hsa-piR-20116, hsa-piR-20117, hsa-piR-20117, hsa-piR-20118, hsa-piR-20118, hsa-piR-20119, hsa-piR-20792, hsa-piR-20792, hsa-piR-22269, hsa-piR-23197, hsa-piR-23197, hsa-piR-23709, hsa-piR-26918, hsa-piR-28117, hsa-piR-28117, hsa-piR-32002, hsa-piR-32652, hsa-piR-32652, hsa-piR-3381, hsa-piR-8920, hsa-piR-8920
chr6:158029242-158031587	chr6:157900810-158093541	6q25.3	495	192732	0	0	hsa-piR-15181, hsa-piR-15182, hsa-piR-20108, hsa-piR-20116, hsa-piR-20116, hsa-piR-20117, hsa-piR-20117, hsa-piR-20118, hsa-piR-20118, hsa-piR-20119, hsa-piR-20792, hsa-piR-20792, hsa-piR-22269, hsa-piR-23197, hsa-piR-23197, hsa-piR-23709, hsa-piR-26918, hsa-piR-28117, hsa-piR-28117, hsa-piR-32002, hsa-piR-32652, hsa-piR-32652, hsa-piR-3381, hsa-piR-8920, hsa-piR-8920
chr6:158031587-158034513	chr6:157900810-158093541	6q25.3	495	192732	0	0	hsa-piR-15181, hsa-piR-15182, hsa-piR-20108, hsa-piR-20116, hsa-piR-20116, hsa-piR-20117, hsa-piR-20117, hsa-piR-20118, hsa-piR-20118, hsa-piR-20119, hsa-piR-20792, hsa-piR-20792, hsa-piR-22269, hsa-piR-23197, hsa-piR-23197, hsa-piR-23709, hsa-piR-26918, hsa-piR-28117, hsa-piR-28117, hsa-piR-32002, hsa-piR-32652, hsa-piR-32652, hsa-piR-3381, hsa-piR-8920, hsa-piR-8920
chr6:35738453-35740447	chr6:35721482-35751762	6p21.31	495	30281	0	0.20202	hsa-piR-13413, hsa-piR-1513, hsa-piR-15181, hsa-piR-15182, hsa-piR-15183, hsa-piR-20111, hsa-piR-20437, hsa-piR-20792, hsa-piR-20792, hsa-piR-23197, hsa-piR-23197, hsa-piR-26918, hsa-piR-30603, hsa-piR-32704
chr6:77452780-77456938	chr6:77452780-77456938	6q14.1	495	4159	0	24.0404	hsa-piR-10185, hsa-piR-10749, hsa-piR-10750, hsa-piR-11708, hsa-piR-12653, hsa-piR-12653, hsa-piR-1408, hsa-piR-16407, hsa-piR-16408, hsa-piR-17740, hsa-piR-18626, hsa-piR-18631, hsa-piR-18632, hsa-piR-18998, hsa-piR-21132, hsa-piR-21875, hsa-piR-25004, hsa-piR-32501, hsa-piR-4664, hsa-piR-7480, hsa-piR-8638
chr6:77452780-77456938	chr6:77456938-77464502	6q14.1	495	7565	0	1.0101	hsa-piR-11298, hsa-piR-20152, hsa-piR-29994, hsa-piR-9062, hsa-piR-9187
chr6:77447884-77450919	chr6:77444723-77452387	6q14.1	495	7665	0	42.2222	hsa-piR-15892
chr6:23838670-23847174	chr6:23836101-23854344	6p22.3	495	18244	0.40404	0	hsa-piR-12263, hsa-piR-19109, hsa-piR-20792, hsa-piR-20792, hsa-piR-32002
chr6:23836101-23838670	chr6:23836101-23854344	6p22.3	495	18244	0.40404	0	hsa-piR-12263, hsa-piR-19109, hsa-piR-20792, hsa-piR-20792, hsa-piR-32002
chr6:23836101-23838670	chr6:23790170-23836101	6p22.3	495	45932	0	0	hsa-piR-10185, hsa-piR-11298, hsa-piR-18337, hsa-piR-2086, hsa-piR-23839, hsa-piR-23839, hsa-piR-25556, hsa-piR-29048, hsa-piR-30073, hsa-piR-30981, hsa-piR-6988, hsa-piR-9187
chr6:67104097-67106910	chr6:67104097-67121345	6q12	495	17249	0.20202	0	hsa-piR-10345, hsa-piR-26918
chr6:166234306-166237438	chr6:165946178-166315756	6q27	495	369579	0	0	hsa-piR-10789, hsa-piR-13384, hsa-piR-13413, hsa-piR-1446, hsa-piR-1513, hsa-piR-15181, hsa-piR-15181, hsa-piR-15182, hsa-piR-15182, hsa-piR-15183, hsa-piR-20109, hsa-piR-20110, hsa-piR-20116, hsa-piR-20117, hsa-piR-20792, hsa-piR-20792, hsa-piR-21273, hsa-piR-22269, hsa-piR-22269, hsa-piR-23197, hsa-piR-23197, hsa-piR-23839, hsa-piR-23839, hsa-piR-26918, hsa-piR-27586, hsa-piR-27587, hsa-piR-281…
chr6:166237554-166240731	chr6:165946178-166315756	6q27	495	369579	0	0	hsa-piR-10789, hsa-piR-13384, hsa-piR-13413, hsa-piR-1446, hsa-piR-1513, hsa-piR-15181, hsa-piR-15181, hsa-piR-15182, hsa-piR-15182, hsa-piR-15183, hsa-piR-20109, hsa-piR-20110, hsa-piR-20116, hsa-piR-20117, hsa-piR-20792, hsa-piR-20792, hsa-piR-21273, hsa-piR-22269, hsa-piR-22269, hsa-piR-23197, hsa-piR-23197, hsa-piR-23839, hsa-piR-23839, hsa-piR-26918, hsa-piR-27586, hsa-piR-27587, hsa-piR-281…
chr6:166240731-166246897	chr6:165946178-166315756	6q27	495	369579	0	0	hsa-piR-10789, hsa-piR-13384, hsa-piR-13413, hsa-piR-1446, hsa-piR-1513, hsa-piR-15181, hsa-piR-15181, hsa-piR-15182, hsa-piR-15182, hsa-piR-15183, hsa-piR-20109, hsa-piR-20110, hsa-piR-20116, hsa-piR-20117, hsa-piR-20792, hsa-piR-20792, hsa-piR-21273, hsa-piR-22269, hsa-piR-22269, hsa-piR-23197, hsa-piR-23197, hsa-piR-23839, hsa-piR-23839, hsa-piR-26918, hsa-piR-27586, hsa-piR-27587, hsa-piR-281…
chr6:166250103-166252043	chr6:165946178-166315756	6q27	495	369579	0	0	hsa-piR-10789, hsa-piR-13384, hsa-piR-13413, hsa-piR-1446, hsa-piR-1513, hsa-piR-15181, hsa-piR-15181, hsa-piR-15182, hsa-piR-15182, hsa-piR-15183, hsa-piR-20109, hsa-piR-20110, hsa-piR-20116, hsa-piR-20117, hsa-piR-20792, hsa-piR-20792, hsa-piR-21273, hsa-piR-22269, hsa-piR-22269, hsa-piR-23197, hsa-piR-23197, hsa-piR-23839, hsa-piR-23839, hsa-piR-26918, hsa-piR-27586, hsa-piR-27587, hsa-piR-281…
chr6:40782125-40785815	chr6:40781102-40787249	6p21.1	495	6148	0.40404	0	hsa-piR-11399, hsa-piR-1408, hsa-piR-16407, hsa-piR-16408, hsa-piR-17740, hsa-piR-32501, hsa-piR-7447
chr6:40788228-40789892	chr6:40788228-40845515	6p21.1	495	57288	0	0	hsa-piR-18867, hsa-piR-20116, hsa-piR-20119, hsa-piR-23709, hsa-piR-25490, hsa-piR-29608, hsa-piR-30151, hsa-piR-30374, hsa-piR-30603, hsa-piR-31880, hsa-piR-32002, hsa-piR-32635, hsa-piR-32652, hsa-piR-8920
chr6:32493106-32495242	chr6:32493106-32495242	6p21.32	495	2137	50.9091	1.81818	hsa-piR-15181
chr6:32499252-32504887	chr6:32499252-32504887	6p21.32	495	5636	52.3232	2.0202	hsa-piR-10025, hsa-piR-1138, hsa-piR-13284, hsa-piR-1408, hsa-piR-16407, hsa-piR-16408, hsa-piR-18630, hsa-piR-5075, hsa-piR-5559, hsa-piR-7447
chr6:32499252-32504887	chr6:32504887-32508879	6p21.32	495	3993	45.6566	7.87879	hsa-piR-20792, hsa-piR-22269, hsa-piR-23197
chr6:15154720-15157479	chr6:15154720-15158914	6p23	495	4195	1.21212	0.20202	hsa-piR-1513, hsa-piR-15181, hsa-piR-15182, hsa-piR-15183, hsa-piR-19013, hsa-piR-20108, hsa-piR-20792
chr6:15154720-15157479	chr6:15149058-15154720	6p23	495	5663	1.41414	0.20202	hsa-piR-18867, hsa-piR-20111, hsa-piR-20116, hsa-piR-20117, hsa-piR-23197, hsa-piR-28117, hsa-piR-32652, hsa-piR-8920
chr6:15150446-15152156	chr6:15149058-15154720	6p23	495	5663	1.41414	0.20202	hsa-piR-18867, hsa-piR-20111, hsa-piR-20116, hsa-piR-20117, hsa-piR-23197, hsa-piR-28117, hsa-piR-32652, hsa-piR-8920
chr6:15148686-15150446	chr6:15149058-15154720	6p23	495	5663	1.41414	0.20202	hsa-piR-18867, hsa-piR-20111, hsa-piR-20116, hsa-piR-20117, hsa-piR-23197, hsa-piR-28117, hsa-piR-32652, hsa-piR-8920
chr6:15148686-15150446	chr6:15146249-15148686	6p23	495	2438	0.808081	0.20202	hsa-piR-1513, hsa-piR-15183, hsa-piR-20436, hsa-piR-20792, hsa-piR-23197, hsa-piR-26918
chr6:15138170-15139672	chr6:15121252-15140787	6p23	495	19536	0	0.20202	hsa-piR-15181, hsa-piR-15182, hsa-piR-20116, hsa-piR-20117, hsa-piR-20118, hsa-piR-20792, hsa-piR-20792, hsa-piR-23197, hsa-piR-26918, hsa-piR-28117, hsa-piR-32652
chr6:15126924-15134159	chr6:15121252-15140787	6p23	495	19536	0	0.20202	hsa-piR-15181, hsa-piR-15182, hsa-piR-20116, hsa-piR-20117, hsa-piR-20118, hsa-piR-20792, hsa-piR-20792, hsa-piR-23197, hsa-piR-26918, hsa-piR-28117, hsa-piR-32652
chr6:62121022-62164815	chr6:62121022-62164815	6q11.1	495	43794	8.28283	1.0101	hsa-piR-10185
chr6:62220625-62234532	chr6:62220625-62234532	6q11.1	495	13908	11.3131	4.0404	hsa-piR-11298, hsa-piR-3501, hsa-piR-9187
chr6:75615123-75619983	chr6:75615123-75625120	6q13	495	9998	0	0.40404	hsa-piR-10185, hsa-piR-2086, hsa-piR-22273, hsa-piR-23839, hsa-piR-29994, hsa-piR-3501, hsa-piR-9187
chr6:75593239-75610226	chr6:75590542-75610226	6q13	495	19685	0.606061	0	hsa-piR-18924, hsa-piR-2086, hsa-piR-23839
chr6:121784410-121785765	chr6:121778215-121790664	6q22.31	495	12450	0	0.40404	hsa-piR-13420, hsa-piR-1513, hsa-piR-15181, hsa-piR-15183, hsa-piR-20792, hsa-piR-3171
chr6:121781787-121784410	chr6:121778215-121790664	6q22.31	495	12450	0	0.40404	hsa-piR-13420, hsa-piR-1513, hsa-piR-15181, hsa-piR-15183, hsa-piR-20792, hsa-piR-3171
chr6:121780204-121781787	chr6:121778215-121790664	6q22.31	495	12450	0	0.40404	hsa-piR-13420, hsa-piR-1513, hsa-piR-15181, hsa-piR-15183, hsa-piR-20792, hsa-piR-3171
chr6:121776522-121778215	chr6:121748091-121778215	6q22.31	495	30125	0.20202	0.40404	hsa-piR-12263, hsa-piR-13413, hsa-piR-15181, hsa-piR-15183, hsa-piR-20116, hsa-piR-20117, hsa-piR-20118, hsa-piR-20792, hsa-piR-20792, hsa-piR-22269, hsa-piR-22269, hsa-piR-23197, hsa-piR-23197, hsa-piR-28117, hsa-piR-32652
chr6:121776522-121778215	chr6:121778215-121790664	6q22.31	495	12450	0	0.40404	hsa-piR-13420, hsa-piR-1513, hsa-piR-15181, hsa-piR-15183, hsa-piR-20792, hsa-piR-3171
chr6:41900309-41903269	chr6:41900309-41903269	6p21.1	495	2961	7.27273	0.606061	hsa-piR-12263, hsa-piR-15181, hsa-piR-15182, hsa-piR-20792, hsa-piR-23197
chr6:52636863-52653480	chr6:52636736-52653639	6p12.2	495	16904	44.6465	0	hsa-piR-10789, hsa-piR-1446, hsa-piR-16039, hsa-piR-23581, hsa-piR-27586, hsa-piR-27587, hsa-piR-30941
chr6:52634604-52636607	chr6:52634604-52636736	6p12.2	495	2133	48.8889	0	hsa-piR-23839, hsa-piR-31880, hsa-piR-32635
chr6:136560780-136562574	chr6:136485873-136560780	6q23.3	495	74908	0	0	hsa-piR-10185, hsa-piR-1513, hsa-piR-15181, hsa-piR-15183, hsa-piR-20116, hsa-piR-20117, hsa-piR-20118, hsa-piR-20792, hsa-piR-20792, hsa-piR-23197, hsa-piR-23839, hsa-piR-26918, hsa-piR-28117, hsa-piR-32002, hsa-piR-32652, hsa-piR-3501
chr6:136560780-136562574	chr6:136560780-136571186	6q23.3	495	10407	0	0.20202	hsa-piR-22269, hsa-piR-23197
chr6:136556143-136560780	chr6:136485873-136560780	6q23.3	495	74908	0	0	hsa-piR-10185, hsa-piR-1513, hsa-piR-15181, hsa-piR-15183, hsa-piR-20116, hsa-piR-20117, hsa-piR-20118, hsa-piR-20792, hsa-piR-20792, hsa-piR-23197, hsa-piR-23839, hsa-piR-26918, hsa-piR-28117, hsa-piR-32002, hsa-piR-32652, hsa-piR-3501
chr6:136556143-136560780	chr6:136560780-136571186	6q23.3	495	10407	0	0.20202	hsa-piR-22269, hsa-piR-23197
chr6:87370196-87378966	chr6:87367957-87370196	6q14.3	495	2240	0	20.8081	hsa-piR-13828
chr6:87370196-87378966	chr6:87370196-87378966	6q14.3	495	8771	0	19.1919	hsa-piR-11298, hsa-piR-22904, hsa-piR-25556, hsa-piR-29048, hsa-piR-29994, hsa-piR-31880, hsa-piR-32635, hsa-piR-3501
chr6:87370196-87378966	chr6:87378966-87387828	6q14.3	495	8863	0	18.5859	hsa-piR-17016, hsa-piR-23408, hsa-piR-3570, hsa-piR-9062
chr6:87378966-87386887	chr6:87370196-87378966	6q14.3	495	8771	0	19.1919	hsa-piR-11298, hsa-piR-22904, hsa-piR-25556, hsa-piR-29048, hsa-piR-29994, hsa-piR-31880, hsa-piR-32635, hsa-piR-3501
chr6:87378966-87386887	chr6:87378966-87387828	6q14.3	495	8863	0	18.5859	hsa-piR-17016, hsa-piR-23408, hsa-piR-3570, hsa-piR-9062
chr6:87390019-87393776	chr6:87390019-87393776	6q14.3	495	3758	0.20202	18.1818	hsa-piR-22904
chr6:87397561-87401314	chr6:87397561-87401314	6q14.3	495	3754	4.0404	1.0101	hsa-piR-23839
chr6:87397561-87401314	chr6:87401314-87408154	6q14.3	495	6841	4.0404	0	hsa-piR-9187
chr6:87401314-87404856	chr6:87397561-87401314	6q14.3	495	3754	4.0404	1.0101	hsa-piR-23839
chr6:87401314-87404856	chr6:87401314-87408154	6q14.3	495	6841	4.0404	0	hsa-piR-9187
chr6:89492080-89505764	chr6:89390634-89530788	6q15	495	140155	0	0	hsa-piR-10185, hsa-piR-15181, hsa-piR-15182, hsa-piR-20108, hsa-piR-20363, hsa-piR-20792, hsa-piR-20792, hsa-piR-22269, hsa-piR-23197, hsa-piR-23197, hsa-piR-23839, hsa-piR-30603, hsa-piR-32002, hsa-piR-3381, hsa-piR-3501, hsa-piR-5081, hsa-piR-8357
chr6:47452630-47455902	chr6:47436107-47455902	6p12.3	495	19796	0	0.606061	hsa-piR-20792, hsa-piR-22269, hsa-piR-22269, hsa-piR-23197, hsa-piR-23197
chr6:47452630-47455902	chr6:47455902-47460327	6p12.3	495	4426	0	0.40404	hsa-piR-13413, hsa-piR-15181, hsa-piR-15182, hsa-piR-15183, hsa-piR-20792
chr6:47455902-47460327	chr6:47436107-47455902	6p12.3	495	19796	0	0.606061	hsa-piR-20792, hsa-piR-22269, hsa-piR-22269, hsa-piR-23197, hsa-piR-23197
chr6:47455902-47460327	chr6:47455902-47460327	6p12.3	495	4426	0	0.40404	hsa-piR-13413, hsa-piR-15181, hsa-piR-15182, hsa-piR-15183, hsa-piR-20792
chr6:7616762-7622609	chr6:7613176-7625943	6p24.3	495	12768	1.61616	0	hsa-piR-25921, hsa-piR-32002
chr6:93350552-93351330	chr6:93268263-93565270	6q16.1	495	297008	0	0	hsa-piR-12263, hsa-piR-1513, hsa-piR-15181, hsa-piR-15181, hsa-piR-16039, hsa-piR-18867, hsa-piR-19109, hsa-piR-20792, hsa-piR-20792, hsa-piR-22269, hsa-piR-23197, hsa-piR-23197, hsa-piR-23839, hsa-piR-23839, hsa-piR-25077, hsa-piR-26918, hsa-piR-28117, hsa-piR-29994, hsa-piR-30366, hsa-piR-30603, hsa-piR-32652, hsa-piR-32723, hsa-piR-3381, hsa-piR-5122, hsa-piR-5821, hsa-piR-8920
chr6:93351757-93358078	chr6:93268263-93565270	6q16.1	495	297008	0	0	hsa-piR-12263, hsa-piR-1513, hsa-piR-15181, hsa-piR-15181, hsa-piR-16039, hsa-piR-18867, hsa-piR-19109, hsa-piR-20792, hsa-piR-20792, hsa-piR-22269, hsa-piR-23197, hsa-piR-23197, hsa-piR-23839, hsa-piR-23839, hsa-piR-25077, hsa-piR-26918, hsa-piR-28117, hsa-piR-29994, hsa-piR-30366, hsa-piR-30603, hsa-piR-32652, hsa-piR-32723, hsa-piR-3381, hsa-piR-5122, hsa-piR-5821, hsa-piR-8920
chr6:93361173-93365652	chr6:93268263-93565270	6q16.1	495	297008	0	0	hsa-piR-12263, hsa-piR-1513, hsa-piR-15181, hsa-piR-15181, hsa-piR-16039, hsa-piR-18867, hsa-piR-19109, hsa-piR-20792, hsa-piR-20792, hsa-piR-22269, hsa-piR-23197, hsa-piR-23197, hsa-piR-23839, hsa-piR-23839, hsa-piR-25077, hsa-piR-26918, hsa-piR-28117, hsa-piR-29994, hsa-piR-30366, hsa-piR-30603, hsa-piR-32652, hsa-piR-32723, hsa-piR-3381, hsa-piR-5122, hsa-piR-5821, hsa-piR-8920
chr6:4699675-4701137	chr6:4691948-4702440	6p25.1	495	10493	0	0.20202	hsa-piR-10185, hsa-piR-1510, hsa-piR-15181, hsa-piR-22269, hsa-piR-23197, hsa-piR-23839, hsa-piR-32002
chr6:4697037-4699675	chr6:4691948-4702440	6p25.1	495	10493	0	0.20202	hsa-piR-10185, hsa-piR-1510, hsa-piR-15181, hsa-piR-22269, hsa-piR-23197, hsa-piR-23839, hsa-piR-32002
chr6:105248959-105251412	chr6:105247756-105251412	6q16.3	495	3657	0	5.85859	hsa-piR-10198, hsa-piR-22273, hsa-piR-29994, hsa-piR-9187
chr6:105247756-105248959	chr6:105247756-105251412	6q16.3	495	3657	0	5.85859	hsa-piR-10198, hsa-piR-22273, hsa-piR-29994, hsa-piR-9187
chr6:26286287-26287456	chr6:26274458-26287456	6p22.2	495	12999	5.05051	0.20202	hsa-piR-19816, hsa-piR-20792, hsa-piR-23413, hsa-piR-23519, hsa-piR-27196, hsa-piR-27197, hsa-piR-27198, hsa-piR-9198
chr7:57189315-57194042	chr7:57167455-57189315	7p11.2	495	21861	2.22222	1.21212	hsa-piR-23197, hsa-piR-26918, hsa-piR-30603, hsa-piR-3282, hsa-piR-5082
chr7:57189315-57194042	chr7:57189315-57196467	7p11.2	495	7153	2.42424	0.20202	hsa-piR-27696
chr7:57155729-57167455	chr7:57155729-57167455	7p11.2	495	11727	2.0202	1.41414	hsa-piR-10185, hsa-piR-32002
chr7:57155729-57167455	chr7:57167455-57189315	7p11.2	495	21861	2.22222	1.21212	hsa-piR-23197, hsa-piR-26918, hsa-piR-30603, hsa-piR-3282, hsa-piR-5082
chr7:57135919-57148295	chr7:57120855-57148295	7p11.2	495	27441	2.0202	2.42424	hsa-piR-10185, hsa-piR-12263, hsa-piR-15181, hsa-piR-20792, hsa-piR-20792, hsa-piR-22269, hsa-piR-23197, hsa-piR-23197, hsa-piR-25077, hsa-piR-3381
chr7:57128865-57135919	chr7:57120855-57148295	7p11.2	495	27441	2.0202	2.42424	hsa-piR-10185, hsa-piR-12263, hsa-piR-15181, hsa-piR-20792, hsa-piR-20792, hsa-piR-22269, hsa-piR-23197, hsa-piR-23197, hsa-piR-25077, hsa-piR-3381
chr7:57124536-57128865	chr7:57120855-57148295	7p11.2	495	27441	2.0202	2.42424	hsa-piR-10185, hsa-piR-12263, hsa-piR-15181, hsa-piR-20792, hsa-piR-20792, hsa-piR-22269, hsa-piR-23197, hsa-piR-23197, hsa-piR-25077, hsa-piR-3381
chr7:57120855-57124536	chr7:57120855-57148295	7p11.2	495	27441	2.0202	2.42424	hsa-piR-10185, hsa-piR-12263, hsa-piR-15181, hsa-piR-20792, hsa-piR-20792, hsa-piR-22269, hsa-piR-23197, hsa-piR-23197, hsa-piR-25077, hsa-piR-3381
chr7:57120855-57124536	chr7:57118582-57120855	7p11.2	495	2274	2.0202	2.22222	hsa-piR-20792
chr7:150493998-150501847	chr7:150493998-150501847	7q36.1	495	7850	0	3.0303	hsa-piR-22269
chr7:100309988-100312624	chr7:100309988-100315596	7q22.1	495	5609	7.47475	1.0101	hsa-piR-15183, hsa-piR-20792, hsa-piR-23197
chr7:100309988-100312624	chr7:100305025-100309988	7q22.1	495	4964	7.47475	0.20202	hsa-piR-23197, hsa-piR-30603
chr7:100312624-100314325	chr7:100309988-100315596	7q22.1	495	5609	7.47475	1.0101	hsa-piR-15183, hsa-piR-20792, hsa-piR-23197
chr7:100355861-100357464	chr7:100355089-100357464	7q22.1	495	2376	7.27273	3.83838	hsa-piR-20116, hsa-piR-20117, hsa-piR-28117, hsa-piR-32652, hsa-piR-8920
chr7:100355861-100357464	chr7:100357464-100360072	7q22.1	495	2609	7.47475	3.63636	hsa-piR-26918
chr7:100357464-100360072	chr7:100355089-100357464	7q22.1	495	2376	7.27273	3.83838	hsa-piR-20116, hsa-piR-20117, hsa-piR-28117, hsa-piR-32652, hsa-piR-8920
chr7:100357464-100360072	chr7:100357464-100360072	7q22.1	495	2609	7.47475	3.63636	hsa-piR-26918
chr7:100361572-100364209	chr7:100361572-100362342	7q22.1	495	771	7.47475	2.0202	hsa-piR-18867, hsa-piR-8920
chr7:100361572-100364209	chr7:100362342-100384658	7q22.1	495	22317	7.87879	0	hsa-piR-12263, hsa-piR-1513, hsa-piR-15181, hsa-piR-15181, hsa-piR-15182, hsa-piR-15183, hsa-piR-20116, hsa-piR-20117, hsa-piR-20118, hsa-piR-20792, hsa-piR-20792, hsa-piR-22269, hsa-piR-23197, hsa-piR-26918, hsa-piR-26918, hsa-piR-28117, hsa-piR-32002, hsa-piR-32652, hsa-piR-8920
chr7:100367598-100369267	chr7:100362342-100384658	7q22.1	495	22317	7.87879	0	hsa-piR-12263, hsa-piR-1513, hsa-piR-15181, hsa-piR-15181, hsa-piR-15182, hsa-piR-15183, hsa-piR-20116, hsa-piR-20117, hsa-piR-20118, hsa-piR-20792, hsa-piR-20792, hsa-piR-22269, hsa-piR-23197, hsa-piR-26918, hsa-piR-26918, hsa-piR-28117, hsa-piR-32002, hsa-piR-32652, hsa-piR-8920
chr7:100401133-100405162	chr7:100384658-100450260	7q22.1	495	65603	8.08081	0	hsa-piR-12263, hsa-piR-12263, hsa-piR-1513, hsa-piR-15165, hsa-piR-15181, hsa-piR-15182, hsa-piR-15183, hsa-piR-15451, hsa-piR-18867, hsa-piR-19013, hsa-piR-20116, hsa-piR-20117, hsa-piR-20792, hsa-piR-20792, hsa-piR-22269, hsa-piR-23197, hsa-piR-23197, hsa-piR-26918, hsa-piR-28117, hsa-piR-30603, hsa-piR-31803, hsa-piR-32002, hsa-piR-32002, hsa-piR-32652, hsa-piR-5081, hsa-piR-6854, hsa-piR-7435…
chr7:100405162-100416457	chr7:100384658-100450260	7q22.1	495	65603	8.08081	0	hsa-piR-12263, hsa-piR-12263, hsa-piR-1513, hsa-piR-15165, hsa-piR-15181, hsa-piR-15182, hsa-piR-15183, hsa-piR-15451, hsa-piR-18867, hsa-piR-19013, hsa-piR-20116, hsa-piR-20117, hsa-piR-20792, hsa-piR-20792, hsa-piR-22269, hsa-piR-23197, hsa-piR-23197, hsa-piR-26918, hsa-piR-28117, hsa-piR-30603, hsa-piR-31803, hsa-piR-32002, hsa-piR-32002, hsa-piR-32652, hsa-piR-5081, hsa-piR-6854, hsa-piR-7435…
chr7:100418204-100420970	chr7:100384658-100450260	7q22.1	495	65603	8.08081	0	hsa-piR-12263, hsa-piR-12263, hsa-piR-1513, hsa-piR-15165, hsa-piR-15181, hsa-piR-15182, hsa-piR-15183, hsa-piR-15451, hsa-piR-18867, hsa-piR-19013, hsa-piR-20116, hsa-piR-20117, hsa-piR-20792, hsa-piR-20792, hsa-piR-22269, hsa-piR-23197, hsa-piR-23197, hsa-piR-26918, hsa-piR-28117, hsa-piR-30603, hsa-piR-31803, hsa-piR-32002, hsa-piR-32002, hsa-piR-32652, hsa-piR-5081, hsa-piR-6854, hsa-piR-7435…
chr7:100656180-100658061	chr7:100656123-100658061	7q22.1	495	1939	66.8687	0	hsa-piR-18867
chr7:100665065-100669749	chr7:100665065-100669749	7q22.1	495	4685	27.2727	0	hsa-piR-26415
chr7:100665065-100669749	chr7:100669749-100672920	7q22.1	495	3172	26.6667	0	hsa-piR-20436
chr7:97420651-97420871	chr7:97419129-97420871	7q21.3	495	1743	0	60.404	hsa-piR-10185
chr7:97412334-97417608	chr7:97412334-97419129	7q21.3	495	6796	0.20202	60	hsa-piR-11298, hsa-piR-23839, hsa-piR-29994
chr7:97412334-97417608	chr7:97407012-97412334	7q21.3	495	5323	5.85859	51.9192	hsa-piR-11298, hsa-piR-20152, hsa-piR-22273, hsa-piR-23581, hsa-piR-29994
chr7:97395507-97398720	chr7:97395507-97398720	7q21.3	495	3214	6.86869	56.5657	hsa-piR-12263, hsa-piR-20792, hsa-piR-22269, hsa-piR-23197
chr7:97390715-97395461	chr7:97390715-97395461	7q21.3	495	4747	2.82828	53.9394	hsa-piR-11298, hsa-piR-22273, hsa-piR-29994
chr7:97390715-97395461	chr7:97385951-97390715	7q21.3	495	4765	4.84848	41.4141	hsa-piR-20792, hsa-piR-23197, hsa-piR-25216, hsa-piR-30603
chr7:97385951-97390715	chr7:97390715-97395461	7q21.3	495	4747	2.82828	53.9394	hsa-piR-11298, hsa-piR-22273, hsa-piR-29994
chr7:97385951-97390715	chr7:97385951-97390715	7q21.3	495	4765	4.84848	41.4141	hsa-piR-20792, hsa-piR-23197, hsa-piR-25216, hsa-piR-30603
chr7:100749183-100764701	chr7:100699543-100769756	7q22.1	495	70214	10.303	0	hsa-piR-10749, hsa-piR-10750, hsa-piR-12263, hsa-piR-13284, hsa-piR-1408, hsa-piR-14647, hsa-piR-1513, hsa-piR-1513, hsa-piR-15183, hsa-piR-16407, hsa-piR-16408, hsa-piR-17740, hsa-piR-18867, hsa-piR-19735, hsa-piR-20111, hsa-piR-20116, hsa-piR-20119, hsa-piR-20792, hsa-piR-20792, hsa-piR-21132, hsa-piR-21875, hsa-piR-22269, hsa-piR-23197, hsa-piR-23197, hsa-piR-26918, hsa-piR-26918, hsa-piR-2811…
chr7:97373706-97379658	chr7:97373508-97385606	7q21.3	495	12099	10.303	0	hsa-piR-20792
chr7:100774544-100777259	chr7:100774544-100786262	7q22.1	495	11719	12.1212	0	hsa-piR-13413, hsa-piR-1513, hsa-piR-15183, hsa-piR-20792, hsa-piR-23197, hsa-piR-23197, hsa-piR-26918, hsa-piR-30603, hsa-piR-32002
chr7:100777259-100781165	chr7:100774544-100786262	7q22.1	495	11719	12.1212	0	hsa-piR-13413, hsa-piR-1513, hsa-piR-15183, hsa-piR-20792, hsa-piR-23197, hsa-piR-23197, hsa-piR-26918, hsa-piR-30603, hsa-piR-32002
chr7:100781165-100786262	chr7:100774544-100786262	7q22.1	495	11719	12.1212	0	hsa-piR-13413, hsa-piR-1513, hsa-piR-15183, hsa-piR-20792, hsa-piR-23197, hsa-piR-23197, hsa-piR-26918, hsa-piR-30603, hsa-piR-32002
chr7:100781165-100786262	chr7:100786262-100788456	7q22.1	495	2195	11.9192	0	hsa-piR-20792, hsa-piR-23197
chr7:100786262-100788456	chr7:100774544-100786262	7q22.1	495	11719	12.1212	0	hsa-piR-13413, hsa-piR-1513, hsa-piR-15183, hsa-piR-20792, hsa-piR-23197, hsa-piR-23197, hsa-piR-26918, hsa-piR-30603, hsa-piR-32002
chr7:100786262-100788456	chr7:100786262-100788456	7q22.1	495	2195	11.9192	0	hsa-piR-20792, hsa-piR-23197
chr7:100786262-100788456	chr7:100788456-100789977	7q22.1	495	1522	11.1111	0	hsa-piR-20111, hsa-piR-26918
chr7:100939977-100943157	chr7:100939977-100943157	7q22.1	495	3181	7.87879	2.22222	hsa-piR-15181, hsa-piR-23197, hsa-piR-26918
chr7:100939977-100943157	chr7:100935219-100939977	7q22.1	495	4759	8.08081	1.81818	hsa-piR-15181, hsa-piR-15182, hsa-piR-20792, hsa-piR-22269, hsa-piR-23197
chr7:146929101-146931755	chr7:146929101-146931755	7q35	495	2655	0	1.61616	hsa-piR-22269
chr7:146929101-146931755	chr7:146931755-146934559	7q35	495	2805	0	1.41414	hsa-piR-32002
chr7:152173759-152186147	chr7:152186147-152197851	7q36.1	495	11705	0.40404	0.606061	hsa-piR-13420, hsa-piR-1513, hsa-piR-15181, hsa-piR-15182, hsa-piR-20792, hsa-piR-20792, hsa-piR-22269, hsa-piR-23197, hsa-piR-26604
chr7:152173759-152186147	chr7:152173759-152186147	7q36.1	495	12389	0.40404	0.40404	hsa-piR-13522, hsa-piR-1513, hsa-piR-15181, hsa-piR-15181, hsa-piR-15182, hsa-piR-20792, hsa-piR-23197, hsa-piR-32002
chr7:152173759-152186147	chr7:152128742-152173759	7q36.1	495	45018	0.40404	0.20202	hsa-piR-12263, hsa-piR-1513, hsa-piR-15181, hsa-piR-15182, hsa-piR-15183, hsa-piR-18867, hsa-piR-20111, hsa-piR-20116, hsa-piR-20117, hsa-piR-20118, hsa-piR-20792, hsa-piR-20792, hsa-piR-22269, hsa-piR-23197, hsa-piR-23197, hsa-piR-26918, hsa-piR-28117, hsa-piR-30603, hsa-piR-32652, hsa-piR-3381, hsa-piR-8920
chr7:152216598-152218155	chr7:152208644-152229027	7q36.1	495	20384	12.5253	0.20202	hsa-piR-12190, hsa-piR-13413, hsa-piR-13522, hsa-piR-1513, hsa-piR-15181, hsa-piR-15182, hsa-piR-15183, hsa-piR-18867, hsa-piR-20116, hsa-piR-20117, hsa-piR-20118, hsa-piR-20119, hsa-piR-20792, hsa-piR-20792, hsa-piR-22269, hsa-piR-22269, hsa-piR-23197, hsa-piR-23197, hsa-piR-26918, hsa-piR-28117, hsa-piR-30603, hsa-piR-30603, hsa-piR-32002, hsa-piR-32652, hsa-piR-8920
chr7:152218155-152229027	chr7:152208644-152229027	7q36.1	495	20384	12.5253	0.20202	hsa-piR-12190, hsa-piR-13413, hsa-piR-13522, hsa-piR-1513, hsa-piR-15181, hsa-piR-15182, hsa-piR-15183, hsa-piR-18867, hsa-piR-20116, hsa-piR-20117, hsa-piR-20118, hsa-piR-20119, hsa-piR-20792, hsa-piR-20792, hsa-piR-22269, hsa-piR-22269, hsa-piR-23197, hsa-piR-23197, hsa-piR-26918, hsa-piR-28117, hsa-piR-30603, hsa-piR-30603, hsa-piR-32002, hsa-piR-32652, hsa-piR-8920
chr7:152218155-152229027	chr7:152229027-152234194	7q36.1	495	5168	12.3232	0.20202	hsa-piR-20792, hsa-piR-23197, hsa-piR-23197, hsa-piR-32002
chr7:152229027-152234194	chr7:152234194-152242657	7q36.1	495	8464	12.7273	0.20202	hsa-piR-12190, hsa-piR-15181, hsa-piR-15182, hsa-piR-20116, hsa-piR-20119, hsa-piR-20792, hsa-piR-21273, hsa-piR-23197, hsa-piR-23711, hsa-piR-32652, hsa-piR-3381
chr7:152229027-152234194	chr7:152208644-152229027	7q36.1	495	20384	12.5253	0.20202	hsa-piR-12190, hsa-piR-13413, hsa-piR-13522, hsa-piR-1513, hsa-piR-15181, hsa-piR-15182, hsa-piR-15183, hsa-piR-18867, hsa-piR-20116, hsa-piR-20117, hsa-piR-20118, hsa-piR-20119, hsa-piR-20792, hsa-piR-20792, hsa-piR-22269, hsa-piR-22269, hsa-piR-23197, hsa-piR-23197, hsa-piR-26918, hsa-piR-28117, hsa-piR-30603, hsa-piR-30603, hsa-piR-32002, hsa-piR-32652, hsa-piR-8920
chr7:152229027-152234194	chr7:152229027-152234194	7q36.1	495	5168	12.3232	0.20202	hsa-piR-20792, hsa-piR-23197, hsa-piR-23197, hsa-piR-32002
chr7:131255854-131256410	chr7:131255854-131268863	7q32.3	495	13010	0.606061	0.40404	hsa-piR-1513, hsa-piR-15181, hsa-piR-15183, hsa-piR-15183, hsa-piR-18867, hsa-piR-20116, hsa-piR-20119, hsa-piR-20436, hsa-piR-20792, hsa-piR-25858, hsa-piR-26918, hsa-piR-28117, hsa-piR-32652
chr7:53282878-53285950	chr7:53250461-53307319	7p12.1	495	56859	0	0	hsa-piR-20792, hsa-piR-20792, hsa-piR-23197, hsa-piR-23706
chr7:53234308-53236748	chr7:53234308-53237461	7p12.1	495	3154	8.68687	0	hsa-piR-20792
chr7:62365352-62365571	chr7:62365224-62365571	7q11.21	495	348	2.82828	27.0707	hsa-piR-23839
chr7:62365352-62365571	chr7:62365571-62365700	7q11.21	495	130	5.85859	15.3535	hsa-piR-10185
chr7:62365571-62365700	chr7:62365224-62365571	7q11.21	495	348	2.82828	27.0707	hsa-piR-23839
chr7:62365571-62365700	chr7:62365571-62365700	7q11.21	495	130	5.85859	15.3535	hsa-piR-10185
chr7:62367767-62369833	chr7:62367767-62369833	7q11.21	495	2067	6.46465	9.49495	hsa-piR-23574
chr7:62367767-62369833	chr7:62369833-62377555	7q11.21	495	7723	6.66667	2.82828	hsa-piR-11706, hsa-piR-2086, hsa-piR-22273
chr7:62369833-62377555	chr7:62367767-62369833	7q11.21	495	2067	6.46465	9.49495	hsa-piR-23574
chr7:62369833-62377555	chr7:62369833-62377555	7q11.21	495	7723	6.66667	2.82828	hsa-piR-11706, hsa-piR-2086, hsa-piR-22273
chr7:63830464-63831570	chr7:63827892-63838262	7q11.21	495	10371	0	0.40404	hsa-piR-32002
chr7:64095579-64096092	chr7:64088374-64102080	7q11.21	495	13707	0.20202	0	hsa-piR-22269
chr7:64102080-64102922	chr7:64088374-64102080	7q11.21	495	13707	0.20202	0	hsa-piR-22269
chr7:64102080-64102922	chr7:64102080-64168938	7q11.21	495	66859	0	0	hsa-piR-10185, hsa-piR-12263, hsa-piR-15181, hsa-piR-15181, hsa-piR-15183, hsa-piR-15183, hsa-piR-20116, hsa-piR-20116, hsa-piR-20117, hsa-piR-20118, hsa-piR-20119, hsa-piR-20792, hsa-piR-20792, hsa-piR-2086, hsa-piR-22269, hsa-piR-22269, hsa-piR-23197, hsa-piR-23197, hsa-piR-23839, hsa-piR-26918, hsa-piR-27696, hsa-piR-28117, hsa-piR-28117, hsa-piR-29994, hsa-piR-32652, hsa-piR-32652, hsa-piR-35…
chr7:91377325-91386318	chr7:91377105-91386318	7q21.2	495	9214	0.20202	0	hsa-piR-20792, hsa-piR-22269, hsa-piR-23197
chr7:91377325-91386318	chr7:91386318-91408730	7q21.2	495	22413	0	0	hsa-piR-1510, hsa-piR-23839, hsa-piR-29994
chr7:64975005-64990108	chr7:64975005-65002682	7q11.21	495	27678	17.7778	0.40404	hsa-piR-1510, hsa-piR-20683, hsa-piR-20792, hsa-piR-22375, hsa-piR-23197, hsa-piR-32002
chr7:64975005-64990108	chr7:64962054-64975005	7q11.21	495	12952	17.5758	0.40404	hsa-piR-20116, hsa-piR-20117, hsa-piR-20118, hsa-piR-28117, hsa-piR-32652
chr7:64990108-65000326	chr7:64975005-65002682	7q11.21	495	27678	17.7778	0.40404	hsa-piR-1510, hsa-piR-20683, hsa-piR-20792, hsa-piR-22375, hsa-piR-23197, hsa-piR-32002
chr7:65002682-65003578	chr7:64975005-65002682	7q11.21	495	27678	17.7778	0.40404	hsa-piR-1510, hsa-piR-20683, hsa-piR-20792, hsa-piR-22375, hsa-piR-23197, hsa-piR-32002
chr7:65002682-65003578	chr7:65002682-65003578	7q11.21	495	897	17.1717	0.606061	hsa-piR-1510
chr7:65004481-65015490	chr7:65004481-65039115	7q11.21	495	34635	4.84848	1.0101	hsa-piR-15181, hsa-piR-20116, hsa-piR-20117, hsa-piR-20118, hsa-piR-20599, hsa-piR-20958, hsa-piR-23197, hsa-piR-24614, hsa-piR-28117, hsa-piR-32652, hsa-piR-4670
chr7:65015490-65039115	chr7:65004481-65039115	7q11.21	495	34635	4.84848	1.0101	hsa-piR-15181, hsa-piR-20116, hsa-piR-20117, hsa-piR-20118, hsa-piR-20599, hsa-piR-20958, hsa-piR-23197, hsa-piR-24614, hsa-piR-28117, hsa-piR-32652, hsa-piR-4670
chr7:65015490-65039115	chr7:65039115-65052390	7q11.21	495	13276	4.64646	1.0101	hsa-piR-1866, hsa-piR-22375
chr7:65039115-65051753	chr7:65004481-65039115	7q11.21	495	34635	4.84848	1.0101	hsa-piR-15181, hsa-piR-20116, hsa-piR-20117, hsa-piR-20118, hsa-piR-20599, hsa-piR-20958, hsa-piR-23197, hsa-piR-24614, hsa-piR-28117, hsa-piR-32652, hsa-piR-4670
chr7:65039115-65051753	chr7:65039115-65052390	7q11.21	495	13276	4.64646	1.0101	hsa-piR-1866, hsa-piR-22375
chr7:65061082-65063887	chr7:65061082-65063887	7q11.21	495	2806	4.84848	0.20202	hsa-piR-23839, hsa-piR-3501
chr7:65567560-65569662	chr7:65337715-65571932	7q11.21	495	234218	0	0	hsa-piR-12263, hsa-piR-13413, hsa-piR-13420, hsa-piR-13420, hsa-piR-1513, hsa-piR-15181, hsa-piR-15181, hsa-piR-15182, hsa-piR-15182, hsa-piR-15183, hsa-piR-15183, hsa-piR-18867, hsa-piR-19737, hsa-piR-20108, hsa-piR-20108, hsa-piR-20111, hsa-piR-20115, hsa-piR-20116, hsa-piR-20116, hsa-piR-20117, hsa-piR-20117, hsa-piR-20118, hsa-piR-20118, hsa-piR-20436, hsa-piR-20792, hsa-piR-20792, hsa-piR-22…
chr7:65569662-65571932	chr7:65571932-65589756	7q11.21	495	17825	0	0.20202	hsa-piR-20108, hsa-piR-20792, hsa-piR-20792, hsa-piR-22269, hsa-piR-22269, hsa-piR-23197, hsa-piR-23197, hsa-piR-26918, hsa-piR-30603, hsa-piR-32002, hsa-piR-32002
chr7:65569662-65571932	chr7:65337715-65571932	7q11.21	495	234218	0	0	hsa-piR-12263, hsa-piR-13413, hsa-piR-13420, hsa-piR-13420, hsa-piR-1513, hsa-piR-15181, hsa-piR-15181, hsa-piR-15182, hsa-piR-15182, hsa-piR-15183, hsa-piR-15183, hsa-piR-18867, hsa-piR-19737, hsa-piR-20108, hsa-piR-20108, hsa-piR-20111, hsa-piR-20115, hsa-piR-20116, hsa-piR-20116, hsa-piR-20117, hsa-piR-20117, hsa-piR-20118, hsa-piR-20118, hsa-piR-20436, hsa-piR-20792, hsa-piR-20792, hsa-piR-22…
chr7:119142146-119145168	chr7:119142297-119153237	7q31.31	495	10941	1.81818	0	hsa-piR-23839, hsa-piR-32723
chr7:119142146-119145168	chr7:119134230-119142218	7q31.31	495	7989	0.808081	0	hsa-piR-15181, hsa-piR-8920
chr7:119134230-119140973	chr7:119134230-119142218	7q31.31	495	7989	0.808081	0	hsa-piR-15181, hsa-piR-8920
chr7:119134230-119140973	chr7:119128557-119134230	7q31.31	495	5674	0.40404	0	hsa-piR-10185, hsa-piR-12301, hsa-piR-23839, hsa-piR-29245
chr7:119128557-119134230	chr7:119134230-119142218	7q31.31	495	7989	0.808081	0	hsa-piR-15181, hsa-piR-8920
chr7:119128557-119134230	chr7:119128557-119134230	7q31.31	495	5674	0.40404	0	hsa-piR-10185, hsa-piR-12301, hsa-piR-23839, hsa-piR-29245
chr7:119128557-119134230	chr7:119119901-119128557	7q31.31	495	8657	0.20202	0	hsa-piR-32002
chr7:159107273-159110407	chr7:159070932-159114254	7q36.3	495	43323	0.808081	0.40404	hsa-piR-20152, hsa-piR-20792, hsa-piR-22273, hsa-piR-23197, hsa-piR-23839, hsa-piR-29994, hsa-piR-31363, hsa-piR-32002, hsa-piR-9187
chr7:159118200-159127005	chr7:159118200-159127005	7q36.3	495	8806	4.24242	4.44444	hsa-piR-4670
chr7:109435445-109437092	chr7:109435445-109437092	7q31.1	495	1648	11.1111	13.1313	hsa-piR-22273
chr7:109437100-109437385	chr7:109437100-109437385	7q31.1	495	286	10.7071	20.404	hsa-piR-29994
chr7:109437773-109439345	chr7:109437764-109439345	7q31.1	495	1582	2.82828	46.0606	hsa-piR-2086
chr7:109440922-109441067	chr7:109440922-109441067	7q31.1	495	146	4.24242	34.5455	hsa-piR-10185
chr7:68413664-68414911	chr7:68413664-68476033	7q11.22	495	62370	0	0.20202	hsa-piR-1513, hsa-piR-15181, hsa-piR-15181, hsa-piR-15182, hsa-piR-15182, hsa-piR-15183, hsa-piR-20111, hsa-piR-20116, hsa-piR-20117, hsa-piR-20118, hsa-piR-20792, hsa-piR-20792, hsa-piR-22269, hsa-piR-22269, hsa-piR-23197, hsa-piR-23197, hsa-piR-28117, hsa-piR-32002, hsa-piR-32002, hsa-piR-32652, hsa-piR-3381, hsa-piR-5082, hsa-piR-6854, hsa-piR-8920, hsa-piR-8920
chr7:70415173-70416001	chr7:70415173-70416001	7q11.22	495	829	0	0.606061	hsa-piR-20792
chr7:70415173-70416001	chr7:70353553-70415173	7q11.22	495	61621	0	0.20202	hsa-piR-15181, hsa-piR-15182, hsa-piR-15183, hsa-piR-20109, hsa-piR-20110, hsa-piR-20116, hsa-piR-20116, hsa-piR-20117, hsa-piR-20119, hsa-piR-20792, hsa-piR-20792, hsa-piR-23197, hsa-piR-23197, hsa-piR-26415, hsa-piR-26918, hsa-piR-28117, hsa-piR-32652, hsa-piR-32652
chr7:74687016-74851051	chr7:74512126-75047705	7q11.23	495	535580	1.81818	0.606061	hsa-piR-11214, hsa-piR-11214, hsa-piR-11407, hsa-piR-12190, hsa-piR-12190, hsa-piR-12263, hsa-piR-13413, hsa-piR-13413, hsa-piR-13420, hsa-piR-13522, hsa-piR-13522, hsa-piR-14379, hsa-piR-14379, hsa-piR-1445, hsa-piR-14647, hsa-piR-1513, hsa-piR-1513, hsa-piR-15181, hsa-piR-15181, hsa-piR-15182, hsa-piR-15182, hsa-piR-15183, hsa-piR-15183, hsa-piR-16050, hsa-piR-16746, hsa-piR-17035, hsa-piR-1710…
chr7:74851051-74947148	chr7:74512126-75047705	7q11.23	495	535580	1.81818	0.606061	hsa-piR-11214, hsa-piR-11214, hsa-piR-11407, hsa-piR-12190, hsa-piR-12190, hsa-piR-12263, hsa-piR-13413, hsa-piR-13413, hsa-piR-13420, hsa-piR-13522, hsa-piR-13522, hsa-piR-14379, hsa-piR-14379, hsa-piR-1445, hsa-piR-14647, hsa-piR-1513, hsa-piR-1513, hsa-piR-15181, hsa-piR-15181, hsa-piR-15182, hsa-piR-15182, hsa-piR-15183, hsa-piR-15183, hsa-piR-16050, hsa-piR-16746, hsa-piR-17035, hsa-piR-1710…
chr7:74947148-75039638	chr7:74512126-75047705	7q11.23	495	535580	1.81818	0.606061	hsa-piR-11214, hsa-piR-11214, hsa-piR-11407, hsa-piR-12190, hsa-piR-12190, hsa-piR-12263, hsa-piR-13413, hsa-piR-13413, hsa-piR-13420, hsa-piR-13522, hsa-piR-13522, hsa-piR-14379, hsa-piR-14379, hsa-piR-1445, hsa-piR-14647, hsa-piR-1513, hsa-piR-1513, hsa-piR-15181, hsa-piR-15181, hsa-piR-15182, hsa-piR-15182, hsa-piR-15183, hsa-piR-15183, hsa-piR-16050, hsa-piR-16746, hsa-piR-17035, hsa-piR-1710…
chr7:75039638-75044860	chr7:74512126-75047705	7q11.23	495	535580	1.81818	0.606061	hsa-piR-11214, hsa-piR-11214, hsa-piR-11407, hsa-piR-12190, hsa-piR-12190, hsa-piR-12263, hsa-piR-13413, hsa-piR-13413, hsa-piR-13420, hsa-piR-13522, hsa-piR-13522, hsa-piR-14379, hsa-piR-14379, hsa-piR-1445, hsa-piR-14647, hsa-piR-1513, hsa-piR-1513, hsa-piR-15181, hsa-piR-15181, hsa-piR-15182, hsa-piR-15182, hsa-piR-15183, hsa-piR-15183, hsa-piR-16050, hsa-piR-16746, hsa-piR-17035, hsa-piR-1710…
chr7:75044860-75047705	chr7:75047705-75067911	7q11.23	495	20207	1.81818	0.808081	hsa-piR-19013, hsa-piR-23197, hsa-piR-26918, hsa-piR-7435
chr7:75044860-75047705	chr7:74512126-75047705	7q11.23	495	535580	1.81818	0.606061	hsa-piR-11214, hsa-piR-11214, hsa-piR-11407, hsa-piR-12190, hsa-piR-12190, hsa-piR-12263, hsa-piR-13413, hsa-piR-13413, hsa-piR-13420, hsa-piR-13522, hsa-piR-13522, hsa-piR-14379, hsa-piR-14379, hsa-piR-1445, hsa-piR-14647, hsa-piR-1513, hsa-piR-1513, hsa-piR-15181, hsa-piR-15181, hsa-piR-15182, hsa-piR-15182, hsa-piR-15183, hsa-piR-15183, hsa-piR-16050, hsa-piR-16746, hsa-piR-17035, hsa-piR-1710…
chr7:75054268-75059698	chr7:75047705-75067911	7q11.23	495	20207	1.81818	0.808081	hsa-piR-19013, hsa-piR-23197, hsa-piR-26918, hsa-piR-7435
chr7:75059698-75062133	chr7:75047705-75067911	7q11.23	495	20207	1.81818	0.808081	hsa-piR-19013, hsa-piR-23197, hsa-piR-26918, hsa-piR-7435
chr7:75063369-75064466	chr7:75047705-75067911	7q11.23	495	20207	1.81818	0.808081	hsa-piR-19013, hsa-piR-23197, hsa-piR-26918, hsa-piR-7435
chr7:39069352-39072148	chr7:38977173-39072955	7p14.1	495	95783	0	0	hsa-piR-10185, hsa-piR-11298, hsa-piR-18337, hsa-piR-20792, hsa-piR-20792, hsa-piR-22269, hsa-piR-23197, hsa-piR-23408, hsa-piR-25556, hsa-piR-26918, hsa-piR-29048, hsa-piR-29994, hsa-piR-3501, hsa-piR-3501, hsa-piR-8920, hsa-piR-9187
chr7:39062923-39069352	chr7:38977173-39072955	7p14.1	495	95783	0	0	hsa-piR-10185, hsa-piR-11298, hsa-piR-18337, hsa-piR-20792, hsa-piR-20792, hsa-piR-22269, hsa-piR-23197, hsa-piR-23408, hsa-piR-25556, hsa-piR-26918, hsa-piR-29048, hsa-piR-29994, hsa-piR-3501, hsa-piR-3501, hsa-piR-8920, hsa-piR-9187
chr7:76021804-76037936	chr7:75999737-76021804	7q11.23	495	22068	1.61616	0.606061	hsa-piR-12263, hsa-piR-1513, hsa-piR-15181, hsa-piR-18867, hsa-piR-20792, hsa-piR-23197, hsa-piR-23197, hsa-piR-28117, hsa-piR-32002, hsa-piR-5081, hsa-piR-8920
chr7:76021804-76037936	chr7:76021804-76051777	7q11.23	495	29974	1.61616	0.40404	hsa-piR-12263, hsa-piR-13522, hsa-piR-15181, hsa-piR-15182, hsa-piR-15183, hsa-piR-20111, hsa-piR-20436, hsa-piR-20792, hsa-piR-26918, hsa-piR-32002, hsa-piR-8920
chr7:78824430-78828623	chr7:78824430-78829346	7q21.11	495	4917	0	0	hsa-piR-1513, hsa-piR-15181, hsa-piR-15182
chr7:24312621-24314794	chr7:24311964-24314794	7p15.3	495	2831	41.4141	0	hsa-piR-32723
chr7:24312621-24314794	chr7:24314794-24316631	7p15.3	495	1838	40.8081	0.20202	hsa-piR-2086, hsa-piR-29994
chr7:6867360-6869907	chr7:6867360-6869907	7p22.1	495	2548	2.62626	1.21212	hsa-piR-15181, hsa-piR-15182, hsa-piR-20792
chr7:6387216-6390896	chr7:6301576-6459035	7p22.1	495	157460	1.41414	0.606061	hsa-piR-10185, hsa-piR-12263, hsa-piR-12263, hsa-piR-12488, hsa-piR-1513, hsa-piR-1513, hsa-piR-15181, hsa-piR-15181, hsa-piR-15182, hsa-piR-15182, hsa-piR-15183, hsa-piR-15183, hsa-piR-18867, hsa-piR-19901, hsa-piR-20108, hsa-piR-20109, hsa-piR-20110, hsa-piR-20115, hsa-piR-20116, hsa-piR-20116, hsa-piR-20117, hsa-piR-20117, hsa-piR-20118, hsa-piR-20118, hsa-piR-20119, hsa-piR-20792, hsa-piR-207…
chr7:6384195-6387216	chr7:6301576-6459035	7p22.1	495	157460	1.41414	0.606061	hsa-piR-10185, hsa-piR-12263, hsa-piR-12263, hsa-piR-12488, hsa-piR-1513, hsa-piR-1513, hsa-piR-15181, hsa-piR-15181, hsa-piR-15182, hsa-piR-15182, hsa-piR-15183, hsa-piR-15183, hsa-piR-18867, hsa-piR-19901, hsa-piR-20108, hsa-piR-20109, hsa-piR-20110, hsa-piR-20115, hsa-piR-20116, hsa-piR-20116, hsa-piR-20117, hsa-piR-20117, hsa-piR-20118, hsa-piR-20118, hsa-piR-20119, hsa-piR-20792, hsa-piR-207…
chr7:6370728-6384195	chr7:6301576-6459035	7p22.1	495	157460	1.41414	0.606061	hsa-piR-10185, hsa-piR-12263, hsa-piR-12263, hsa-piR-12488, hsa-piR-1513, hsa-piR-1513, hsa-piR-15181, hsa-piR-15181, hsa-piR-15182, hsa-piR-15182, hsa-piR-15183, hsa-piR-15183, hsa-piR-18867, hsa-piR-19901, hsa-piR-20108, hsa-piR-20109, hsa-piR-20110, hsa-piR-20115, hsa-piR-20116, hsa-piR-20116, hsa-piR-20117, hsa-piR-20117, hsa-piR-20118, hsa-piR-20118, hsa-piR-20119, hsa-piR-20792, hsa-piR-207…
chr7:5167838-5169464	chr7:5160784-5169464	7p22.1	495	8681	1.21212	1.41414	hsa-piR-15183, hsa-piR-20116, hsa-piR-20117, hsa-piR-20118, hsa-piR-20792, hsa-piR-22269, hsa-piR-23197, hsa-piR-28117, hsa-piR-30603, hsa-piR-32002, hsa-piR-32652, hsa-piR-3381
chr7:5167838-5169464	chr7:5169464-5171703	7p22.1	495	2240	1.21212	1.21212	hsa-piR-20116, hsa-piR-20117, hsa-piR-20792, hsa-piR-22269, hsa-piR-23197, hsa-piR-28117, hsa-piR-32652
chr7:5158140-5160784	chr7:5160784-5169464	7p22.1	495	8681	1.21212	1.41414	hsa-piR-15183, hsa-piR-20116, hsa-piR-20117, hsa-piR-20118, hsa-piR-20792, hsa-piR-22269, hsa-piR-23197, hsa-piR-28117, hsa-piR-30603, hsa-piR-32002, hsa-piR-32652, hsa-piR-3381
chr7:5158140-5160784	chr7:5158140-5160784	7p22.1	495	2645	1.21212	1.21212	hsa-piR-20792
chr7:5158140-5160784	chr7:5137384-5158140	7p22.1	495	20757	1.21212	0.606061	hsa-piR-1513, hsa-piR-15181, hsa-piR-15181, hsa-piR-15182, hsa-piR-18867, hsa-piR-20116, hsa-piR-20119, hsa-piR-20792, hsa-piR-23197, hsa-piR-26918, hsa-piR-28117, hsa-piR-3171, hsa-piR-32652, hsa-piR-8920, hsa-piR-8920
chr8:11879527-11882128	chr8:11879527-11882827	8p23.1	495	3301	14.3434	0.20202	hsa-piR-10789, hsa-piR-1446, hsa-piR-27586, hsa-piR-27587, hsa-piR-30941
chr8:11879527-11882128	chr8:11869502-11879527	8p23.1	495	10026	4.44444	0.20202	hsa-piR-10997, hsa-piR-15181, hsa-piR-19763, hsa-piR-20792, hsa-piR-23197, hsa-piR-6946
chr8:11882827-11888242	chr8:11882827-11888242	8p23.1	495	5416	14.5455	0.20202	hsa-piR-1513, hsa-piR-27696
chr8:11882827-11888242	chr8:11879527-11882827	8p23.1	495	3301	14.3434	0.20202	hsa-piR-10789, hsa-piR-1446, hsa-piR-27586, hsa-piR-27587, hsa-piR-30941
chr8:11896211-11915918	chr8:11915918-11942105	8p23.1	495	26188	19.596	1.0101	hsa-piR-10185, hsa-piR-20792, hsa-piR-20792, hsa-piR-22269, hsa-piR-23197
chr8:11896211-11915918	chr8:11896211-11915918	8p23.1	495	19708	16.5657	0.606061	hsa-piR-12263, hsa-piR-14944, hsa-piR-20116, hsa-piR-20117, hsa-piR-22269, hsa-piR-28117, hsa-piR-30603, hsa-piR-32652
chr8:32683995-32687039	chr8:32683995-32687039	8p12	495	3045	39.596	0	hsa-piR-10185
chr8:12242545-12242864	chr8:12242545-12242864	8p23.1	495	320	30.5051	22.4242	hsa-piR-1510
chr8:12362647-12367015	chr8:12367015-12374413	8p23.1	495	7399	41.6162	0.808081	hsa-piR-23197
chr8:12362647-12367015	chr8:12362272-12367015	8p23.1	495	4744	40.6061	1.0101	hsa-piR-10185, hsa-piR-2086, hsa-piR-23839, hsa-piR-28395, hsa-piR-9187
chr8:12367015-12374413	chr8:12374413-12377965	8p23.1	495	3553	41.8182	0.808081	hsa-piR-12190
chr8:12367015-12374413	chr8:12367015-12374413	8p23.1	495	7399	41.6162	0.808081	hsa-piR-23197
chr8:12367015-12374413	chr8:12362272-12367015	8p23.1	495	4744	40.6061	1.0101	hsa-piR-10185, hsa-piR-2086, hsa-piR-23839, hsa-piR-28395, hsa-piR-9187
chr8:12374413-12377460	chr8:12374413-12377965	8p23.1	495	3553	41.8182	0.808081	hsa-piR-12190
chr8:12374413-12377460	chr8:12367015-12374413	8p23.1	495	7399	41.6162	0.808081	hsa-piR-23197
chr8:47055770-47073652	chr8:47062146-47087320	8q11.1	495	25175	80.8081	0	hsa-piR-18982, hsa-piR-18983, hsa-piR-23210
chr8:47055770-47073652	chr8:47050463-47062146	8q11.1	495	11684	80.202	0	hsa-piR-15022, hsa-piR-19411, hsa-piR-23093, hsa-piR-4484
chr8:12482013-12486843	chr8:12482013-12486843	8p23.1	495	4831	24.2424	0.20202	hsa-piR-11982, hsa-piR-13522
chr8:12482013-12486843	chr8:12486843-12499355	8p23.1	495	12513	23.2323	0.20202	hsa-piR-1513, hsa-piR-19421, hsa-piR-22269, hsa-piR-26918
chr8:12486843-12499355	chr8:12482013-12486843	8p23.1	495	4831	24.2424	0.20202	hsa-piR-11982, hsa-piR-13522
chr8:12486843-12499355	chr8:12486843-12499355	8p23.1	495	12513	23.2323	0.20202	hsa-piR-1513, hsa-piR-19421, hsa-piR-22269, hsa-piR-26918
chr8:12486843-12499355	chr8:12499355-12536158	8p23.1	495	36804	23.0303	0.20202	hsa-piR-10789, hsa-piR-12263, hsa-piR-1513, hsa-piR-15181, hsa-piR-16585, hsa-piR-19013, hsa-piR-20116, hsa-piR-20119, hsa-piR-20792, hsa-piR-20792, hsa-piR-22269, hsa-piR-23197, hsa-piR-27586, hsa-piR-27587, hsa-piR-28117, hsa-piR-28595, hsa-piR-30941, hsa-piR-32002, hsa-piR-32652, hsa-piR-6946
chr8:12499355-12517749	chr8:12486843-12499355	8p23.1	495	12513	23.2323	0.20202	hsa-piR-1513, hsa-piR-19421, hsa-piR-22269, hsa-piR-26918
chr8:12499355-12517749	chr8:12499355-12536158	8p23.1	495	36804	23.0303	0.20202	hsa-piR-10789, hsa-piR-12263, hsa-piR-1513, hsa-piR-15181, hsa-piR-16585, hsa-piR-19013, hsa-piR-20116, hsa-piR-20119, hsa-piR-20792, hsa-piR-20792, hsa-piR-22269, hsa-piR-23197, hsa-piR-27586, hsa-piR-27587, hsa-piR-28117, hsa-piR-28595, hsa-piR-30941, hsa-piR-32002, hsa-piR-32652, hsa-piR-6946
chr8:47016024-47024251	chr8:47014097-47046968	8q11.1	495	32872	79.596	0	hsa-piR-10389, hsa-piR-12567, hsa-piR-12996, hsa-piR-15341, hsa-piR-26853, hsa-piR-27667, hsa-piR-310
chr8:95562689-95565910	chr8:95559801-95564436	8q22.1	495	4636	2.62626	3.43434	hsa-piR-15181, hsa-piR-15182, hsa-piR-20792, hsa-piR-22269
chr8:12517749-12529355	chr8:12499355-12536158	8p23.1	495	36804	23.0303	0.20202	hsa-piR-10789, hsa-piR-12263, hsa-piR-1513, hsa-piR-15181, hsa-piR-16585, hsa-piR-19013, hsa-piR-20116, hsa-piR-20119, hsa-piR-20792, hsa-piR-20792, hsa-piR-22269, hsa-piR-23197, hsa-piR-27586, hsa-piR-27587, hsa-piR-28117, hsa-piR-28595, hsa-piR-30941, hsa-piR-32002, hsa-piR-32652, hsa-piR-6946
chr8:12529355-12531895	chr8:12499355-12536158	8p23.1	495	36804	23.0303	0.20202	hsa-piR-10789, hsa-piR-12263, hsa-piR-1513, hsa-piR-15181, hsa-piR-16585, hsa-piR-19013, hsa-piR-20116, hsa-piR-20119, hsa-piR-20792, hsa-piR-20792, hsa-piR-22269, hsa-piR-23197, hsa-piR-27586, hsa-piR-27587, hsa-piR-28117, hsa-piR-28595, hsa-piR-30941, hsa-piR-32002, hsa-piR-32652, hsa-piR-6946
chr8:12531895-12536158	chr8:12499355-12536158	8p23.1	495	36804	23.0303	0.20202	hsa-piR-10789, hsa-piR-12263, hsa-piR-1513, hsa-piR-15181, hsa-piR-16585, hsa-piR-19013, hsa-piR-20116, hsa-piR-20119, hsa-piR-20792, hsa-piR-20792, hsa-piR-22269, hsa-piR-23197, hsa-piR-27586, hsa-piR-27587, hsa-piR-28117, hsa-piR-28595, hsa-piR-30941, hsa-piR-32002, hsa-piR-32652, hsa-piR-6946
chr8:12545739-12548986	chr8:12542309-12548986	8p23.1	495	6678	23.0303	0	hsa-piR-14944
chr8:12555392-12559382	chr8:12557485-12559382	8p23.1	495	1898	9.69697	0	hsa-piR-8920
chr8:12555392-12559382	chr8:12559382-12570774	8p23.1	495	11393	7.87879	0	hsa-piR-28890
chr8:12559382-12560892	chr8:12557485-12559382	8p23.1	495	1898	9.69697	0	hsa-piR-8920
chr8:12559382-12560892	chr8:12559382-12570774	8p23.1	495	11393	7.87879	0	hsa-piR-28890
chr8:48746251-48749568	chr8:48726676-48762956	8q11.21	495	36281	0	0.808081	hsa-piR-20792, hsa-piR-22269, hsa-piR-22269, hsa-piR-32002, hsa-piR-8920
chr8:48765576-48767154	chr8:48765576-48814721	8q11.21	495	49146	0	0	hsa-piR-15181, hsa-piR-15183, hsa-piR-20111, hsa-piR-20792, hsa-piR-20792, hsa-piR-22269, hsa-piR-22269, hsa-piR-23197, hsa-piR-23197, hsa-piR-26918
chr8:48767154-48769684	chr8:48765576-48814721	8q11.21	495	49146	0	0	hsa-piR-15181, hsa-piR-15183, hsa-piR-20111, hsa-piR-20792, hsa-piR-20792, hsa-piR-22269, hsa-piR-22269, hsa-piR-23197, hsa-piR-23197, hsa-piR-26918
chr8:125759948-125762524	chr8:125759948-125764328	8q24.13	495	4381	0	0.808081	hsa-piR-20792
chr8:68545746-68547493	chr8:68543881-68547543	8q13.2	495	3663	6.26263	0.808081	hsa-piR-23197, hsa-piR-23197
chr8:57616060-57624781	chr8:57616024-57706643	8q12.1	495	90620	0	0	hsa-piR-10185, hsa-piR-22269, hsa-piR-22269, hsa-piR-8920
chr8:20131256-20138927	chr8:20135322-20144184	8p21.3	495	8863	0	0	hsa-piR-23197
chr8:93012165-93014885	chr8:93005699-93015066	8q21.3	495	9368	3.63636	0	hsa-piR-15181, hsa-piR-15182, hsa-piR-20792, hsa-piR-23197
chr8:93005751-93012165	chr8:93005699-93015066	8q21.3	495	9368	3.63636	0	hsa-piR-15181, hsa-piR-15182, hsa-piR-20792, hsa-piR-23197
chr8:8071303-8079723	chr8:8071303-8079723	8p23.1	495	8421	3.0303	9.89899	hsa-piR-20109, hsa-piR-20110, hsa-piR-21273, hsa-piR-9604
chr8:8071303-8079723	chr8:8079723-8089584	8p23.1	495	9862	0.40404	4.44444	hsa-piR-15183
chr8:8054802-8062781	chr8:8036191-8054802	8p23.1	495	18612	3.0303	22.2222	hsa-piR-15183, hsa-piR-20116, hsa-piR-20119, hsa-piR-20792, hsa-piR-22269, hsa-piR-28117, hsa-piR-29772, hsa-piR-32652, hsa-piR-7233
chr8:8054802-8062781	chr8:8054802-8062781	8p23.1	495	7980	3.0303	21.6162	hsa-piR-26041, hsa-piR-3726
chr8:8036191-8054802	chr8:8018037-8036191	8p23.1	495	18155	3.0303	26.0606	hsa-piR-10185, hsa-piR-20792, hsa-piR-29678, hsa-piR-30603, hsa-piR-740
chr8:8036191-8054802	chr8:8036191-8054802	8p23.1	495	18612	3.0303	22.2222	hsa-piR-15183, hsa-piR-20116, hsa-piR-20119, hsa-piR-20792, hsa-piR-22269, hsa-piR-28117, hsa-piR-29772, hsa-piR-32652, hsa-piR-7233
chr8:8036191-8054802	chr8:8054802-8062781	8p23.1	495	7980	3.0303	21.6162	hsa-piR-26041, hsa-piR-3726
chr8:8018037-8036191	chr8:8018037-8036191	8p23.1	495	18155	3.0303	26.0606	hsa-piR-10185, hsa-piR-20792, hsa-piR-29678, hsa-piR-30603, hsa-piR-740
chr8:8018037-8036191	chr8:8036191-8054802	8p23.1	495	18612	3.0303	22.2222	hsa-piR-15183, hsa-piR-20116, hsa-piR-20119, hsa-piR-20792, hsa-piR-22269, hsa-piR-28117, hsa-piR-29772, hsa-piR-32652, hsa-piR-7233
chr8:8017984-8018036	chr8:8017984-8018036	8p23.1	495	53	3.0303	32.9293	hsa-piR-23839
chr8:8013567-8017930	chr8:8006210-8013567	8p23.1	495	7358	7.07071	33.7374	hsa-piR-23197
chr8:8013567-8017930	chr8:8013567-8017930	8p23.1	495	4364	3.23232	36.5657	hsa-piR-2086, hsa-piR-28395
chr8:8006210-8013567	chr8:8006210-8013567	8p23.1	495	7358	7.07071	33.7374	hsa-piR-23197
chr8:8006210-8013567	chr8:8013567-8017930	8p23.1	495	4364	3.23232	36.5657	hsa-piR-2086, hsa-piR-28395
chr8:8006210-8013567	chr8:8003130-8006210	8p23.1	495	3081	15.1515	24.4444	hsa-piR-12190
chr8:7978179-7984075	chr8:7978179-7984075	8p23.1	495	5897	34.9495	0.808081	hsa-piR-13420
chr8:7978179-7984075	chr8:7984075-7989999	8p23.1	495	5925	30.303	4.0404	hsa-piR-6086, hsa-piR-6087
chr8:7975796-7977989	chr8:7975796-7977989	8p23.1	495	2194	32.9293	0.606061	hsa-piR-12263, hsa-piR-20792, hsa-piR-23197
chr8:7975796-7977989	chr8:7973134-7975796	8p23.1	495	2663	30.7071	2.0202	hsa-piR-1513
chr8:7973134-7975796	chr8:7975796-7977989	8p23.1	495	2194	32.9293	0.606061	hsa-piR-12263, hsa-piR-20792, hsa-piR-23197
chr8:7973134-7975796	chr8:7973134-7975796	8p23.1	495	2663	30.7071	2.0202	hsa-piR-1513
chr8:7973134-7975796	chr8:7970333-7973134	8p23.1	495	2802	29.899	2.22222	hsa-piR-1954, hsa-piR-7435
chr8:7972492-7973134	chr8:7973134-7975796	8p23.1	495	2663	30.7071	2.0202	hsa-piR-1513
chr8:7972492-7973134	chr8:7970333-7973134	8p23.1	495	2802	29.899	2.22222	hsa-piR-1954, hsa-piR-7435
chr8:7970333-7972492	chr8:7970333-7973134	8p23.1	495	2802	29.899	2.22222	hsa-piR-1954, hsa-piR-7435
chr8:7901008-7939518	chr8:7901008-7939518	8p23.1	495	38511	27.6768	2.62626	hsa-piR-10997, hsa-piR-16585, hsa-piR-20792, hsa-piR-23197, hsa-piR-27696, hsa-piR-28595, hsa-piR-32002, hsa-piR-6946
chr8:7901008-7939518	chr8:7866013-7901008	8p23.1	495	34996	24.6465	3.23232	hsa-piR-14944, hsa-piR-20792, hsa-piR-23197
chr8:7866013-7901008	chr8:7901008-7939518	8p23.1	495	38511	27.6768	2.62626	hsa-piR-10997, hsa-piR-16585, hsa-piR-20792, hsa-piR-23197, hsa-piR-27696, hsa-piR-28595, hsa-piR-32002, hsa-piR-6946
chr8:7866013-7901008	chr8:7866013-7901008	8p23.1	495	34996	24.6465	3.23232	hsa-piR-14944, hsa-piR-20792, hsa-piR-23197
chr8:7859407-7865090	chr8:7859407-7865681	8p23.1	495	6275	25.0505	2.22222	hsa-piR-15183
chr8:7849440-7854405	chr8:7849440-7854405	8p23.1	495	4966	27.4747	2.22222	hsa-piR-12263, hsa-piR-20792, hsa-piR-23197
chr8:7839781-7842213	chr8:7839781-7842213	8p23.1	495	2433	28.2828	2.22222	hsa-piR-1510
chr8:7818414-7827144	chr8:7809898-7818414	8p23.1	495	8517	45.6566	1.41414	hsa-piR-2642
chr8:7818414-7827144	chr8:7818414-7827144	8p23.1	495	8731	45.8586	1.21212	hsa-piR-30373
chr8:7809898-7818414	chr8:7809898-7818414	8p23.1	495	8517	45.6566	1.41414	hsa-piR-2642
chr8:7809898-7818414	chr8:7818414-7827144	8p23.1	495	8731	45.8586	1.21212	hsa-piR-30373
chr8:7799120-7804640	chr8:7799120-7804640	8p23.1	495	5521	43.4343	5.05051	hsa-piR-23197, hsa-piR-32002
chr8:7793360-7798804	chr8:7793360-7798804	8p23.1	495	5445	44.8485	6.46465	hsa-piR-32091
chr8:7783206-7785408	chr8:7783206-7785408	8p23.1	495	2203	46.6667	8.08081	hsa-piR-1175, hsa-piR-27751
chr8:128788810-128796548	chr8:128771301-128791876	8q24.21	495	20576	0	0.20202	hsa-piR-10185, hsa-piR-1513, hsa-piR-20792, hsa-piR-20792, hsa-piR-2086, hsa-piR-23197, hsa-piR-32002, hsa-piR-32002, hsa-piR-32723
chr8:128788810-128796548	chr8:128791876-128796548	8q24.21	495	4673	0	0	hsa-piR-18867, hsa-piR-23197, hsa-piR-23197, hsa-piR-8920
chr8:128788810-128796548	chr8:128796548-128816583	8q24.21	495	20036	0	0	hsa-piR-15181, hsa-piR-15182, hsa-piR-20116, hsa-piR-20117, hsa-piR-20118, hsa-piR-20792, hsa-piR-23197, hsa-piR-28117, hsa-piR-32652
chr8:23413726-23422147	chr8:23413726-23424726	8p21.2	495	11001	1.61616	0	hsa-piR-20792
chr8:42183371-42186079	chr8:42178814-42187378	8p11.21	495	8565	0	0.606061	hsa-piR-12263, hsa-piR-15181, hsa-piR-19013, hsa-piR-20116, hsa-piR-20119, hsa-piR-20792, hsa-piR-22269, hsa-piR-23197, hsa-piR-23709, hsa-piR-28117, hsa-piR-32002, hsa-piR-32652
chr8:42179930-42183371	chr8:42178814-42187378	8p11.21	495	8565	0	0.606061	hsa-piR-12263, hsa-piR-15181, hsa-piR-19013, hsa-piR-20116, hsa-piR-20119, hsa-piR-20792, hsa-piR-22269, hsa-piR-23197, hsa-piR-23709, hsa-piR-28117, hsa-piR-32002, hsa-piR-32652
chr8:105073065-105078643	chr8:105049948-105079108	8q22.3	495	29161	0	0.40404	hsa-piR-10185, hsa-piR-11298, hsa-piR-11706, hsa-piR-12263, hsa-piR-22269, hsa-piR-23839, hsa-piR-25556, hsa-piR-9187
chr8:24352540-24356480	chr8:24304242-24377949	8p21.2	495	73708	0	0	hsa-piR-10185, hsa-piR-10775, hsa-piR-1510, hsa-piR-15181, hsa-piR-15182, hsa-piR-18337, hsa-piR-20116, hsa-piR-20117, hsa-piR-20118, hsa-piR-20792, hsa-piR-22269, hsa-piR-23839, hsa-piR-25556, hsa-piR-28117, hsa-piR-28610, hsa-piR-29994, hsa-piR-31363, hsa-piR-32652, hsa-piR-3501, hsa-piR-6988, hsa-piR-8920, hsa-piR-9187
chr8:24358379-24362739	chr8:24304242-24377949	8p21.2	495	73708	0	0	hsa-piR-10185, hsa-piR-10775, hsa-piR-1510, hsa-piR-15181, hsa-piR-15182, hsa-piR-18337, hsa-piR-20116, hsa-piR-20117, hsa-piR-20118, hsa-piR-20792, hsa-piR-22269, hsa-piR-23839, hsa-piR-25556, hsa-piR-28117, hsa-piR-28610, hsa-piR-29994, hsa-piR-31363, hsa-piR-32652, hsa-piR-3501, hsa-piR-6988, hsa-piR-8920, hsa-piR-9187
chr8:5078603-5079060	chr8:5078603-5079045	8p23.2	495	443	44.8485	0	hsa-piR-20116, hsa-piR-20119, hsa-piR-23709, hsa-piR-28117, hsa-piR-32652
chr8:24974549-24975038	chr8:24974549-24975038	8p21.2	495	490	5.85859	12.9293	hsa-piR-22269
chr8:77283749-77305931	chr8:77211767-77441835	8q21.11	495	230069	0	0	hsa-piR-10185, hsa-piR-10789, hsa-piR-12190, hsa-piR-1446, hsa-piR-1513, hsa-piR-15181, hsa-piR-15182, hsa-piR-20152, hsa-piR-20792, hsa-piR-2086, hsa-piR-21273, hsa-piR-22269, hsa-piR-22273, hsa-piR-23197, hsa-piR-23197, hsa-piR-23279, hsa-piR-23398, hsa-piR-23408, hsa-piR-23711, hsa-piR-23839, hsa-piR-25077, hsa-piR-27586, hsa-piR-27587, hsa-piR-29994, hsa-piR-30941, hsa-piR-31880, hsa-piR-3188…
chr8:115646214-115650742	chr8:115641710-115646214	8q23.3	495	4505	4.44444	8.08081	hsa-piR-23839, hsa-piR-25556, hsa-piR-31880, hsa-piR-32635, hsa-piR-3501
chr8:115646214-115650742	chr8:115646214-115650742	8q23.3	495	4529	0.808081	2.62626	hsa-piR-11298, hsa-piR-18337, hsa-piR-23408
chr8:115646214-115650742	chr8:115650742-115652777	8q23.3	495	2036	0.20202	1.21212	hsa-piR-10185
chr8:115641710-115646214	chr8:115641710-115646214	8q23.3	495	4505	4.44444	8.08081	hsa-piR-23839, hsa-piR-25556, hsa-piR-31880, hsa-piR-32635, hsa-piR-3501
chr8:115641710-115646214	chr8:115646214-115650742	8q23.3	495	4529	0.808081	2.62626	hsa-piR-11298, hsa-piR-18337, hsa-piR-23408
chr8:114565502-114567952	chr8:114557741-114567952	8q23.3	495	10212	0.606061	0	hsa-piR-15181, hsa-piR-15182, hsa-piR-17963, hsa-piR-17964, hsa-piR-20792
chr8:1349319-1358873	chr8:1349319-1358873	8p23.3	495	9555	1.41414	0.808081	hsa-piR-25046
chr8:1349319-1358873	chr8:1335641-1349319	8p23.3	495	13679	1.21212	0.808081	hsa-piR-25046
chr8:1339762-1349319	chr8:1349319-1358873	8p23.3	495	9555	1.41414	0.808081	hsa-piR-25046
chr8:1339762-1349319	chr8:1335641-1349319	8p23.3	495	13679	1.21212	0.808081	hsa-piR-25046
chr8:1330519-1335641	chr8:1335641-1349319	8p23.3	495	13679	1.21212	0.808081	hsa-piR-25046
chr8:1330519-1335641	chr8:1330519-1335641	8p23.3	495	5123	1.21212	0.606061	hsa-piR-10207
chr8:1330519-1335641	chr8:1323224-1330519	8p23.3	495	7296	1.21212	0	hsa-piR-20792, hsa-piR-23197
chr8:109895021-109896221	chr8:109895021-109903710	8q23.1	495	8690	0.20202	0	hsa-piR-20792
chr8:109895021-109896221	chr8:109671159-109895021	8q23.1	495	223863	0	0	hsa-piR-10185, hsa-piR-12263, hsa-piR-13413, hsa-piR-13420, hsa-piR-13830, hsa-piR-18867, hsa-piR-20792, hsa-piR-20792, hsa-piR-22269, hsa-piR-22269, hsa-piR-23197, hsa-piR-23197, hsa-piR-23839, hsa-piR-30073, hsa-piR-30603, hsa-piR-3384, hsa-piR-8920
chr8:595754-595832	chr8:595583-595754	8p23.3	495	172	10.5051	61.4141	hsa-piR-23197
chr8:595754-595832	chr8:595754-595832	8p23.3	495	79	10.303	61.4141	hsa-piR-23197
chr8:595705-595754	chr8:595583-595754	8p23.3	495	172	10.5051	61.4141	hsa-piR-23197
chr8:595705-595754	chr8:595754-595832	8p23.3	495	79	10.303	61.4141	hsa-piR-23197
chr8:82377633-82378891	chr8:82377633-82378132	8q21.13	495	500	22.6263	0	hsa-piR-23839
chr8:143183777-143189560	chr8:143148614-143206418	8q24.3	495	57805	24.8485	0	hsa-piR-10185, hsa-piR-1510, hsa-piR-15181, hsa-piR-15182, hsa-piR-20116, hsa-piR-20117, hsa-piR-20792, hsa-piR-22269, hsa-piR-23839, hsa-piR-28117, hsa-piR-30603, hsa-piR-32652
chr8:144287444-144293096	chr8:144287444-144293096	8q24.3	495	5653	20.6061	5.65657	hsa-piR-12263, hsa-piR-1513, hsa-piR-20792
chr8:144302018-144307193	chr8:144302018-144309773	8q24.3	495	7756	20.404	7.87879	hsa-piR-18867, hsa-piR-20116, hsa-piR-20117, hsa-piR-28117, hsa-piR-32652, hsa-piR-8920
chr8:144307193-144309773	chr8:144302018-144309773	8q24.3	495	7756	20.404	7.87879	hsa-piR-18867, hsa-piR-20116, hsa-piR-20117, hsa-piR-28117, hsa-piR-32652, hsa-piR-8920
chr8:144645413-144689685	chr8:144689685-144696259	8q24.3	495	6575	21.4141	0	hsa-piR-20792, hsa-piR-23197, hsa-piR-32002
chr8:144645413-144689685	chr8:144671557-144678761	8q24.3	495	7205	21.0101	0	hsa-piR-14552, hsa-piR-20116, hsa-piR-20119, hsa-piR-23709, hsa-piR-28117, hsa-piR-32002, hsa-piR-32652
chr8:144645413-144689685	chr8:144666232-144671557	8q24.3	495	5326	20.8081	0	hsa-piR-12263, hsa-piR-20792, hsa-piR-23197, hsa-piR-4282, hsa-piR-7435
chr8:144645413-144689685	chr8:144618707-144666232	8q24.3	495	47526	20.6061	0	hsa-piR-14479, hsa-piR-1513, hsa-piR-15181, hsa-piR-15182, hsa-piR-1926, hsa-piR-20792, hsa-piR-20792, hsa-piR-22269, hsa-piR-23197, hsa-piR-26353
chr8:144689685-144693091	chr8:144689685-144696259	8q24.3	495	6575	21.4141	0	hsa-piR-20792, hsa-piR-23197, hsa-piR-32002
chr8:145265302-145280658	chr8:145260374-145267794	8q24.3	495	7421	17.7778	1.41414	hsa-piR-1513
chr8:145265302-145280658	chr8:145267794-145273441	8q24.3	495	5648	17.7778	1.0101	hsa-piR-20792, hsa-piR-22269, hsa-piR-23197, hsa-piR-30603, hsa-piR-8920
chr8:145265302-145280658	chr8:145273441-145278415	8q24.3	495	4975	17.7778	0.808081	hsa-piR-22269, hsa-piR-32002
chr8:145265302-145280658	chr8:145279955-145285067	8q24.3	495	5113	17.7778	0.40404	hsa-piR-12263, hsa-piR-15181, hsa-piR-15182, hsa-piR-20792, hsa-piR-23197
chr8:145280658-145283580	chr8:145279955-145285067	8q24.3	495	5113	17.7778	0.40404	hsa-piR-12263, hsa-piR-15181, hsa-piR-15182, hsa-piR-20792, hsa-piR-23197
chr8:146270089-146273202	chr8:146265081-146283164	8q24.3	495	18084	14.9495	2.42424	hsa-piR-15183, hsa-piR-20792, hsa-piR-22269, hsa-piR-22544, hsa-piR-23197, hsa-piR-9669
chr8:146275767-146281487	chr8:146265081-146283164	8q24.3	495	18084	14.9495	2.42424	hsa-piR-15183, hsa-piR-20792, hsa-piR-22269, hsa-piR-22544, hsa-piR-23197, hsa-piR-9669
chr9:5080286-5081472	chr9:5080286-5081472	9p24.1	495	1187	0.808081	17.1717	hsa-piR-20792, hsa-piR-22269, hsa-piR-30603
chr9:5030972-5037453	chr9:5030972-5037453	9p24.1	495	6482	0	72.5253	hsa-piR-2086, hsa-piR-22273, hsa-piR-29994, hsa-piR-31363
chr9:4984217-4989153	chr9:4984217-4990836	9p24.1	495	6620	4.44444	0	hsa-piR-23197
chr9:116741312-116749723	chr9:116740518-116759376	9q32	495	18859	2.42424	0	hsa-piR-24722
chr9:116936312-116937529	chr9:116936312-116956905	9q32	495	20594	7.47475	0	hsa-piR-22269
chr9:129634339-129641778	chr9:129638134-129651462	9q33.3	495	13329	1.0101	2.42424	hsa-piR-20116, hsa-piR-20119, hsa-piR-28117, hsa-piR-32652
chr9:129634339-129641778	chr9:129634339-129638134	9q33.3	495	3796	1.0101	1.41414	hsa-piR-13420, hsa-piR-15181, hsa-piR-15182, hsa-piR-20792, hsa-piR-23197
chr9:129634339-129641778	chr9:129621307-129634339	9q33.3	495	13033	1.0101	0.808081	hsa-piR-15183, hsa-piR-20792, hsa-piR-23197
chr9:6698565-6701265	chr9:6695487-6706439	9p24.1	495	10953	0.40404	4.44444	hsa-piR-13522, hsa-piR-1513, hsa-piR-15181, hsa-piR-20111, hsa-piR-22269, hsa-piR-32002, hsa-piR-5079
chr9:6701265-6702902	chr9:6695487-6706439	9p24.1	495	10953	0.40404	4.44444	hsa-piR-13522, hsa-piR-1513, hsa-piR-15181, hsa-piR-20111, hsa-piR-22269, hsa-piR-32002, hsa-piR-5079
chr9:6710335-6713681	chr9:6706439-6710335	9p24.1	495	3897	0.40404	4.24242	hsa-piR-20116 , hsa-piR-20119 , hsa-piR-32652
chr9:6710335-6713681	chr9:6710335-6713681	9p24.1	495	3347	0.40404	2.22222	hsa-piR-1513, hsa-piR-15181, hsa-piR-15182, hsa-piR-20792, hsa-piR-26918, hsa-piR-32593, hsa-piR-32652 , hsa-piR-20116 , hsa-piR-20119
chr9:6710335-6713681	chr9:6713681-6736234	9p24.1	495	22554	0.40404	0.808081	hsa-piR-12263, hsa-piR-13420, hsa-piR-15181, hsa-piR-15182, hsa-piR-15183, hsa-piR-20116, hsa-piR-20116, hsa-piR-20117, hsa-piR-20117, hsa-piR-20118, hsa-piR-20119, hsa-piR-20436, hsa-piR-20792, hsa-piR-20792, hsa-piR-23197, hsa-piR-23197, hsa-piR-26193, hsa-piR-26918, hsa-piR-28117, hsa-piR-28117, hsa-piR-28979, hsa-piR-32002, hsa-piR-32652, hsa-piR-32652
chr9:21760014-21765049	chr9:21748326-21995480	9p21.3	495	247155	0	0	hsa-piR-10185, hsa-piR-1510, hsa-piR-1513, hsa-piR-15181, hsa-piR-15181, hsa-piR-15182, hsa-piR-16840, hsa-piR-19013, hsa-piR-20111, hsa-piR-20116, hsa-piR-20119, hsa-piR-20436, hsa-piR-20792, hsa-piR-20792, hsa-piR-2086, hsa-piR-2086, hsa-piR-23197, hsa-piR-23279, hsa-piR-23398, hsa-piR-23709, hsa-piR-23839, hsa-piR-23839, hsa-piR-25077, hsa-piR-25077, hsa-piR-26918, hsa-piR-28117, hsa-piR-29143…
chr9:134413391-134416778	chr9:134413391-134422754	9q34.13	495	9364	2.42424	0	hsa-piR-12263, hsa-piR-15181, hsa-piR-15182, hsa-piR-18867, hsa-piR-20792, hsa-piR-22269, hsa-piR-23197, hsa-piR-24722, hsa-piR-8920
chr9:81429157-81432770	chr9:81380109-81433037	9q21.31	495	52929	0	0	hsa-piR-15181, hsa-piR-22269, hsa-piR-23197
chr9:674783-676083	chr9:674783-676226	9p24.3	495	1444	14.1414	0	hsa-piR-20108
chr9:9575168-9577201	chr9:9558864-9579494	9p23	495	20631	0.20202	0	hsa-piR-15181, hsa-piR-15182, hsa-piR-20792, hsa-piR-30073
chr9:289246-303272	chr9:273448-361301	9p24.3	495	87854	0.20202	0	hsa-piR-12263, hsa-piR-1513, hsa-piR-1513, hsa-piR-15181, hsa-piR-15181, hsa-piR-15182, hsa-piR-15183, hsa-piR-16864, hsa-piR-18867, hsa-piR-20116, hsa-piR-20117, hsa-piR-20118, hsa-piR-20792, hsa-piR-20792, hsa-piR-22269, hsa-piR-23197, hsa-piR-23780, hsa-piR-28117, hsa-piR-32002, hsa-piR-32652, hsa-piR-8920
chr9:24470082-24473610	chr9:24465675-24477643	9p21.3	495	11969	1.0101	0	hsa-piR-22269
chr9:107693900-107695374	chr9:107682302-107697745	9q31.1	495	15444	0	0.20202	hsa-piR-12263, hsa-piR-15181, hsa-piR-20792, hsa-piR-22269, hsa-piR-23197
chr9:107688653-107693900	chr9:107682302-107697745	9q31.1	495	15444	0	0.20202	hsa-piR-12263, hsa-piR-15181, hsa-piR-20792, hsa-piR-22269, hsa-piR-23197
chr9:107686437-107688653	chr9:107682302-107697745	9q31.1	495	15444	0	0.20202	hsa-piR-12263, hsa-piR-15181, hsa-piR-20792, hsa-piR-22269, hsa-piR-23197
chr9:136599497-136605363	chr9:136592038-136601462	9q34.2	495	9425	34.3434	0	hsa-piR-30603
chr9:136599497-136605363	chr9:136601462-136605363	9q34.2	495	3902	34.3434	0	hsa-piR-1513, hsa-piR-15181, hsa-piR-15182, hsa-piR-20116, hsa-piR-20117, hsa-piR-20792, hsa-piR-28117, hsa-piR-32652, hsa-piR-6854
chr9:136599497-136605363	chr9:136605363-136617499	9q34.2	495	12137	33.9394	0	hsa-piR-1138, hsa-piR-11708, hsa-piR-1408, hsa-piR-16407, hsa-piR-16408, hsa-piR-17740, hsa-piR-18630, hsa-piR-18867, hsa-piR-20792, hsa-piR-23197, hsa-piR-25004, hsa-piR-30603, hsa-piR-32002, hsa-piR-32501, hsa-piR-7480, hsa-piR-8638, hsa-piR-8920
chr9:136605363-136609848	chr9:136601462-136605363	9q34.2	495	3902	34.3434	0	hsa-piR-1513, hsa-piR-15181, hsa-piR-15182, hsa-piR-20116, hsa-piR-20117, hsa-piR-20792, hsa-piR-28117, hsa-piR-32652, hsa-piR-6854
chr9:136605363-136609848	chr9:136605363-136617499	9q34.2	495	12137	33.9394	0	hsa-piR-1138, hsa-piR-11708, hsa-piR-1408, hsa-piR-16407, hsa-piR-16408, hsa-piR-17740, hsa-piR-18630, hsa-piR-18867, hsa-piR-20792, hsa-piR-23197, hsa-piR-25004, hsa-piR-30603, hsa-piR-32002, hsa-piR-32501, hsa-piR-7480, hsa-piR-8638, hsa-piR-8920
chr9:136609848-136614160	chr9:136605363-136617499	9q34.2	495	12137	33.9394	0	hsa-piR-1138, hsa-piR-11708, hsa-piR-1408, hsa-piR-16407, hsa-piR-16408, hsa-piR-17740, hsa-piR-18630, hsa-piR-18867, hsa-piR-20792, hsa-piR-23197, hsa-piR-25004, hsa-piR-30603, hsa-piR-32002, hsa-piR-32501, hsa-piR-7480, hsa-piR-8638, hsa-piR-8920
chr9:136622119-136622368	chr9:136618515-136639475	9q34.2	495	20961	32.7273	0	hsa-piR-15183, hsa-piR-20792, hsa-piR-23197
chr9:136622368-136623272	chr9:136618515-136639475	9q34.2	495	20961	32.7273	0	hsa-piR-15183, hsa-piR-20792, hsa-piR-23197
chr9:106653367-106656677	chr9:106591185-106659007	9q31.1	495	67823	0	0	hsa-piR-10185, hsa-piR-15181, hsa-piR-15182, hsa-piR-20116, hsa-piR-20117, hsa-piR-20118, hsa-piR-20436, hsa-piR-20792, hsa-piR-20792, hsa-piR-2086, hsa-piR-23197, hsa-piR-23839, hsa-piR-23839, hsa-piR-28117, hsa-piR-30584, hsa-piR-31363, hsa-piR-32652, hsa-piR-8920, hsa-piR-9187
chr9:70459308-70942212	chr9:69978014-70459308	9q21.11	495	481295	7.47475	4.44444	hsa-piR-10185, hsa-piR-10185, hsa-piR-11298, hsa-piR-11531, hsa-piR-14394, hsa-piR-15181, hsa-piR-15181, hsa-piR-15182, hsa-piR-15182, hsa-piR-15183, hsa-piR-17973, hsa-piR-1866, hsa-piR-20109, hsa-piR-20110, hsa-piR-20111, hsa-piR-20152, hsa-piR-20400, hsa-piR-20792, hsa-piR-20792, hsa-piR-21784, hsa-piR-22269, hsa-piR-23171, hsa-piR-23197, hsa-piR-23197, hsa-piR-23303, hsa-piR-23839, hsa-piR-25…
chr9:70459308-70942212	chr9:70459308-70942212	9q21.11	495	482905	6.86869	2.82828	hsa-piR-10185, hsa-piR-10185, hsa-piR-11298, hsa-piR-12190, hsa-piR-12263, hsa-piR-12263, hsa-piR-13235, hsa-piR-13522, hsa-piR-1513, hsa-piR-1513, hsa-piR-15181, hsa-piR-15181, hsa-piR-15182, hsa-piR-15182, hsa-piR-18867, hsa-piR-20109, hsa-piR-20110, hsa-piR-20111, hsa-piR-20116, hsa-piR-20117, hsa-piR-20118, hsa-piR-20152, hsa-piR-20436, hsa-piR-20792, hsa-piR-20792, hsa-piR-22269, hsa-piR-222…
chr9:69978014-70459308	chr9:69978014-70459308	9q21.11	495	481295	7.47475	4.44444	hsa-piR-10185, hsa-piR-10185, hsa-piR-11298, hsa-piR-11531, hsa-piR-14394, hsa-piR-15181, hsa-piR-15181, hsa-piR-15182, hsa-piR-15182, hsa-piR-15183, hsa-piR-17973, hsa-piR-1866, hsa-piR-20109, hsa-piR-20110, hsa-piR-20111, hsa-piR-20152, hsa-piR-20400, hsa-piR-20792, hsa-piR-20792, hsa-piR-21784, hsa-piR-22269, hsa-piR-23171, hsa-piR-23197, hsa-piR-23197, hsa-piR-23303, hsa-piR-23839, hsa-piR-25…
chr9:69978014-70459308	chr9:70459308-70942212	9q21.11	495	482905	6.86869	2.82828	hsa-piR-10185, hsa-piR-10185, hsa-piR-11298, hsa-piR-12190, hsa-piR-12263, hsa-piR-12263, hsa-piR-13235, hsa-piR-13522, hsa-piR-1513, hsa-piR-1513, hsa-piR-15181, hsa-piR-15181, hsa-piR-15182, hsa-piR-15182, hsa-piR-18867, hsa-piR-20109, hsa-piR-20110, hsa-piR-20111, hsa-piR-20116, hsa-piR-20117, hsa-piR-20118, hsa-piR-20152, hsa-piR-20436, hsa-piR-20792, hsa-piR-20792, hsa-piR-22269, hsa-piR-222…
chr9:105817783-105825105	chr9:105817783-105825105	9q31.1	495	7323	1.61616	0.20202	hsa-piR-20792, hsa-piR-23197, hsa-piR-32002
chr9:105817783-105825105	chr9:105825105-105829578	9q31.1	495	4474	0.20202	0.20202	hsa-piR-23197, hsa-piR-32002
chr9:105805034-105812848	chr9:105803957-105812848	9q31.1	495	8892	7.67677	0.20202	hsa-piR-10185, hsa-piR-23839, hsa-piR-25556, hsa-piR-3501
chr9:69936087-69941942	chr9:69936087-69941943	9q21.11	495	5857	52.5253	0	hsa-piR-10185, hsa-piR-23839
chr9:69924801-69927966	chr9:69923755-69924801	9q21.11	495	1047	50.101	0.20202	hsa-piR-23197
chr9:69924801-69927966	chr9:69924801-69927966	9q21.11	495	3166	49.4949	0.20202	hsa-piR-20437, hsa-piR-20792, hsa-piR-32704, hsa-piR-23197
chr9:69923755-69924801	chr9:69923755-69924801	9q21.11	495	1047	50.101	0.20202	hsa-piR-23197
chr9:69923755-69924801	chr9:69924801-69927966	9q21.11	495	3166	49.4949	0.20202	hsa-piR-20437, hsa-piR-20792, hsa-piR-32704, hsa-piR-23197
chr9:69923755-69924801	chr9:69915250-69923755	9q21.11	495	8506	48.8889	0.20202	hsa-piR-32002
chr9:69919544-69923755	chr9:69923755-69924801	9q21.11	495	1047	50.101	0.20202	hsa-piR-23197
chr9:69919544-69923755	chr9:69915250-69923755	9q21.11	495	8506	48.8889	0.20202	hsa-piR-32002
chr9:69844546-69848374	chr9:69832716-69844546	9q21.11	495	11831	44.0404	1.21212	hsa-piR-15181, hsa-piR-15182, hsa-piR-18867, hsa-piR-23197, hsa-piR-8920
chr9:69844546-69848374	chr9:69844546-69855163	9q21.11	495	10618	44.2424	1.0101	hsa-piR-31176, hsa-piR-797
chr9:69664819-69690628	chr9:69644361-69664819	9q21.11	495	20459	56.9697	0.606061	hsa-piR-10337, hsa-piR-106, hsa-piR-12042, hsa-piR-15181, hsa-piR-20116, hsa-piR-20119, hsa-piR-28117, hsa-piR-32652, hsa-piR-8903
chr9:69664819-69690628	chr9:69664819-69690628	9q21.11	495	25810	54.3434	0.606061	hsa-piR-10185, hsa-piR-10185, hsa-piR-15181, hsa-piR-15182, hsa-piR-20792, hsa-piR-23839, hsa-piR-23839, hsa-piR-3501
chr9:69644361-69664819	chr9:69633746-69644361	9q21.11	495	10616	57.1717	0.606061	hsa-piR-14492, hsa-piR-15181, hsa-piR-15181, hsa-piR-15182, hsa-piR-15831, hsa-piR-20792, hsa-piR-23687, hsa-piR-30602, hsa-piR-32593
chr9:69644361-69664819	chr9:69644361-69664819	9q21.11	495	20459	56.9697	0.606061	hsa-piR-10337, hsa-piR-106, hsa-piR-12042, hsa-piR-15181, hsa-piR-20116, hsa-piR-20119, hsa-piR-28117, hsa-piR-32652, hsa-piR-8903
chr9:69644361-69664819	chr9:69664819-69690628	9q21.11	495	25810	54.3434	0.606061	hsa-piR-10185, hsa-piR-10185, hsa-piR-15181, hsa-piR-15182, hsa-piR-20792, hsa-piR-23839, hsa-piR-23839, hsa-piR-3501
chr9:69637163-69640763	chr9:69633746-69644361	9q21.11	495	10616	57.1717	0.606061	hsa-piR-14492, hsa-piR-15181, hsa-piR-15181, hsa-piR-15182, hsa-piR-15831, hsa-piR-20792, hsa-piR-23687, hsa-piR-30602, hsa-piR-32593
chr9:69633746-69637163	chr9:69593752-69633746	9q21.11	495	39995	57.3737	0.40404	hsa-piR-1510, hsa-piR-1513, hsa-piR-23839, hsa-piR-25110, hsa-piR-26918, hsa-piR-29048, hsa-piR-31880, hsa-piR-32635, hsa-piR-3501
chr9:69633746-69637163	chr9:69633746-69644361	9q21.11	495	10616	57.1717	0.606061	hsa-piR-14492, hsa-piR-15181, hsa-piR-15181, hsa-piR-15182, hsa-piR-15831, hsa-piR-20792, hsa-piR-23687, hsa-piR-30602, hsa-piR-32593
chr9:69622983-69633746	chr9:69593752-69633746	9q21.11	495	39995	57.3737	0.40404	hsa-piR-1510, hsa-piR-1513, hsa-piR-23839, hsa-piR-25110, hsa-piR-26918, hsa-piR-29048, hsa-piR-31880, hsa-piR-32635, hsa-piR-3501
chr9:69622983-69633746	chr9:69633746-69644361	9q21.11	495	10616	57.1717	0.606061	hsa-piR-14492, hsa-piR-15181, hsa-piR-15181, hsa-piR-15182, hsa-piR-15831, hsa-piR-20792, hsa-piR-23687, hsa-piR-30602, hsa-piR-32593
chr9:69607919-69622983	chr9:69593752-69633746	9q21.11	495	39995	57.3737	0.40404	hsa-piR-1510, hsa-piR-1513, hsa-piR-23839, hsa-piR-25110, hsa-piR-26918, hsa-piR-29048, hsa-piR-31880, hsa-piR-32635, hsa-piR-3501
chr9:69577573-69593752	chr9:69577573-69593752	9q21.11	495	16180	57.1717	0.606061	hsa-piR-20116, hsa-piR-20117, hsa-piR-20118, hsa-piR-28117, hsa-piR-32652, hsa-piR-32723
chr9:69577573-69593752	chr9:69593752-69633746	9q21.11	495	39995	57.3737	0.40404	hsa-piR-1510, hsa-piR-1513, hsa-piR-23839, hsa-piR-25110, hsa-piR-26918, hsa-piR-29048, hsa-piR-31880, hsa-piR-32635, hsa-piR-3501
chr9:69577573-69593752	chr9:69562031-69577573	9q21.11	495	15543	56.7677	0.606061	hsa-piR-20792, hsa-piR-23197, hsa-piR-23197, hsa-piR-32002
chr9:69556188-69577573	chr9:69577573-69593752	9q21.11	495	16180	57.1717	0.606061	hsa-piR-20116, hsa-piR-20117, hsa-piR-20118, hsa-piR-28117, hsa-piR-32652, hsa-piR-32723
chr9:69556188-69577573	chr9:69556188-69562031	9q21.11	495	5844	56.7677	0.606061	hsa-piR-1513
chr9:69556188-69577573	chr9:69562031-69577573	9q21.11	495	15543	56.7677	0.606061	hsa-piR-20792, hsa-piR-23197, hsa-piR-23197, hsa-piR-32002
chr9:69527931-69544610	chr9:69527931-69544610	9q21.11	495	16680	53.5354	2.62626	hsa-piR-20792, hsa-piR-22269, hsa-piR-23197, hsa-piR-23839
chr9:69517600-69521163	chr9:69517600-69521163	9q21.11	495	3564	52.1212	5.65657	hsa-piR-20792, hsa-piR-22269
chr9:69499471-69506594	chr9:69499468-69506594	9q21.11	495	7127	54.7475	4.44444	hsa-piR-20792, hsa-piR-20921, hsa-piR-23197
chr9:69492993-69499471	chr9:69492993-69499468	9q21.11	495	6476	62.4242	0.20202	hsa-piR-22269
chr9:69492993-69499471	chr9:69499468-69506594	9q21.11	495	7127	54.7475	4.44444	hsa-piR-20792, hsa-piR-20921, hsa-piR-23197
chr9:69330668-69486429	chr9:69186402-69330668	9q21.11	495	144267	63.0303	0.20202	hsa-piR-10185, hsa-piR-12263, hsa-piR-15181, hsa-piR-15182, hsa-piR-20109, hsa-piR-20110, hsa-piR-20111, hsa-piR-20152, hsa-piR-20792, hsa-piR-20792, hsa-piR-23197, hsa-piR-23197, hsa-piR-23581, hsa-piR-25556, hsa-piR-28610, hsa-piR-29672, hsa-piR-29994, hsa-piR-3403, hsa-piR-3501, hsa-piR-9187
chr9:69330668-69486429	chr9:69330668-69492988	9q21.11	495	162321	62.8283	0.20202	hsa-piR-10057, hsa-piR-10058, hsa-piR-10059, hsa-piR-10060, hsa-piR-10120, hsa-piR-10249, hsa-piR-1026, hsa-piR-1027, hsa-piR-10293, hsa-piR-10585, hsa-piR-10705, hsa-piR-11286, hsa-piR-11622, hsa-piR-11857, hsa-piR-1205, hsa-piR-1206, hsa-piR-12069, hsa-piR-12119, hsa-piR-12312, hsa-piR-12348, hsa-piR-12348, hsa-piR-12830, hsa-piR-13434, hsa-piR-13698, hsa-piR-13974, hsa-piR-14343, hsa-piR-14408…
chr9:69186402-69330668	chr9:69186402-69330668	9q21.11	495	144267	63.0303	0.20202	hsa-piR-10185, hsa-piR-12263, hsa-piR-15181, hsa-piR-15182, hsa-piR-20109, hsa-piR-20110, hsa-piR-20111, hsa-piR-20152, hsa-piR-20792, hsa-piR-20792, hsa-piR-23197, hsa-piR-23197, hsa-piR-23581, hsa-piR-25556, hsa-piR-28610, hsa-piR-29672, hsa-piR-29994, hsa-piR-3403, hsa-piR-3501, hsa-piR-9187
chr9:69186402-69330668	chr9:69330668-69492988	9q21.11	495	162321	62.8283	0.20202	hsa-piR-10057, hsa-piR-10058, hsa-piR-10059, hsa-piR-10060, hsa-piR-10120, hsa-piR-10249, hsa-piR-1026, hsa-piR-1027, hsa-piR-10293, hsa-piR-10585, hsa-piR-10705, hsa-piR-11286, hsa-piR-11622, hsa-piR-11857, hsa-piR-1205, hsa-piR-1206, hsa-piR-12069, hsa-piR-12119, hsa-piR-12312, hsa-piR-12348, hsa-piR-12348, hsa-piR-12830, hsa-piR-13434, hsa-piR-13698, hsa-piR-13974, hsa-piR-14343, hsa-piR-14408…
chr9:69178893-69182515	chr9:69178893-69182515	9q21.11	495	3623	65.2525	0.20202	hsa-piR-13235, hsa-piR-26238, hsa-piR-5141
chr9:69167815-69173516	chr9:69167815-69173516	9q21.11	495	5702	64.8485	0.40404	hsa-piR-20792, hsa-piR-23197
chr9:69159838-69166437	chr9:69159838-69166990	9q21.11	495	7153	65.0505	0.40404	hsa-piR-1513
chr9:69095474-69105902	chr9:69095474-69105902	9q21.11	495	10429	58.1818	1.41414	hsa-piR-15183, hsa-piR-23197, hsa-piR-23839, hsa-piR-31880, hsa-piR-32635
chr9:69095474-69105902	chr9:69068934-69095474	9q21.11	495	26541	57.7778	1.41414	hsa-piR-11298, hsa-piR-12263, hsa-piR-23839, hsa-piR-25556, hsa-piR-31880, hsa-piR-32635, hsa-piR-3501
chr9:69068934-69081542	chr9:69068934-69095474	9q21.11	495	26541	57.7778	1.41414	hsa-piR-11298, hsa-piR-12263, hsa-piR-23839, hsa-piR-25556, hsa-piR-31880, hsa-piR-32635, hsa-piR-3501
chr9:69022963-69042700	chr9:69012959-69022963	9q21.11	495	10005	56.7677	1.81818	hsa-piR-28610, hsa-piR-5083
chr9:69022963-69042700	chr9:69022963-69042700	9q21.11	495	19738	56.9697	1.61616	hsa-piR-18867, hsa-piR-8920
chr9:69012959-69022963	chr9:69012959-69022963	9q21.11	495	10005	56.7677	1.81818	hsa-piR-28610, hsa-piR-5083
chr9:69012959-69022963	chr9:69022963-69042700	9q21.11	495	19738	56.9697	1.61616	hsa-piR-18867, hsa-piR-8920
chr9:69012959-69022963	chr9:69000491-69012959	9q21.11	495	12469	55.7576	1.81818	hsa-piR-10185, hsa-piR-11298, hsa-piR-23197, hsa-piR-23839, hsa-piR-31880, hsa-piR-32002, hsa-piR-32635, hsa-piR-693, hsa-piR-693
chr9:68916539-68997391	chr9:68916539-69000491	9q21.11	495	83953	55.9596	1.61616	hsa-piR-10185, hsa-piR-23839, hsa-piR-29994
chr9:68831048-68834693	chr9:68829616-68834693	9q21.11	495	5078	56.3636	0.606061	hsa-piR-20792, hsa-piR-23197
chr9:68770732-68786937	chr9:68753681-68798726	9q21.11	495	45046	56.3636	0.808081	hsa-piR-15183, hsa-piR-23197, hsa-piR-23839, hsa-piR-31880, hsa-piR-32635
chr9:68759427-68770732	chr9:68753681-68798726	9q21.11	495	45046	56.3636	0.808081	hsa-piR-15183, hsa-piR-23197, hsa-piR-23839, hsa-piR-31880, hsa-piR-32635
chr9:68756492-68759427	chr9:68753681-68798726	9q21.11	495	45046	56.3636	0.808081	hsa-piR-15183, hsa-piR-23197, hsa-piR-23839, hsa-piR-31880, hsa-piR-32635
chr9:68736619-68742898	chr9:68731266-68742898	9q21.11	495	11633	68.4848	0	hsa-piR-11298, hsa-piR-12263, hsa-piR-23839, hsa-piR-25556, hsa-piR-31880, hsa-piR-32635, hsa-piR-3501
chr9:68732506-68734686	chr9:68731266-68742898	9q21.11	495	11633	68.4848	0	hsa-piR-11298, hsa-piR-12263, hsa-piR-23839, hsa-piR-25556, hsa-piR-31880, hsa-piR-32635, hsa-piR-3501
chr9:68685342-68699046	chr9:68512003-68718906	9q13 - 9q21.11	495	206904	61.6162	0	hsa-piR-10185, hsa-piR-11298, hsa-piR-18867, hsa-piR-23197, hsa-piR-23839, hsa-piR-28610, hsa-piR-31880, hsa-piR-32002, hsa-piR-32635, hsa-piR-3501, hsa-piR-5083, hsa-piR-693, hsa-piR-8920
chr9:68674515-68683898	chr9:68512003-68718906	9q13 - 9q21.11	495	206904	61.6162	0	hsa-piR-10185, hsa-piR-11298, hsa-piR-18867, hsa-piR-23197, hsa-piR-23839, hsa-piR-28610, hsa-piR-31880, hsa-piR-32002, hsa-piR-32635, hsa-piR-3501, hsa-piR-5083, hsa-piR-693, hsa-piR-8920
chr9:68512003-68674515	chr9:68358403-68512003	9q13	495	153601	63.2323	0	hsa-piR-10185, hsa-piR-11298, hsa-piR-11298, hsa-piR-13982, hsa-piR-18170, hsa-piR-19109, hsa-piR-20152, hsa-piR-20152, hsa-piR-20799, hsa-piR-2086, hsa-piR-22269, hsa-piR-23197, hsa-piR-23408, hsa-piR-23839, hsa-piR-2505, hsa-piR-25077, hsa-piR-25490, hsa-piR-25556, hsa-piR-25921, hsa-piR-28610, hsa-piR-29048, hsa-piR-29994, hsa-piR-32723, hsa-piR-9187, hsa-piR-9187
chr9:68512003-68674515	chr9:68512003-68718906	9q13 - 9q21.11	495	206904	61.6162	0	hsa-piR-10185, hsa-piR-11298, hsa-piR-18867, hsa-piR-23197, hsa-piR-23839, hsa-piR-28610, hsa-piR-31880, hsa-piR-32002, hsa-piR-32635, hsa-piR-3501, hsa-piR-5083, hsa-piR-693, hsa-piR-8920
chr9:68350554-68354165	chr9:68346579-68358403	9q13	495	11825	63.8384	0	hsa-piR-1510
chr9:68327205-68338610	chr9:68334428-68338610	9q13	495	4183	62.8283	0	hsa-piR-23197
chr9:68327205-68338610	chr9:68288349-68334428	9q13	495	46080	62.6263	0	hsa-piR-13420, hsa-piR-13522, hsa-piR-20792, hsa-piR-22269, hsa-piR-32002
chr9:140292840-140301416	chr9:140291888-140292840	9q34.3	495	953	21.0101	3.0303	hsa-piR-20111
chr9:140292840-140301416	chr9:140292840-140305475	9q34.3	495	12636	21.0101	2.82828	hsa-piR-1513, hsa-piR-20792, hsa-piR-32002
chr9:68292998-68324193	chr9:68288349-68334428	9q13	495	46080	62.6263	0	hsa-piR-13420, hsa-piR-13522, hsa-piR-20792, hsa-piR-22269, hsa-piR-32002
chr9:68290712-68292998	chr9:68288349-68334428	9q13	495	46080	62.6263	0	hsa-piR-13420, hsa-piR-13522, hsa-piR-20792, hsa-piR-22269, hsa-piR-32002
chr9:68288632-68290712	chr9:68288349-68334428	9q13	495	46080	62.6263	0	hsa-piR-13420, hsa-piR-13522, hsa-piR-20792, hsa-piR-22269, hsa-piR-32002
chr9:68272981-68283324	chr9:68272981-68283324	9q13	495	10344	61.8182	0.606061	hsa-piR-11399, hsa-piR-2139, hsa-piR-23197
chr9:68272981-68283324	chr9:68262811-68272981	9q13	495	10171	52.3232	6.26263	hsa-piR-20792, hsa-piR-22269, hsa-piR-23197
chr9:68259973-68272981	chr9:68272981-68283324	9q13	495	10344	61.8182	0.606061	hsa-piR-11399, hsa-piR-2139, hsa-piR-23197
chr9:68259973-68272981	chr9:68262811-68272981	9q13	495	10171	52.3232	6.26263	hsa-piR-20792, hsa-piR-22269, hsa-piR-23197
chr9:68223867-68257080	chr9:68216452-68228219	9q13	495	11768	51.5152	7.07071	hsa-piR-10185, hsa-piR-12263, hsa-piR-15181, hsa-piR-15182, hsa-piR-20792, hsa-piR-32002, hsa-piR-3501
chr9:68216539-68223867	chr9:68216452-68228219	9q13	495	11768	51.5152	7.07071	hsa-piR-10185, hsa-piR-12263, hsa-piR-15181, hsa-piR-15182, hsa-piR-20792, hsa-piR-32002, hsa-piR-3501
chr9:68209981-68213230	chr9:68209981-68213230	9q13	495	3250	40.404	23.8384	hsa-piR-12190, hsa-piR-13522
chr9:68165644-68175689	chr9:68165644-68175689	9q13	495	10046	51.5152	3.23232	hsa-piR-22269
chr9:68165644-68175689	chr9:68153866-68165644	9q13	495	11779	51.7172	2.82828	hsa-piR-1999, hsa-piR-28610
chr9:68153866-68165644	chr9:68165644-68175689	9q13	495	10046	51.5152	3.23232	hsa-piR-22269
chr9:68153866-68165644	chr9:68153866-68165644	9q13	495	11779	51.7172	2.82828	hsa-piR-1999, hsa-piR-28610
chr9:67941616-68067313	chr9:67672419-67941616	9q13	495	269198	55.7576	0.40404	hsa-piR-10185, hsa-piR-1046, hsa-piR-10705, hsa-piR-12263, hsa-piR-12263, hsa-piR-13694, hsa-piR-15181, hsa-piR-15181, hsa-piR-15182, hsa-piR-15183, hsa-piR-15183, hsa-piR-17676, hsa-piR-20109, hsa-piR-20116, hsa-piR-20119, hsa-piR-20504, hsa-piR-20792, hsa-piR-20792, hsa-piR-21337, hsa-piR-21905, hsa-piR-22269, hsa-piR-22269, hsa-piR-23197, hsa-piR-23197, hsa-piR-23839, hsa-piR-24454, hsa-piR-24…
chr9:67941616-68067313	chr9:67941616-68151764	9q13	495	210149	55.5556	0.40404	hsa-piR-1510, hsa-piR-1513, hsa-piR-20116, hsa-piR-20117, hsa-piR-20118, hsa-piR-20792, hsa-piR-20924, hsa-piR-21666, hsa-piR-22829, hsa-piR-23197, hsa-piR-23839, hsa-piR-23839, hsa-piR-25077, hsa-piR-28117, hsa-piR-30447, hsa-piR-30603, hsa-piR-32652, hsa-piR-913
chr9:67899911-67941616	chr9:67672419-67941616	9q13	495	269198	55.7576	0.40404	hsa-piR-10185, hsa-piR-1046, hsa-piR-10705, hsa-piR-12263, hsa-piR-12263, hsa-piR-13694, hsa-piR-15181, hsa-piR-15181, hsa-piR-15182, hsa-piR-15183, hsa-piR-15183, hsa-piR-17676, hsa-piR-20109, hsa-piR-20116, hsa-piR-20119, hsa-piR-20504, hsa-piR-20792, hsa-piR-20792, hsa-piR-21337, hsa-piR-21905, hsa-piR-22269, hsa-piR-22269, hsa-piR-23197, hsa-piR-23197, hsa-piR-23839, hsa-piR-24454, hsa-piR-24…
chr9:67899911-67941616	chr9:67941616-68151764	9q13	495	210149	55.5556	0.40404	hsa-piR-1510, hsa-piR-1513, hsa-piR-20116, hsa-piR-20117, hsa-piR-20118, hsa-piR-20792, hsa-piR-20924, hsa-piR-21666, hsa-piR-22829, hsa-piR-23197, hsa-piR-23839, hsa-piR-23839, hsa-piR-25077, hsa-piR-28117, hsa-piR-30447, hsa-piR-30603, hsa-piR-32652, hsa-piR-913
chr9:67868800-67899769	chr9:67672419-67941616	9q13	495	269198	55.7576	0.40404	hsa-piR-10185, hsa-piR-1046, hsa-piR-10705, hsa-piR-12263, hsa-piR-12263, hsa-piR-13694, hsa-piR-15181, hsa-piR-15181, hsa-piR-15182, hsa-piR-15183, hsa-piR-15183, hsa-piR-17676, hsa-piR-20109, hsa-piR-20116, hsa-piR-20119, hsa-piR-20504, hsa-piR-20792, hsa-piR-20792, hsa-piR-21337, hsa-piR-21905, hsa-piR-22269, hsa-piR-22269, hsa-piR-23197, hsa-piR-23197, hsa-piR-23839, hsa-piR-24454, hsa-piR-24…
chr9:67808579-67832142	chr9:67672419-67941616	9q13	495	269198	55.7576	0.40404	hsa-piR-10185, hsa-piR-1046, hsa-piR-10705, hsa-piR-12263, hsa-piR-12263, hsa-piR-13694, hsa-piR-15181, hsa-piR-15181, hsa-piR-15182, hsa-piR-15183, hsa-piR-15183, hsa-piR-17676, hsa-piR-20109, hsa-piR-20116, hsa-piR-20119, hsa-piR-20504, hsa-piR-20792, hsa-piR-20792, hsa-piR-21337, hsa-piR-21905, hsa-piR-22269, hsa-piR-22269, hsa-piR-23197, hsa-piR-23197, hsa-piR-23839, hsa-piR-24454, hsa-piR-24…
chr9:67789400-67808579	chr9:67672419-67941616	9q13	495	269198	55.7576	0.40404	hsa-piR-10185, hsa-piR-1046, hsa-piR-10705, hsa-piR-12263, hsa-piR-12263, hsa-piR-13694, hsa-piR-15181, hsa-piR-15181, hsa-piR-15182, hsa-piR-15183, hsa-piR-15183, hsa-piR-17676, hsa-piR-20109, hsa-piR-20116, hsa-piR-20119, hsa-piR-20504, hsa-piR-20792, hsa-piR-20792, hsa-piR-21337, hsa-piR-21905, hsa-piR-22269, hsa-piR-22269, hsa-piR-23197, hsa-piR-23197, hsa-piR-23839, hsa-piR-24454, hsa-piR-24…
chr9:67753281-67789400	chr9:67672419-67941616	9q13	495	269198	55.7576	0.40404	hsa-piR-10185, hsa-piR-1046, hsa-piR-10705, hsa-piR-12263, hsa-piR-12263, hsa-piR-13694, hsa-piR-15181, hsa-piR-15181, hsa-piR-15182, hsa-piR-15183, hsa-piR-15183, hsa-piR-17676, hsa-piR-20109, hsa-piR-20116, hsa-piR-20119, hsa-piR-20504, hsa-piR-20792, hsa-piR-20792, hsa-piR-21337, hsa-piR-21905, hsa-piR-22269, hsa-piR-22269, hsa-piR-23197, hsa-piR-23197, hsa-piR-23839, hsa-piR-24454, hsa-piR-24…
chr9:67672419-67753281	chr9:67672419-67941616	9q13	495	269198	55.7576	0.40404	hsa-piR-10185, hsa-piR-1046, hsa-piR-10705, hsa-piR-12263, hsa-piR-12263, hsa-piR-13694, hsa-piR-15181, hsa-piR-15181, hsa-piR-15182, hsa-piR-15183, hsa-piR-15183, hsa-piR-17676, hsa-piR-20109, hsa-piR-20116, hsa-piR-20119, hsa-piR-20504, hsa-piR-20792, hsa-piR-20792, hsa-piR-21337, hsa-piR-21905, hsa-piR-22269, hsa-piR-22269, hsa-piR-23197, hsa-piR-23197, hsa-piR-23839, hsa-piR-24454, hsa-piR-24…
chr9:67672419-67753281	chr9:67334777-67672419	9q13	495	337643	50.5051	5.05051	hsa-piR-11539, hsa-piR-12263, hsa-piR-12263, hsa-piR-1513, hsa-piR-15181, hsa-piR-15181, hsa-piR-15182, hsa-piR-15182, hsa-piR-18340, hsa-piR-19013, hsa-piR-20108, hsa-piR-20116, hsa-piR-20117, hsa-piR-20118, hsa-piR-20792, hsa-piR-20792, hsa-piR-2086, hsa-piR-22269, hsa-piR-22269, hsa-piR-23197, hsa-piR-23197, hsa-piR-23839, hsa-piR-26415, hsa-piR-26918, hsa-piR-26918, hsa-piR-28117, hsa-piR-299…
chr9:67493526-67672419	chr9:67672419-67941616	9q13	495	269198	55.7576	0.40404	hsa-piR-10185, hsa-piR-1046, hsa-piR-10705, hsa-piR-12263, hsa-piR-12263, hsa-piR-13694, hsa-piR-15181, hsa-piR-15181, hsa-piR-15182, hsa-piR-15183, hsa-piR-15183, hsa-piR-17676, hsa-piR-20109, hsa-piR-20116, hsa-piR-20119, hsa-piR-20504, hsa-piR-20792, hsa-piR-20792, hsa-piR-21337, hsa-piR-21905, hsa-piR-22269, hsa-piR-22269, hsa-piR-23197, hsa-piR-23197, hsa-piR-23839, hsa-piR-24454, hsa-piR-24…
chr9:67493526-67672419	chr9:67334777-67672419	9q13	495	337643	50.5051	5.05051	hsa-piR-11539, hsa-piR-12263, hsa-piR-12263, hsa-piR-1513, hsa-piR-15181, hsa-piR-15181, hsa-piR-15182, hsa-piR-15182, hsa-piR-18340, hsa-piR-19013, hsa-piR-20108, hsa-piR-20116, hsa-piR-20117, hsa-piR-20118, hsa-piR-20792, hsa-piR-20792, hsa-piR-2086, hsa-piR-22269, hsa-piR-22269, hsa-piR-23197, hsa-piR-23197, hsa-piR-23839, hsa-piR-26415, hsa-piR-26918, hsa-piR-26918, hsa-piR-28117, hsa-piR-299…
chr9:67303789-67493526	chr9:67334777-67672419	9q13	495	337643	50.5051	5.05051	hsa-piR-11539, hsa-piR-12263, hsa-piR-12263, hsa-piR-1513, hsa-piR-15181, hsa-piR-15181, hsa-piR-15182, hsa-piR-15182, hsa-piR-18340, hsa-piR-19013, hsa-piR-20108, hsa-piR-20116, hsa-piR-20117, hsa-piR-20118, hsa-piR-20792, hsa-piR-20792, hsa-piR-2086, hsa-piR-22269, hsa-piR-22269, hsa-piR-23197, hsa-piR-23197, hsa-piR-23839, hsa-piR-26415, hsa-piR-26918, hsa-piR-26918, hsa-piR-28117, hsa-piR-299…
chr9:67303789-67493526	chr9:67303789-67334777	9q13	495	30989	50.303	5.05051	hsa-piR-10185, hsa-piR-11531, hsa-piR-14394, hsa-piR-15181, hsa-piR-15182, hsa-piR-20400, hsa-piR-20792, hsa-piR-23839, hsa-piR-25285, hsa-piR-25993, hsa-piR-27214, hsa-piR-3501, hsa-piR-5081, hsa-piR-8983
chr9:67303789-67493526	chr9:66913398-67303789	9q13	495	390392	49.4949	5.65657	hsa-piR-10185, hsa-piR-10185, hsa-piR-10337, hsa-piR-10337, hsa-piR-106, hsa-piR-106, hsa-piR-11531, hsa-piR-12042, hsa-piR-14394, hsa-piR-14492, hsa-piR-14492, hsa-piR-1510, hsa-piR-1510, hsa-piR-1513, hsa-piR-1513, hsa-piR-15181, hsa-piR-15181, hsa-piR-15182, hsa-piR-15182, hsa-piR-15831, hsa-piR-15831, hsa-piR-17973, hsa-piR-20116, hsa-piR-20116, hsa-piR-20117, hsa-piR-20117, hsa-piR-20118, hs…
chr9:67265238-67303789	chr9:67303789-67334777	9q13	495	30989	50.303	5.05051	hsa-piR-10185, hsa-piR-11531, hsa-piR-14394, hsa-piR-15181, hsa-piR-15182, hsa-piR-20400, hsa-piR-20792, hsa-piR-23839, hsa-piR-25285, hsa-piR-25993, hsa-piR-27214, hsa-piR-3501, hsa-piR-5081, hsa-piR-8983
chr9:67265238-67303789	chr9:66913398-67303789	9q13	495	390392	49.4949	5.65657	hsa-piR-10185, hsa-piR-10185, hsa-piR-10337, hsa-piR-10337, hsa-piR-106, hsa-piR-106, hsa-piR-11531, hsa-piR-12042, hsa-piR-14394, hsa-piR-14492, hsa-piR-14492, hsa-piR-1510, hsa-piR-1510, hsa-piR-1513, hsa-piR-1513, hsa-piR-15181, hsa-piR-15181, hsa-piR-15182, hsa-piR-15182, hsa-piR-15831, hsa-piR-15831, hsa-piR-17973, hsa-piR-20116, hsa-piR-20116, hsa-piR-20117, hsa-piR-20117, hsa-piR-20118, hs…
chr9:67230455-67265238	chr9:66913398-67303789	9q13	495	390392	49.4949	5.65657	hsa-piR-10185, hsa-piR-10185, hsa-piR-10337, hsa-piR-10337, hsa-piR-106, hsa-piR-106, hsa-piR-11531, hsa-piR-12042, hsa-piR-14394, hsa-piR-14492, hsa-piR-14492, hsa-piR-1510, hsa-piR-1510, hsa-piR-1513, hsa-piR-1513, hsa-piR-15181, hsa-piR-15181, hsa-piR-15182, hsa-piR-15182, hsa-piR-15831, hsa-piR-15831, hsa-piR-17973, hsa-piR-20116, hsa-piR-20116, hsa-piR-20117, hsa-piR-20117, hsa-piR-20118, hs…
chr9:67221006-67230455	chr9:66913398-67303789	9q13	495	390392	49.4949	5.65657	hsa-piR-10185, hsa-piR-10185, hsa-piR-10337, hsa-piR-10337, hsa-piR-106, hsa-piR-106, hsa-piR-11531, hsa-piR-12042, hsa-piR-14394, hsa-piR-14492, hsa-piR-14492, hsa-piR-1510, hsa-piR-1510, hsa-piR-1513, hsa-piR-1513, hsa-piR-15181, hsa-piR-15181, hsa-piR-15182, hsa-piR-15182, hsa-piR-15831, hsa-piR-15831, hsa-piR-17973, hsa-piR-20116, hsa-piR-20116, hsa-piR-20117, hsa-piR-20117, hsa-piR-20118, hs…
chr9:67210827-67221006	chr9:66913398-67303789	9q13	495	390392	49.4949	5.65657	hsa-piR-10185, hsa-piR-10185, hsa-piR-10337, hsa-piR-10337, hsa-piR-106, hsa-piR-106, hsa-piR-11531, hsa-piR-12042, hsa-piR-14394, hsa-piR-14492, hsa-piR-14492, hsa-piR-1510, hsa-piR-1510, hsa-piR-1513, hsa-piR-1513, hsa-piR-15181, hsa-piR-15181, hsa-piR-15182, hsa-piR-15182, hsa-piR-15831, hsa-piR-15831, hsa-piR-17973, hsa-piR-20116, hsa-piR-20116, hsa-piR-20117, hsa-piR-20117, hsa-piR-20118, hs…
chr9:67016519-67127674	chr9:66913398-67303789	9q13	495	390392	49.4949	5.65657	hsa-piR-10185, hsa-piR-10185, hsa-piR-10337, hsa-piR-10337, hsa-piR-106, hsa-piR-106, hsa-piR-11531, hsa-piR-12042, hsa-piR-14394, hsa-piR-14492, hsa-piR-14492, hsa-piR-1510, hsa-piR-1510, hsa-piR-1513, hsa-piR-1513, hsa-piR-15181, hsa-piR-15181, hsa-piR-15182, hsa-piR-15182, hsa-piR-15831, hsa-piR-15831, hsa-piR-17973, hsa-piR-20116, hsa-piR-20116, hsa-piR-20117, hsa-piR-20117, hsa-piR-20118, hs…
chr9:66913398-67016519	chr9:66913398-67303789	9q13	495	390392	49.4949	5.65657	hsa-piR-10185, hsa-piR-10185, hsa-piR-10337, hsa-piR-10337, hsa-piR-106, hsa-piR-106, hsa-piR-11531, hsa-piR-12042, hsa-piR-14394, hsa-piR-14492, hsa-piR-14492, hsa-piR-1510, hsa-piR-1510, hsa-piR-1513, hsa-piR-1513, hsa-piR-15181, hsa-piR-15181, hsa-piR-15182, hsa-piR-15182, hsa-piR-15831, hsa-piR-15831, hsa-piR-17973, hsa-piR-20116, hsa-piR-20116, hsa-piR-20117, hsa-piR-20117, hsa-piR-20118, hs…
chr9:66913398-67016519	chr9:66811420-66913398	9q13	495	101979	53.1313	1.61616	hsa-piR-11298, hsa-piR-164, hsa-piR-20152, hsa-piR-23408, hsa-piR-25556, hsa-piR-32002, hsa-piR-3501, hsa-piR-6261
chr9:66838689-66840106	chr9:66811420-66913398	9q13	495	101979	53.1313	1.61616	hsa-piR-11298, hsa-piR-164, hsa-piR-20152, hsa-piR-23408, hsa-piR-25556, hsa-piR-32002, hsa-piR-3501, hsa-piR-6261
chr9:66811420-66838689	chr9:66811420-66913398	9q13	495	101979	53.1313	1.61616	hsa-piR-11298, hsa-piR-164, hsa-piR-20152, hsa-piR-23408, hsa-piR-25556, hsa-piR-32002, hsa-piR-3501, hsa-piR-6261
chr9:66755879-66773549	chr9:66755879-66773549	9q13	495	17671	53.3333	1.21212	hsa-piR-10185, hsa-piR-23839
chr9:66755879-66773549	chr9:66726963-66755879	9q13	495	28917	53.3333	1.0101	hsa-piR-20437, hsa-piR-20792, hsa-piR-22269, hsa-piR-23197, hsa-piR-32002, hsa-piR-32704
chr9:66726963-66755879	chr9:66755879-66773549	9q13	495	17671	53.3333	1.21212	hsa-piR-10185, hsa-piR-23839
chr9:66726963-66755879	chr9:66697399-66726963	9q13	495	29565	53.5354	0.808081	hsa-piR-15181, hsa-piR-15182, hsa-piR-16968, hsa-piR-20792
chr9:66726963-66755879	chr9:66726963-66755879	9q13	495	28917	53.3333	1.0101	hsa-piR-20437, hsa-piR-20792, hsa-piR-22269, hsa-piR-23197, hsa-piR-32002, hsa-piR-32704
chr9:66714459-66726963	chr9:66697399-66726963	9q13	495	29565	53.5354	0.808081	hsa-piR-15181, hsa-piR-15182, hsa-piR-16968, hsa-piR-20792
chr9:66714459-66726963	chr9:66726963-66755879	9q13	495	28917	53.3333	1.0101	hsa-piR-20437, hsa-piR-20792, hsa-piR-22269, hsa-piR-23197, hsa-piR-32002, hsa-piR-32704
chr9:66691062-66697399	chr9:66670977-66697399	9q13	495	26423	53.9394	0.606061	hsa-piR-23197, hsa-piR-30603
chr9:66691062-66697399	chr9:66697399-66726963	9q13	495	29565	53.5354	0.808081	hsa-piR-15181, hsa-piR-15182, hsa-piR-16968, hsa-piR-20792
chr9:66681086-66691062	chr9:66670977-66697399	9q13	495	26423	53.9394	0.606061	hsa-piR-23197, hsa-piR-30603
chr9:66625335-66670977	chr9:66542035-66625335	9q13	495	83301	54.3434	0.40404	hsa-piR-10613, hsa-piR-15183, hsa-piR-16817, hsa-piR-17673, hsa-piR-20792, hsa-piR-20792, hsa-piR-22269, hsa-piR-23197, hsa-piR-31950, hsa-piR-8920
chr9:66625335-66670977	chr9:66625335-66670977	9q13	495	45643	54.1414	0.606061	hsa-piR-31176
chr9:66625335-66670977	chr9:66670977-66697399	9q13	495	26423	53.9394	0.606061	hsa-piR-23197, hsa-piR-30603
chr9:66578878-66625335	chr9:66542035-66625335	9q13	495	83301	54.3434	0.40404	hsa-piR-10613, hsa-piR-15183, hsa-piR-16817, hsa-piR-17673, hsa-piR-20792, hsa-piR-20792, hsa-piR-22269, hsa-piR-23197, hsa-piR-31950, hsa-piR-8920
chr9:66578878-66625335	chr9:66625335-66670977	9q13	495	45643	54.1414	0.606061	hsa-piR-31176
chr9:66561625-66578878	chr9:66542035-66625335	9q13	495	83301	54.3434	0.40404	hsa-piR-10613, hsa-piR-15183, hsa-piR-16817, hsa-piR-17673, hsa-piR-20792, hsa-piR-20792, hsa-piR-22269, hsa-piR-23197, hsa-piR-31950, hsa-piR-8920
chr9:66542035-66561625	chr9:66520468-66542035	9q13	495	21568	54.3434	0.606061	hsa-piR-15183, hsa-piR-18867, hsa-piR-20792, hsa-piR-22269, hsa-piR-26918, hsa-piR-8920, hsa-piR-8920
chr9:66542035-66561625	chr9:66542035-66625335	9q13	495	83301	54.3434	0.40404	hsa-piR-10613, hsa-piR-15183, hsa-piR-16817, hsa-piR-17673, hsa-piR-20792, hsa-piR-20792, hsa-piR-22269, hsa-piR-23197, hsa-piR-31950, hsa-piR-8920
chr9:66530095-66542035	chr9:66520468-66542035	9q13	495	21568	54.3434	0.606061	hsa-piR-15183, hsa-piR-18867, hsa-piR-20792, hsa-piR-22269, hsa-piR-26918, hsa-piR-8920, hsa-piR-8920
chr9:66530095-66542035	chr9:66542035-66625335	9q13	495	83301	54.3434	0.40404	hsa-piR-10613, hsa-piR-15183, hsa-piR-16817, hsa-piR-17673, hsa-piR-20792, hsa-piR-20792, hsa-piR-22269, hsa-piR-23197, hsa-piR-31950, hsa-piR-8920
chr9:66526426-66530095	chr9:66520468-66542035	9q13	495	21568	54.3434	0.606061	hsa-piR-15183, hsa-piR-18867, hsa-piR-20792, hsa-piR-22269, hsa-piR-26918, hsa-piR-8920, hsa-piR-8920
chr9:66524356-66526426	chr9:66520468-66542035	9q13	495	21568	54.3434	0.606061	hsa-piR-15183, hsa-piR-18867, hsa-piR-20792, hsa-piR-22269, hsa-piR-26918, hsa-piR-8920, hsa-piR-8920
chr9:66500421-66520468	chr9:66476378-66500421	9q13	495	24044	54.3434	1.0101	hsa-piR-18170, hsa-piR-20799, hsa-piR-2086, hsa-piR-2505, hsa-piR-25077, hsa-piR-25490, hsa-piR-29994, hsa-piR-32723
chr9:66500421-66520468	chr9:66500421-66520468	9q13	495	20048	54.1414	1.0101	hsa-piR-22269
chr9:66500421-66520468	chr9:66520468-66542035	9q13	495	21568	54.3434	0.606061	hsa-piR-15183, hsa-piR-18867, hsa-piR-20792, hsa-piR-22269, hsa-piR-26918, hsa-piR-8920, hsa-piR-8920
chr9:66482217-66500421	chr9:66476378-66500421	9q13	495	24044	54.3434	1.0101	hsa-piR-18170, hsa-piR-20799, hsa-piR-2086, hsa-piR-2505, hsa-piR-25077, hsa-piR-25490, hsa-piR-29994, hsa-piR-32723
chr9:66482217-66500421	chr9:66500421-66520468	9q13	495	20048	54.1414	1.0101	hsa-piR-22269
chr9:66476378-66482217	chr9:66463940-66476378	9q13	495	12439	54.3434	1.21212	hsa-piR-22269, hsa-piR-23197, hsa-piR-23839
chr9:66476378-66482217	chr9:66476378-66500421	9q13	495	24044	54.3434	1.0101	hsa-piR-18170, hsa-piR-20799, hsa-piR-2086, hsa-piR-2505, hsa-piR-25077, hsa-piR-25490, hsa-piR-29994, hsa-piR-32723
chr9:66463940-66476378	chr9:65997833-66463940	9q13	495	466108	54.1414	1.41414	hsa-piR-10057, hsa-piR-10058, hsa-piR-10059, hsa-piR-10060, hsa-piR-10185, hsa-piR-10249, hsa-piR-1026, hsa-piR-1027, hsa-piR-10293, hsa-piR-10585, hsa-piR-11622, hsa-piR-11857, hsa-piR-1205, hsa-piR-1206, hsa-piR-12076, hsa-piR-12119, hsa-piR-12263, hsa-piR-12263, hsa-piR-12312, hsa-piR-12348, hsa-piR-13698, hsa-piR-14343, hsa-piR-14408, hsa-piR-14794, hsa-piR-1510, hsa-piR-1513, hsa-piR-1513, h…
chr9:66463940-66476378	chr9:66463940-66476378	9q13	495	12439	54.3434	1.21212	hsa-piR-22269, hsa-piR-23197, hsa-piR-23839
chr9:66463940-66476378	chr9:66476378-66500421	9q13	495	24044	54.3434	1.0101	hsa-piR-18170, hsa-piR-20799, hsa-piR-2086, hsa-piR-2505, hsa-piR-25077, hsa-piR-25490, hsa-piR-29994, hsa-piR-32723
chr9:66390190-66463940	chr9:65997833-66463940	9q13	495	466108	54.1414	1.41414	hsa-piR-10057, hsa-piR-10058, hsa-piR-10059, hsa-piR-10060, hsa-piR-10185, hsa-piR-10249, hsa-piR-1026, hsa-piR-1027, hsa-piR-10293, hsa-piR-10585, hsa-piR-11622, hsa-piR-11857, hsa-piR-1205, hsa-piR-1206, hsa-piR-12076, hsa-piR-12119, hsa-piR-12263, hsa-piR-12263, hsa-piR-12312, hsa-piR-12348, hsa-piR-13698, hsa-piR-14343, hsa-piR-14408, hsa-piR-14794, hsa-piR-1510, hsa-piR-1513, hsa-piR-1513, h…
chr9:66390190-66463940	chr9:66463940-66476378	9q13	495	12439	54.3434	1.21212	hsa-piR-22269, hsa-piR-23197, hsa-piR-23839
chr9:65997833-66390190	chr9:65651776-65997833	9q12 - 9q13	495	346058	53.7374	3.0303	hsa-piR-11539, hsa-piR-12263, hsa-piR-12263, hsa-piR-1446, hsa-piR-1513, hsa-piR-1513, hsa-piR-15181, hsa-piR-15181, hsa-piR-15182, hsa-piR-15182, hsa-piR-15183, hsa-piR-15183, hsa-piR-18867, hsa-piR-20116, hsa-piR-20117, hsa-piR-20118, hsa-piR-20792, hsa-piR-20792, hsa-piR-22269, hsa-piR-22269, hsa-piR-23197, hsa-piR-23197, hsa-piR-23839, hsa-piR-26918, hsa-piR-28117, hsa-piR-30374, hsa-piR-3060…
chr9:65997833-66390190	chr9:65997833-66463940	9q13	495	466108	54.1414	1.41414	hsa-piR-10057, hsa-piR-10058, hsa-piR-10059, hsa-piR-10060, hsa-piR-10185, hsa-piR-10249, hsa-piR-1026, hsa-piR-1027, hsa-piR-10293, hsa-piR-10585, hsa-piR-11622, hsa-piR-11857, hsa-piR-1205, hsa-piR-1206, hsa-piR-12076, hsa-piR-12119, hsa-piR-12263, hsa-piR-12263, hsa-piR-12312, hsa-piR-12348, hsa-piR-13698, hsa-piR-14343, hsa-piR-14408, hsa-piR-14794, hsa-piR-1510, hsa-piR-1513, hsa-piR-1513, h…
chr9:65651776-65997833	chr9:65624046-65651776	9q12	495	27731	47.2727	13.3333	hsa-piR-15181, hsa-piR-20792, hsa-piR-22269
chr9:65651776-65997833	chr9:65651776-65997833	9q12 - 9q13	495	346058	53.7374	3.0303	hsa-piR-11539, hsa-piR-12263, hsa-piR-12263, hsa-piR-1446, hsa-piR-1513, hsa-piR-1513, hsa-piR-15181, hsa-piR-15181, hsa-piR-15182, hsa-piR-15182, hsa-piR-15183, hsa-piR-15183, hsa-piR-18867, hsa-piR-20116, hsa-piR-20117, hsa-piR-20118, hsa-piR-20792, hsa-piR-20792, hsa-piR-22269, hsa-piR-22269, hsa-piR-23197, hsa-piR-23197, hsa-piR-23839, hsa-piR-26918, hsa-piR-28117, hsa-piR-30374, hsa-piR-3060…
chr9:65651776-65997833	chr9:65997833-66463940	9q13	495	466108	54.1414	1.41414	hsa-piR-10057, hsa-piR-10058, hsa-piR-10059, hsa-piR-10060, hsa-piR-10185, hsa-piR-10249, hsa-piR-1026, hsa-piR-1027, hsa-piR-10293, hsa-piR-10585, hsa-piR-11622, hsa-piR-11857, hsa-piR-1205, hsa-piR-1206, hsa-piR-12076, hsa-piR-12119, hsa-piR-12263, hsa-piR-12263, hsa-piR-12312, hsa-piR-12348, hsa-piR-13698, hsa-piR-14343, hsa-piR-14408, hsa-piR-14794, hsa-piR-1510, hsa-piR-1513, hsa-piR-1513, h…
chr9:65624046-65651776	chr9:65617058-65624046	9q12	495	6989	45.8586	14.7475	hsa-piR-20792, hsa-piR-23197
chr9:65624046-65651776	chr9:65624046-65651776	9q12	495	27731	47.2727	13.3333	hsa-piR-15181, hsa-piR-20792, hsa-piR-22269
chr9:65624046-65651776	chr9:65651776-65997833	9q12 - 9q13	495	346058	53.7374	3.0303	hsa-piR-11539, hsa-piR-12263, hsa-piR-12263, hsa-piR-1446, hsa-piR-1513, hsa-piR-1513, hsa-piR-15181, hsa-piR-15181, hsa-piR-15182, hsa-piR-15182, hsa-piR-15183, hsa-piR-15183, hsa-piR-18867, hsa-piR-20116, hsa-piR-20117, hsa-piR-20118, hsa-piR-20792, hsa-piR-20792, hsa-piR-22269, hsa-piR-22269, hsa-piR-23197, hsa-piR-23197, hsa-piR-23839, hsa-piR-26918, hsa-piR-28117, hsa-piR-30374, hsa-piR-3060…
chr9:65617058-65624046	chr9:56417073-65617058	9q12	495	9199986	45.6566	14.9495	hsa-piR-10185, hsa-piR-10760, hsa-piR-12190, hsa-piR-12263, hsa-piR-13413, hsa-piR-1513, hsa-piR-15181, hsa-piR-15181, hsa-piR-15182, hsa-piR-16236, hsa-piR-20116, hsa-piR-20117, hsa-piR-20118, hsa-piR-20574, hsa-piR-20792, hsa-piR-20792, hsa-piR-22269, hsa-piR-22269, hsa-piR-23197, hsa-piR-23197, hsa-piR-23839, hsa-piR-25077, hsa-piR-26918, hsa-piR-28117, hsa-piR-28610, hsa-piR-30603, hsa-piR-30…
chr9:65617058-65624046	chr9:65617058-65624046	9q12	495	6989	45.8586	14.7475	hsa-piR-20792, hsa-piR-23197
chr9:65617058-65624046	chr9:65624046-65651776	9q12	495	27731	47.2727	13.3333	hsa-piR-15181, hsa-piR-20792, hsa-piR-22269
chr9:56417073-65617058	chr9:46825799-56417073	9p11.2 - 9q12	495	9591275	45.8586	14.7475	hsa-piR-10613, hsa-piR-12263, hsa-piR-13982, hsa-piR-1446, hsa-piR-1510, hsa-piR-1513, hsa-piR-1513, hsa-piR-15181, hsa-piR-15181, hsa-piR-15182, hsa-piR-15182, hsa-piR-15183, hsa-piR-15183, hsa-piR-16817, hsa-piR-17673, hsa-piR-18867, hsa-piR-20116, hsa-piR-20117, hsa-piR-20118, hsa-piR-20504, hsa-piR-20792, hsa-piR-20792, hsa-piR-21090, hsa-piR-22269, hsa-piR-22269, hsa-piR-23197, hsa-piR-23197…
chr9:56417073-65617058	chr9:56417073-65617058	9q12	495	9199986	45.6566	14.9495	hsa-piR-10185, hsa-piR-10760, hsa-piR-12190, hsa-piR-12263, hsa-piR-13413, hsa-piR-1513, hsa-piR-15181, hsa-piR-15181, hsa-piR-15182, hsa-piR-16236, hsa-piR-20116, hsa-piR-20117, hsa-piR-20118, hsa-piR-20574, hsa-piR-20792, hsa-piR-20792, hsa-piR-22269, hsa-piR-22269, hsa-piR-23197, hsa-piR-23197, hsa-piR-23839, hsa-piR-25077, hsa-piR-26918, hsa-piR-28117, hsa-piR-28610, hsa-piR-30603, hsa-piR-30…
chr9:56417073-65617058	chr9:65617058-65624046	9q12	495	6989	45.8586	14.7475	hsa-piR-20792, hsa-piR-23197
chr9:35558988-35559507	chr9:35557451-35560816	9p13.3	495	3366	0	0	hsa-piR-15181, hsa-piR-15182, hsa-piR-20792
chr9:35567203-35572786	chr9:35560816-35578312	9p13.3	495	17497	0	0.40404	hsa-piR-15181, hsa-piR-15182, hsa-piR-26918, hsa-piR-5081
chr9:38796209-38800845	chr9:38800845-38807169	9p13.1	495	6325	0.40404	2.82828	hsa-piR-20108, hsa-piR-20792, hsa-piR-23197, hsa-piR-26918
chr9:38796209-38800845	chr9:38796209-38800845	9p13.1	495	4637	0.40404	0.808081	hsa-piR-23197
chr9:38796209-38800845	chr9:38791800-38796209	9p13.1	495	4410	0.40404	0.40404	hsa-piR-12263, hsa-piR-20792
chr9:39152551-39158792	chr9:39143323-39161787	9p13.1	495	18465	4.44444	2.82828	hsa-piR-20792, hsa-piR-22269, hsa-piR-22269, hsa-piR-23197, hsa-piR-23246
chr9:39160072-39161787	chr9:39143323-39161787	9p13.1	495	18465	4.44444	2.82828	hsa-piR-20792, hsa-piR-22269, hsa-piR-22269, hsa-piR-23197, hsa-piR-23246
chr9:39225522-39242339	chr9:39225522-39245182	9p13.1	495	19661	15.3535	0.40404	hsa-piR-15181, hsa-piR-15182
chr9:39225522-39242339	chr9:39163028-39225522	9p13.1	495	62495	15.1515	0.40404	hsa-piR-12190, hsa-piR-20792, hsa-piR-23197, hsa-piR-23197, hsa-piR-25077, hsa-piR-30603, hsa-piR-30603, hsa-piR-9651
chr9:39248497-39257362	chr9:39253111-39256490	9p13.1	495	3380	16.3636	0.40404	hsa-piR-20792
chr9:39264863-39272766	chr9:39272766-39278283	9p13.1	495	5518	15.9596	2.22222	hsa-piR-23408
chr9:39264863-39272766	chr9:39264863-39272766	9p13.1	495	7904	15.9596	2.0202	hsa-piR-23197, hsa-piR-32002
chr9:46825799-56417073	chr9:46434324-46825799	9p11.2	495	391476	45.6566	14.9495	hsa-piR-10613, hsa-piR-11708, hsa-piR-12263, hsa-piR-12263, hsa-piR-13234, hsa-piR-1408, hsa-piR-1513, hsa-piR-1513, hsa-piR-15181, hsa-piR-15183, hsa-piR-15183, hsa-piR-15656, hsa-piR-16407, hsa-piR-16408, hsa-piR-16817, hsa-piR-17673, hsa-piR-18626, hsa-piR-18867, hsa-piR-18867, hsa-piR-1965, hsa-piR-1965, hsa-piR-1999, hsa-piR-20152, hsa-piR-20370, hsa-piR-20574, hsa-piR-20774, hsa-piR-20792, …
chr9:46825799-56417073	chr9:46825799-56417073	9p11.2 - 9q12	495	9591275	45.8586	14.7475	hsa-piR-10613, hsa-piR-12263, hsa-piR-13982, hsa-piR-1446, hsa-piR-1510, hsa-piR-1513, hsa-piR-1513, hsa-piR-15181, hsa-piR-15181, hsa-piR-15182, hsa-piR-15182, hsa-piR-15183, hsa-piR-15183, hsa-piR-16817, hsa-piR-17673, hsa-piR-18867, hsa-piR-20116, hsa-piR-20117, hsa-piR-20118, hsa-piR-20504, hsa-piR-20792, hsa-piR-20792, hsa-piR-21090, hsa-piR-22269, hsa-piR-22269, hsa-piR-23197, hsa-piR-23197…
chr9:46825799-56417073	chr9:56417073-65617058	9q12	495	9199986	45.6566	14.9495	hsa-piR-10185, hsa-piR-10760, hsa-piR-12190, hsa-piR-12263, hsa-piR-13413, hsa-piR-1513, hsa-piR-15181, hsa-piR-15181, hsa-piR-15182, hsa-piR-16236, hsa-piR-20116, hsa-piR-20117, hsa-piR-20118, hsa-piR-20574, hsa-piR-20792, hsa-piR-20792, hsa-piR-22269, hsa-piR-22269, hsa-piR-23197, hsa-piR-23197, hsa-piR-23839, hsa-piR-25077, hsa-piR-26918, hsa-piR-28117, hsa-piR-28610, hsa-piR-30603, hsa-piR-30…
chr9:40619490-40635087	chr9:40619490-40677314	9p13.1	495	57825	28.4848	0.40404	hsa-piR-10185, hsa-piR-20116, hsa-piR-20117, hsa-piR-20118, hsa-piR-20574, hsa-piR-20792, hsa-piR-20792, hsa-piR-22269, hsa-piR-23197, hsa-piR-23197, hsa-piR-23408, hsa-piR-26918, hsa-piR-32002, hsa-piR-32652
chr9:40619490-40635087	chr9:40602414-40619490	9p13.1	495	17077	25.8586	0.808081	hsa-piR-23197, hsa-piR-32002
chr9:40635087-40654571	chr9:40619490-40677314	9p13.1	495	57825	28.4848	0.40404	hsa-piR-10185, hsa-piR-20116, hsa-piR-20117, hsa-piR-20118, hsa-piR-20574, hsa-piR-20792, hsa-piR-20792, hsa-piR-22269, hsa-piR-23197, hsa-piR-23197, hsa-piR-23408, hsa-piR-26918, hsa-piR-32002, hsa-piR-32652
chr9:40654571-40677314	chr9:40677314-40740021	9p13.1	495	62708	29.4949	0.40404	hsa-piR-10760, hsa-piR-12263, hsa-piR-13413, hsa-piR-1513, hsa-piR-15181, hsa-piR-15181, hsa-piR-15182, hsa-piR-16236, hsa-piR-20792, hsa-piR-22269, hsa-piR-23197, hsa-piR-23197, hsa-piR-23839, hsa-piR-28117, hsa-piR-28610, hsa-piR-30603, hsa-piR-32002, hsa-piR-3214, hsa-piR-32652, hsa-piR-3381, hsa-piR-8920, hsa-piR-9653
chr9:40654571-40677314	chr9:40619490-40677314	9p13.1	495	57825	28.4848	0.40404	hsa-piR-10185, hsa-piR-20116, hsa-piR-20117, hsa-piR-20118, hsa-piR-20574, hsa-piR-20792, hsa-piR-20792, hsa-piR-22269, hsa-piR-23197, hsa-piR-23197, hsa-piR-23408, hsa-piR-26918, hsa-piR-32002, hsa-piR-32652
chr9:40677314-40740021	chr9:40740021-40784158	9p13.1	495	44138	30.9091	0.40404	hsa-piR-10171, hsa-piR-13194, hsa-piR-14993, hsa-piR-15181, hsa-piR-20108, hsa-piR-20792, hsa-piR-21393, hsa-piR-22269, hsa-piR-22971, hsa-piR-23197, hsa-piR-23197, hsa-piR-23737, hsa-piR-23950, hsa-piR-27696, hsa-piR-7435
chr9:40677314-40740021	chr9:40677314-40740021	9p13.1	495	62708	29.4949	0.40404	hsa-piR-10760, hsa-piR-12263, hsa-piR-13413, hsa-piR-1513, hsa-piR-15181, hsa-piR-15181, hsa-piR-15182, hsa-piR-16236, hsa-piR-20792, hsa-piR-22269, hsa-piR-23197, hsa-piR-23197, hsa-piR-23839, hsa-piR-28117, hsa-piR-28610, hsa-piR-30603, hsa-piR-32002, hsa-piR-3214, hsa-piR-32652, hsa-piR-3381, hsa-piR-8920, hsa-piR-9653
chr9:40677314-40740021	chr9:40619490-40677314	9p13.1	495	57825	28.4848	0.40404	hsa-piR-10185, hsa-piR-20116, hsa-piR-20117, hsa-piR-20118, hsa-piR-20574, hsa-piR-20792, hsa-piR-20792, hsa-piR-22269, hsa-piR-23197, hsa-piR-23197, hsa-piR-23408, hsa-piR-26918, hsa-piR-32002, hsa-piR-32652
chr9:40740021-40784158	chr9:40784158-40800446	9p13.1	495	16289	36.1616	0.40404	hsa-piR-1513, hsa-piR-15181, hsa-piR-20792, hsa-piR-22269, hsa-piR-32002
chr9:40740021-40784158	chr9:40740021-40784158	9p13.1	495	44138	30.9091	0.40404	hsa-piR-10171, hsa-piR-13194, hsa-piR-14993, hsa-piR-15181, hsa-piR-20108, hsa-piR-20792, hsa-piR-21393, hsa-piR-22269, hsa-piR-22971, hsa-piR-23197, hsa-piR-23197, hsa-piR-23737, hsa-piR-23950, hsa-piR-27696, hsa-piR-7435
chr9:40740021-40784158	chr9:40677314-40740021	9p13.1	495	62708	29.4949	0.40404	hsa-piR-10760, hsa-piR-12263, hsa-piR-13413, hsa-piR-1513, hsa-piR-15181, hsa-piR-15181, hsa-piR-15182, hsa-piR-16236, hsa-piR-20792, hsa-piR-22269, hsa-piR-23197, hsa-piR-23197, hsa-piR-23839, hsa-piR-28117, hsa-piR-28610, hsa-piR-30603, hsa-piR-32002, hsa-piR-3214, hsa-piR-32652, hsa-piR-3381, hsa-piR-8920, hsa-piR-9653
chr9:40787845-40800446	chr9:40800446-40861610	9p13.1	495	61165	36.3636	0.606061	hsa-piR-12263, hsa-piR-13522, hsa-piR-15181, hsa-piR-15181, hsa-piR-15183, hsa-piR-20368, hsa-piR-20436, hsa-piR-20466, hsa-piR-20792, hsa-piR-20792, hsa-piR-22269, hsa-piR-23197, hsa-piR-23197, hsa-piR-31880, hsa-piR-32002, hsa-piR-32002, hsa-piR-32635
chr9:40787845-40800446	chr9:40784158-40800446	9p13.1	495	16289	36.1616	0.40404	hsa-piR-1513, hsa-piR-15181, hsa-piR-20792, hsa-piR-22269, hsa-piR-32002
chr9:40800446-40810489	chr9:40800446-40861610	9p13.1	495	61165	36.3636	0.606061	hsa-piR-12263, hsa-piR-13522, hsa-piR-15181, hsa-piR-15181, hsa-piR-15183, hsa-piR-20368, hsa-piR-20436, hsa-piR-20466, hsa-piR-20792, hsa-piR-20792, hsa-piR-22269, hsa-piR-23197, hsa-piR-23197, hsa-piR-31880, hsa-piR-32002, hsa-piR-32002, hsa-piR-32635
chr9:40800446-40810489	chr9:40784158-40800446	9p13.1	495	16289	36.1616	0.40404	hsa-piR-1513, hsa-piR-15181, hsa-piR-20792, hsa-piR-22269, hsa-piR-32002
chr9:40811799-40861610	chr9:40800446-40861610	9p13.1	495	61165	36.3636	0.606061	hsa-piR-12263, hsa-piR-13522, hsa-piR-15181, hsa-piR-15181, hsa-piR-15183, hsa-piR-20368, hsa-piR-20436, hsa-piR-20466, hsa-piR-20792, hsa-piR-20792, hsa-piR-22269, hsa-piR-23197, hsa-piR-23197, hsa-piR-31880, hsa-piR-32002, hsa-piR-32002, hsa-piR-32635
chr9:40811799-40861610	chr9:40861610-41180688	9p13.1 - 9p12	495	319079	36.5657	0.40404	hsa-piR-11073, hsa-piR-1175, hsa-piR-12263, hsa-piR-1510, hsa-piR-1513, hsa-piR-15181, hsa-piR-15181, hsa-piR-15182, hsa-piR-15182, hsa-piR-15183, hsa-piR-15183, hsa-piR-15446, hsa-piR-20108, hsa-piR-20116, hsa-piR-20117, hsa-piR-20118, hsa-piR-20792, hsa-piR-20792, hsa-piR-21090, hsa-piR-21090, hsa-piR-22269, hsa-piR-22269, hsa-piR-23197, hsa-piR-23197, hsa-piR-23839, hsa-piR-26918, hsa-piR-2769…
chr9:40861610-41180688	chr9:41180688-41462629	9p12	495	281942	36.7677	0.606061	hsa-piR-10185, hsa-piR-10760, hsa-piR-11073, hsa-piR-12190, hsa-piR-12263, hsa-piR-13194, hsa-piR-13413, hsa-piR-14993, hsa-piR-1513, hsa-piR-15181, hsa-piR-15181, hsa-piR-15182, hsa-piR-15183, hsa-piR-15183, hsa-piR-15446, hsa-piR-16236, hsa-piR-20116, hsa-piR-20117, hsa-piR-20118, hsa-piR-20368, hsa-piR-20466, hsa-piR-20574, hsa-piR-20792, hsa-piR-20792, hsa-piR-22269, hsa-piR-22269, hsa-piR-22…
chr9:40861610-41180688	chr9:40800446-40861610	9p13.1	495	61165	36.3636	0.606061	hsa-piR-12263, hsa-piR-13522, hsa-piR-15181, hsa-piR-15181, hsa-piR-15183, hsa-piR-20368, hsa-piR-20436, hsa-piR-20466, hsa-piR-20792, hsa-piR-20792, hsa-piR-22269, hsa-piR-23197, hsa-piR-23197, hsa-piR-31880, hsa-piR-32002, hsa-piR-32002, hsa-piR-32635
chr9:40861610-41180688	chr9:40861610-41180688	9p13.1 - 9p12	495	319079	36.5657	0.40404	hsa-piR-11073, hsa-piR-1175, hsa-piR-12263, hsa-piR-1510, hsa-piR-1513, hsa-piR-15181, hsa-piR-15181, hsa-piR-15182, hsa-piR-15182, hsa-piR-15183, hsa-piR-15183, hsa-piR-15446, hsa-piR-20108, hsa-piR-20116, hsa-piR-20117, hsa-piR-20118, hsa-piR-20792, hsa-piR-20792, hsa-piR-21090, hsa-piR-21090, hsa-piR-22269, hsa-piR-22269, hsa-piR-23197, hsa-piR-23197, hsa-piR-23839, hsa-piR-26918, hsa-piR-2769…
chr9:41180688-41462629	chr9:41180688-41462629	9p12	495	281942	36.7677	0.606061	hsa-piR-10185, hsa-piR-10760, hsa-piR-11073, hsa-piR-12190, hsa-piR-12263, hsa-piR-13194, hsa-piR-13413, hsa-piR-14993, hsa-piR-1513, hsa-piR-15181, hsa-piR-15181, hsa-piR-15182, hsa-piR-15183, hsa-piR-15183, hsa-piR-15446, hsa-piR-16236, hsa-piR-20116, hsa-piR-20117, hsa-piR-20118, hsa-piR-20368, hsa-piR-20466, hsa-piR-20574, hsa-piR-20792, hsa-piR-20792, hsa-piR-22269, hsa-piR-22269, hsa-piR-22…
chr9:41180688-41462629	chr9:41462629-41477931	9p12	495	15303	36.7677	0.606061	hsa-piR-26918, hsa-piR-32002
chr9:41180688-41462629	chr9:40861610-41180688	9p13.1 - 9p12	495	319079	36.5657	0.40404	hsa-piR-11073, hsa-piR-1175, hsa-piR-12263, hsa-piR-1510, hsa-piR-1513, hsa-piR-15181, hsa-piR-15181, hsa-piR-15182, hsa-piR-15182, hsa-piR-15183, hsa-piR-15183, hsa-piR-15446, hsa-piR-20108, hsa-piR-20116, hsa-piR-20117, hsa-piR-20118, hsa-piR-20792, hsa-piR-20792, hsa-piR-21090, hsa-piR-21090, hsa-piR-22269, hsa-piR-22269, hsa-piR-23197, hsa-piR-23197, hsa-piR-23839, hsa-piR-26918, hsa-piR-2769…
chr9:41462629-41475543	chr9:41180688-41462629	9p12	495	281942	36.7677	0.606061	hsa-piR-10185, hsa-piR-10760, hsa-piR-11073, hsa-piR-12190, hsa-piR-12263, hsa-piR-13194, hsa-piR-13413, hsa-piR-14993, hsa-piR-1513, hsa-piR-15181, hsa-piR-15181, hsa-piR-15182, hsa-piR-15183, hsa-piR-15183, hsa-piR-15446, hsa-piR-16236, hsa-piR-20116, hsa-piR-20117, hsa-piR-20118, hsa-piR-20368, hsa-piR-20466, hsa-piR-20574, hsa-piR-20792, hsa-piR-20792, hsa-piR-22269, hsa-piR-22269, hsa-piR-22…
chr9:41462629-41475543	chr9:41462629-41477931	9p12	495	15303	36.7677	0.606061	hsa-piR-26918, hsa-piR-32002
chr9:41477931-41480248	chr9:41462629-41477931	9p12	495	15303	36.7677	0.606061	hsa-piR-26918, hsa-piR-32002
chr9:41477931-41480248	chr9:41477931-41480248	9p12	495	2318	35.5556	0.606061	hsa-piR-20792, hsa-piR-22269
chr9:41482757-41542642	chr9:41482757-41542642	9p12	495	59886	35.7576	0.40404	hsa-piR-10185, hsa-piR-10760, hsa-piR-12263, hsa-piR-1513, hsa-piR-15181, hsa-piR-15181, hsa-piR-15182, hsa-piR-16236, hsa-piR-20108, hsa-piR-20120, hsa-piR-20792, hsa-piR-20792, hsa-piR-23197, hsa-piR-23197, hsa-piR-23839, hsa-piR-28117, hsa-piR-28610, hsa-piR-30603, hsa-piR-32002, hsa-piR-32002, hsa-piR-3214, hsa-piR-32652, hsa-piR-3381, hsa-piR-8920, hsa-piR-9653
chr9:41482757-41542642	chr9:41542642-41600498	9p12	495	57857	35.3535	0.20202	hsa-piR-10171, hsa-piR-13194, hsa-piR-14993, hsa-piR-15181, hsa-piR-15183, hsa-piR-20116, hsa-piR-20117, hsa-piR-20118, hsa-piR-20792, hsa-piR-21393, hsa-piR-22971, hsa-piR-23197, hsa-piR-23581, hsa-piR-23737, hsa-piR-23950, hsa-piR-28117, hsa-piR-29994, hsa-piR-31363, hsa-piR-32652, hsa-piR-7435, hsa-piR-9187
chr9:41542642-41600498	chr9:41482757-41542642	9p12	495	59886	35.7576	0.40404	hsa-piR-10185, hsa-piR-10760, hsa-piR-12263, hsa-piR-1513, hsa-piR-15181, hsa-piR-15181, hsa-piR-15182, hsa-piR-16236, hsa-piR-20108, hsa-piR-20120, hsa-piR-20792, hsa-piR-20792, hsa-piR-23197, hsa-piR-23197, hsa-piR-23839, hsa-piR-28117, hsa-piR-28610, hsa-piR-30603, hsa-piR-32002, hsa-piR-32002, hsa-piR-3214, hsa-piR-32652, hsa-piR-3381, hsa-piR-8920, hsa-piR-9653
chr9:41542642-41600498	chr9:41542642-41600498	9p12	495	57857	35.3535	0.20202	hsa-piR-10171, hsa-piR-13194, hsa-piR-14993, hsa-piR-15181, hsa-piR-15183, hsa-piR-20116, hsa-piR-20117, hsa-piR-20118, hsa-piR-20792, hsa-piR-21393, hsa-piR-22971, hsa-piR-23197, hsa-piR-23581, hsa-piR-23737, hsa-piR-23950, hsa-piR-28117, hsa-piR-29994, hsa-piR-31363, hsa-piR-32652, hsa-piR-7435, hsa-piR-9187
chr9:41606642-41609108	chr9:41604218-41609474	9p12	495	5257	35.5556	0.20202	hsa-piR-15181, hsa-piR-19013
chr9:41609764-41618305	chr9:41609764-41626888	9p12	495	17125	35.9596	0.20202	hsa-piR-12263, hsa-piR-1513, hsa-piR-15181, hsa-piR-15182, hsa-piR-20792, hsa-piR-20792, hsa-piR-22269, hsa-piR-32002, hsa-piR-32002
chr9:41618305-41626847	chr9:41609764-41626888	9p12	495	17125	35.9596	0.20202	hsa-piR-12263, hsa-piR-1513, hsa-piR-15181, hsa-piR-15182, hsa-piR-20792, hsa-piR-20792, hsa-piR-22269, hsa-piR-32002, hsa-piR-32002
chr9:41626888-41627582	chr9:41609764-41626888	9p12	495	17125	35.9596	0.20202	hsa-piR-12263, hsa-piR-1513, hsa-piR-15181, hsa-piR-15182, hsa-piR-20792, hsa-piR-20792, hsa-piR-22269, hsa-piR-32002, hsa-piR-32002
chr9:41626888-41627582	chr9:41626888-41627582	9p12	495	695	35.7576	0.40404	hsa-piR-32002
chr9:41632689-41662502	chr9:41662502-41692413	9p12	495	29912	28.6869	8.68687	hsa-piR-11073, hsa-piR-12263, hsa-piR-15183, hsa-piR-15446, hsa-piR-20792, hsa-piR-20792, hsa-piR-22269, hsa-piR-23197, hsa-piR-23197, hsa-piR-32002
chr9:41632689-41662502	chr9:41632689-41662502	9p12	495	29814	29.899	6.26263	hsa-piR-13522, hsa-piR-15181, hsa-piR-15181, hsa-piR-20368, hsa-piR-20436, hsa-piR-20466, hsa-piR-22269, hsa-piR-32002
chr9:42044719-42065304	chr9:42023879-42044719	9p12	495	20841	49.899	1.61616	hsa-piR-23197, hsa-piR-29048, hsa-piR-31880, hsa-piR-32635
chr9:42044719-42065304	chr9:42044719-42065304	9p12	495	20586	49.899	1.41414	hsa-piR-21905, hsa-piR-23197, hsa-piR-23839, hsa-piR-25077
chr9:42100525-42135867	chr9:42100525-42135867	9p12	495	35343	48.2828	1.21212	hsa-piR-11708, hsa-piR-1408, hsa-piR-16407, hsa-piR-16408, hsa-piR-18626, hsa-piR-1999, hsa-piR-21132, hsa-piR-21875, hsa-piR-22269, hsa-piR-25004, hsa-piR-28610, hsa-piR-8638
chr9:42100525-42135867	chr9:42135867-42254994	9p12	495	119128	47.6768	1.21212	hsa-piR-10185, hsa-piR-12190, hsa-piR-12263, hsa-piR-13522, hsa-piR-15181, hsa-piR-15181, hsa-piR-15182, hsa-piR-20792, hsa-piR-20792, hsa-piR-22269, hsa-piR-22269, hsa-piR-23197, hsa-piR-23197, hsa-piR-23839, hsa-piR-31880, hsa-piR-32002, hsa-piR-32002, hsa-piR-32635
chr9:42135867-42254994	chr9:42100525-42135867	9p12	495	35343	48.2828	1.21212	hsa-piR-11708, hsa-piR-1408, hsa-piR-16407, hsa-piR-16408, hsa-piR-18626, hsa-piR-1999, hsa-piR-21132, hsa-piR-21875, hsa-piR-22269, hsa-piR-25004, hsa-piR-28610, hsa-piR-8638
chr9:42135867-42254994	chr9:42135867-42254994	9p12	495	119128	47.6768	1.21212	hsa-piR-10185, hsa-piR-12190, hsa-piR-12263, hsa-piR-13522, hsa-piR-15181, hsa-piR-15181, hsa-piR-15182, hsa-piR-20792, hsa-piR-20792, hsa-piR-22269, hsa-piR-22269, hsa-piR-23197, hsa-piR-23197, hsa-piR-23839, hsa-piR-31880, hsa-piR-32002, hsa-piR-32002, hsa-piR-32635
chr9:42135867-42254994	chr9:42254994-42905914	9p12	495	650921	47.0707	1.21212	hsa-piR-10057, hsa-piR-10058, hsa-piR-10059, hsa-piR-10060, hsa-piR-10120, hsa-piR-10185, hsa-piR-10185, hsa-piR-10249, hsa-piR-1026, hsa-piR-1027, hsa-piR-10293, hsa-piR-10337, hsa-piR-10585, hsa-piR-106, hsa-piR-10705, hsa-piR-11108, hsa-piR-11286, hsa-piR-11298, hsa-piR-11531, hsa-piR-11622, hsa-piR-11857, hsa-piR-12042, hsa-piR-1205, hsa-piR-1206, hsa-piR-12069, hsa-piR-12076, hsa-piR-12119, …
chr9:42254994-42905914	chr9:42135867-42254994	9p12	495	119128	47.6768	1.21212	hsa-piR-10185, hsa-piR-12190, hsa-piR-12263, hsa-piR-13522, hsa-piR-15181, hsa-piR-15181, hsa-piR-15182, hsa-piR-20792, hsa-piR-20792, hsa-piR-22269, hsa-piR-22269, hsa-piR-23197, hsa-piR-23197, hsa-piR-23839, hsa-piR-31880, hsa-piR-32002, hsa-piR-32002, hsa-piR-32635
chr9:42254994-42905914	chr9:42254994-42905914	9p12	495	650921	47.0707	1.21212	hsa-piR-10057, hsa-piR-10058, hsa-piR-10059, hsa-piR-10060, hsa-piR-10120, hsa-piR-10185, hsa-piR-10185, hsa-piR-10249, hsa-piR-1026, hsa-piR-1027, hsa-piR-10293, hsa-piR-10337, hsa-piR-10585, hsa-piR-106, hsa-piR-10705, hsa-piR-11108, hsa-piR-11286, hsa-piR-11298, hsa-piR-11531, hsa-piR-11622, hsa-piR-11857, hsa-piR-12042, hsa-piR-1205, hsa-piR-1206, hsa-piR-12069, hsa-piR-12076, hsa-piR-12119, …
chr9:42254994-42905914	chr9:42905914-42962007	9p12	495	56094	46.6667	1.21212	hsa-piR-10185, hsa-piR-1513, hsa-piR-20116, hsa-piR-20117, hsa-piR-20118, hsa-piR-23197, hsa-piR-28117, hsa-piR-32002, hsa-piR-32652, hsa-piR-32723
chr9:42905914-42962007	chr9:42254994-42905914	9p12	495	650921	47.0707	1.21212	hsa-piR-10057, hsa-piR-10058, hsa-piR-10059, hsa-piR-10060, hsa-piR-10120, hsa-piR-10185, hsa-piR-10185, hsa-piR-10249, hsa-piR-1026, hsa-piR-1027, hsa-piR-10293, hsa-piR-10337, hsa-piR-10585, hsa-piR-106, hsa-piR-10705, hsa-piR-11108, hsa-piR-11286, hsa-piR-11298, hsa-piR-11531, hsa-piR-11622, hsa-piR-11857, hsa-piR-12042, hsa-piR-1205, hsa-piR-1206, hsa-piR-12069, hsa-piR-12076, hsa-piR-12119, …
chr9:42905914-42962007	chr9:42905914-42962007	9p12	495	56094	46.6667	1.21212	hsa-piR-10185, hsa-piR-1513, hsa-piR-20116, hsa-piR-20117, hsa-piR-20118, hsa-piR-23197, hsa-piR-28117, hsa-piR-32002, hsa-piR-32652, hsa-piR-32723
chr9:42905914-42962007	chr9:42962007-43049573	9p12	495	87567	46.6667	1.21212	hsa-piR-1205, hsa-piR-1206, hsa-piR-12119, hsa-piR-12312, hsa-piR-12561, hsa-piR-13434, hsa-piR-14343, hsa-piR-14408, hsa-piR-14794, hsa-piR-14833, hsa-piR-15181, hsa-piR-15182, hsa-piR-152, hsa-piR-152, hsa-piR-16441, hsa-piR-16835, hsa-piR-16856, hsa-piR-16857, hsa-piR-16859, hsa-piR-17207, hsa-piR-17685, hsa-piR-17756, hsa-piR-18886, hsa-piR-18887, hsa-piR-19086, hsa-piR-19087, hsa-piR-20033, …
chr9:42962007-42997799	chr9:42905914-42962007	9p12	495	56094	46.6667	1.21212	hsa-piR-10185, hsa-piR-1513, hsa-piR-20116, hsa-piR-20117, hsa-piR-20118, hsa-piR-23197, hsa-piR-28117, hsa-piR-32002, hsa-piR-32652, hsa-piR-32723
chr9:42962007-42997799	chr9:42962007-43049573	9p12	495	87567	46.6667	1.21212	hsa-piR-1205, hsa-piR-1206, hsa-piR-12119, hsa-piR-12312, hsa-piR-12561, hsa-piR-13434, hsa-piR-14343, hsa-piR-14408, hsa-piR-14794, hsa-piR-14833, hsa-piR-15181, hsa-piR-15182, hsa-piR-152, hsa-piR-152, hsa-piR-16441, hsa-piR-16835, hsa-piR-16856, hsa-piR-16857, hsa-piR-16859, hsa-piR-17207, hsa-piR-17685, hsa-piR-17756, hsa-piR-18886, hsa-piR-18887, hsa-piR-19086, hsa-piR-19087, hsa-piR-20033, …
chr9:42997799-43016911	chr9:42962007-43049573	9p12	495	87567	46.6667	1.21212	hsa-piR-1205, hsa-piR-1206, hsa-piR-12119, hsa-piR-12312, hsa-piR-12561, hsa-piR-13434, hsa-piR-14343, hsa-piR-14408, hsa-piR-14794, hsa-piR-14833, hsa-piR-15181, hsa-piR-15182, hsa-piR-152, hsa-piR-152, hsa-piR-16441, hsa-piR-16835, hsa-piR-16856, hsa-piR-16857, hsa-piR-16859, hsa-piR-17207, hsa-piR-17685, hsa-piR-17756, hsa-piR-18886, hsa-piR-18887, hsa-piR-19086, hsa-piR-19087, hsa-piR-20033, …
chr9:43016911-43049573	chr9:42962007-43049573	9p12	495	87567	46.6667	1.21212	hsa-piR-1205, hsa-piR-1206, hsa-piR-12119, hsa-piR-12312, hsa-piR-12561, hsa-piR-13434, hsa-piR-14343, hsa-piR-14408, hsa-piR-14794, hsa-piR-14833, hsa-piR-15181, hsa-piR-15182, hsa-piR-152, hsa-piR-152, hsa-piR-16441, hsa-piR-16835, hsa-piR-16856, hsa-piR-16857, hsa-piR-16859, hsa-piR-17207, hsa-piR-17685, hsa-piR-17756, hsa-piR-18886, hsa-piR-18887, hsa-piR-19086, hsa-piR-19087, hsa-piR-20033, …
chr9:43016911-43049573	chr9:43049573-43067845	9p12	495	18273	45.8586	1.21212	hsa-piR-10057, hsa-piR-10058, hsa-piR-10059, hsa-piR-10060, hsa-piR-10120, hsa-piR-10249, hsa-piR-1026, hsa-piR-1027, hsa-piR-10293, hsa-piR-10585, hsa-piR-11108, hsa-piR-11622, hsa-piR-11857, hsa-piR-12069, hsa-piR-12076, hsa-piR-12348, hsa-piR-12348, hsa-piR-12830, hsa-piR-13101, hsa-piR-13698, hsa-piR-13698, hsa-piR-13974, hsa-piR-14599, hsa-piR-152, hsa-piR-15474, hsa-piR-16835, hsa-piR-16960…
chr9:43049573-43071811	chr9:42962007-43049573	9p12	495	87567	46.6667	1.21212	hsa-piR-1205, hsa-piR-1206, hsa-piR-12119, hsa-piR-12312, hsa-piR-12561, hsa-piR-13434, hsa-piR-14343, hsa-piR-14408, hsa-piR-14794, hsa-piR-14833, hsa-piR-15181, hsa-piR-15182, hsa-piR-152, hsa-piR-152, hsa-piR-16441, hsa-piR-16835, hsa-piR-16856, hsa-piR-16857, hsa-piR-16859, hsa-piR-17207, hsa-piR-17685, hsa-piR-17756, hsa-piR-18886, hsa-piR-18887, hsa-piR-19086, hsa-piR-19087, hsa-piR-20033, …
chr9:43049573-43071811	chr9:43049573-43067845	9p12	495	18273	45.8586	1.21212	hsa-piR-10057, hsa-piR-10058, hsa-piR-10059, hsa-piR-10060, hsa-piR-10120, hsa-piR-10249, hsa-piR-1026, hsa-piR-1027, hsa-piR-10293, hsa-piR-10585, hsa-piR-11108, hsa-piR-11622, hsa-piR-11857, hsa-piR-12069, hsa-piR-12076, hsa-piR-12348, hsa-piR-12348, hsa-piR-12830, hsa-piR-13101, hsa-piR-13698, hsa-piR-13698, hsa-piR-13974, hsa-piR-14599, hsa-piR-152, hsa-piR-15474, hsa-piR-16835, hsa-piR-16960…
chr9:43049573-43071811	chr9:43071811-43078549	9p12	495	6739	45.0505	1.21212	hsa-piR-1510, hsa-piR-23839
chr9:43078549-43127579	chr9:43078549-43105773	9p12	495	27225	45.2525	1.21212	hsa-piR-1513, hsa-piR-20924, hsa-piR-22829, hsa-piR-30447
chr9:43078549-43127579	chr9:43071811-43078549	9p12	495	6739	45.0505	1.21212	hsa-piR-1510, hsa-piR-23839
chr9:43078549-43127579	chr9:43105773-43139591	9p12	495	33819	44.6465	1.21212	hsa-piR-11286, hsa-piR-17676, hsa-piR-20116, hsa-piR-20117, hsa-piR-20118, hsa-piR-20792, hsa-piR-23197, hsa-piR-23839, hsa-piR-25077, hsa-piR-25188, hsa-piR-28117, hsa-piR-30603, hsa-piR-32652, hsa-piR-4867, hsa-piR-6616, hsa-piR-913
chr9:43127579-43139591	chr9:43105773-43139591	9p12	495	33819	44.6465	1.21212	hsa-piR-11286, hsa-piR-17676, hsa-piR-20116, hsa-piR-20117, hsa-piR-20118, hsa-piR-20792, hsa-piR-23197, hsa-piR-23839, hsa-piR-25077, hsa-piR-25188, hsa-piR-28117, hsa-piR-30603, hsa-piR-32652, hsa-piR-4867, hsa-piR-6616, hsa-piR-913
chr9:43127579-43139591	chr9:43139591-43159162	9p12	495	19572	44.4444	1.41414	hsa-piR-15181, hsa-piR-15182, hsa-piR-20792, hsa-piR-22269, hsa-piR-26189, hsa-piR-29956, hsa-piR-8593
chr9:43139591-43159162	chr9:43105773-43139591	9p12	495	33819	44.6465	1.21212	hsa-piR-11286, hsa-piR-17676, hsa-piR-20116, hsa-piR-20117, hsa-piR-20118, hsa-piR-20792, hsa-piR-23197, hsa-piR-23839, hsa-piR-25077, hsa-piR-25188, hsa-piR-28117, hsa-piR-30603, hsa-piR-32652, hsa-piR-4867, hsa-piR-6616, hsa-piR-913
chr9:43139591-43159162	chr9:43139591-43159162	9p12	495	19572	44.4444	1.41414	hsa-piR-15181, hsa-piR-15182, hsa-piR-20792, hsa-piR-22269, hsa-piR-26189, hsa-piR-29956, hsa-piR-8593
chr9:43797880-43957529	chr9:43797880-43957529	9p11.2	495	159650	30.9091	11.5152	hsa-piR-12263, hsa-piR-15181, hsa-piR-15181, hsa-piR-15182, hsa-piR-15182, hsa-piR-18867, hsa-piR-20792, hsa-piR-20792, hsa-piR-22269, hsa-piR-22269, hsa-piR-23197, hsa-piR-23197, hsa-piR-25077, hsa-piR-30603, hsa-piR-30603, hsa-piR-32002, hsa-piR-32002, hsa-piR-3719, hsa-piR-8920
chr9:43797880-43957529	chr9:43957529-44125831	9p11.2	495	168303	29.4949	11.9192	hsa-piR-10057, hsa-piR-10058, hsa-piR-10059, hsa-piR-10060, hsa-piR-10249, hsa-piR-1026, hsa-piR-1027, hsa-piR-10293, hsa-piR-10585, hsa-piR-11286, hsa-piR-11622, hsa-piR-11857, hsa-piR-1205, hsa-piR-1206, hsa-piR-12076, hsa-piR-12119, hsa-piR-12312, hsa-piR-12348, hsa-piR-13698, hsa-piR-14343, hsa-piR-14408, hsa-piR-14794, hsa-piR-1510, hsa-piR-1513, hsa-piR-15181, hsa-piR-15182, hsa-piR-152, hs…
chr9:43957529-44125831	chr9:43797880-43957529	9p11.2	495	159650	30.9091	11.5152	hsa-piR-12263, hsa-piR-15181, hsa-piR-15181, hsa-piR-15182, hsa-piR-15182, hsa-piR-18867, hsa-piR-20792, hsa-piR-20792, hsa-piR-22269, hsa-piR-22269, hsa-piR-23197, hsa-piR-23197, hsa-piR-25077, hsa-piR-30603, hsa-piR-30603, hsa-piR-32002, hsa-piR-32002, hsa-piR-3719, hsa-piR-8920
chr9:43957529-44125831	chr9:44125831-44141071	9p11.2	495	15241	29.899	11.7172	hsa-piR-10705, hsa-piR-15181, hsa-piR-26189, hsa-piR-8593
chr9:43957529-44125831	chr9:43957529-44125831	9p11.2	495	168303	29.4949	11.9192	hsa-piR-10057, hsa-piR-10058, hsa-piR-10059, hsa-piR-10060, hsa-piR-10249, hsa-piR-1026, hsa-piR-1027, hsa-piR-10293, hsa-piR-10585, hsa-piR-11286, hsa-piR-11622, hsa-piR-11857, hsa-piR-1205, hsa-piR-1206, hsa-piR-12076, hsa-piR-12119, hsa-piR-12312, hsa-piR-12348, hsa-piR-13698, hsa-piR-14343, hsa-piR-14408, hsa-piR-14794, hsa-piR-1510, hsa-piR-1513, hsa-piR-15181, hsa-piR-15182, hsa-piR-152, hs…
chr9:44125831-44141071	chr9:44125831-44141071	9p11.2	495	15241	29.899	11.7172	hsa-piR-10705, hsa-piR-15181, hsa-piR-26189, hsa-piR-8593
chr9:44125831-44141071	chr9:43957529-44125831	9p11.2	495	168303	29.4949	11.9192	hsa-piR-10057, hsa-piR-10058, hsa-piR-10059, hsa-piR-10060, hsa-piR-10249, hsa-piR-1026, hsa-piR-1027, hsa-piR-10293, hsa-piR-10585, hsa-piR-11286, hsa-piR-11622, hsa-piR-11857, hsa-piR-1205, hsa-piR-1206, hsa-piR-12076, hsa-piR-12119, hsa-piR-12312, hsa-piR-12348, hsa-piR-13698, hsa-piR-14343, hsa-piR-14408, hsa-piR-14794, hsa-piR-1510, hsa-piR-1513, hsa-piR-15181, hsa-piR-15182, hsa-piR-152, hs…
chr9:44163869-44167104	chr9:44159879-44167104	9p11.2	495	7226	30.7071	11.5152	hsa-piR-22269, hsa-piR-6086, hsa-piR-6087
chr9:44178456-44182799	chr9:44176569-44203260	9p11.2	495	26692	34.7475	7.27273	hsa-piR-20792, hsa-piR-22269, hsa-piR-23197, hsa-piR-26918, hsa-piR-3501
chr9:44182799-44188438	chr9:44176569-44203260	9p11.2	495	26692	34.7475	7.27273	hsa-piR-20792, hsa-piR-22269, hsa-piR-23197, hsa-piR-26918, hsa-piR-3501
chr9:44188438-44203260	chr9:44176569-44203260	9p11.2	495	26692	34.7475	7.27273	hsa-piR-20792, hsa-piR-22269, hsa-piR-23197, hsa-piR-26918, hsa-piR-3501
chr9:44242625-44244157	chr9:44244157-44247866	9p11.2	495	3710	37.5758	8.28283	hsa-piR-17673
chr9:44242625-44244157	chr9:44242625-44244157	9p11.2	495	1533	37.7778	7.27273	hsa-piR-10613, hsa-piR-16817
chr9:44882034-44894023	chr9:44894023-44903328	9p11.2	495	9306	58.1818	0	hsa-piR-10185, hsa-piR-25508
chr9:44882034-44894023	chr9:44882034-44894023	9p11.2	495	11990	57.3737	0.20202	hsa-piR-10342, hsa-piR-2153, hsa-piR-24626, hsa-piR-4238
chr9:44894023-44903328	chr9:44903328-44906336	9p11.2	495	3009	58.5859	0	hsa-piR-26918
chr9:44894023-44903328	chr9:44894023-44903328	9p11.2	495	9306	58.1818	0	hsa-piR-10185, hsa-piR-25508
chr9:44894023-44903328	chr9:44882034-44894023	9p11.2	495	11990	57.3737	0.20202	hsa-piR-10342, hsa-piR-2153, hsa-piR-24626, hsa-piR-4238
chr9:44903328-44993393	chr9:44949920-44993393	9p11.2	495	43474	59.1919	0	hsa-piR-10185, hsa-piR-15181, hsa-piR-20792, hsa-piR-23197, hsa-piR-23839, hsa-piR-24454, hsa-piR-24626, hsa-piR-27696, hsa-piR-30603, hsa-piR-3501
chr9:44903328-44993393	chr9:44903328-44906336	9p11.2	495	3009	58.5859	0	hsa-piR-26918
chr9:44903328-44993393	chr9:44894023-44903328	9p11.2	495	9306	58.1818	0	hsa-piR-10185, hsa-piR-25508
chr9:44996368-45054970	chr9:44996368-45025686	9p11.2	495	29319	58.7879	0.20202	hsa-piR-1046, hsa-piR-12263, hsa-piR-13694, hsa-piR-20792, hsa-piR-22269, hsa-piR-23197, hsa-piR-24454, hsa-piR-8811
chr9:44996368-45054970	chr9:45025686-45054970	9p11.2	495	29285	57.5758	0.20202	hsa-piR-14276, hsa-piR-20109, hsa-piR-20116, hsa-piR-20119, hsa-piR-20792, hsa-piR-22269, hsa-piR-23197, hsa-piR-23197, hsa-piR-27203, hsa-piR-28117, hsa-piR-32652, hsa-piR-4238
chr9:44996368-45054970	chr9:45054970-45071934	9p11.2	495	16965	56.9697	0.20202	hsa-piR-15183
chr9:45054970-45071934	chr9:45025686-45054970	9p11.2	495	29285	57.5758	0.20202	hsa-piR-14276, hsa-piR-20109, hsa-piR-20116, hsa-piR-20119, hsa-piR-20792, hsa-piR-22269, hsa-piR-23197, hsa-piR-23197, hsa-piR-27203, hsa-piR-28117, hsa-piR-32652, hsa-piR-4238
chr9:45054970-45071934	chr9:45054970-45071934	9p11.2	495	16965	56.9697	0.20202	hsa-piR-15183
chr9:45054970-45071934	chr9:45071934-45112368	9p11.2	495	40435	56.5657	0.20202	hsa-piR-15181, hsa-piR-15183, hsa-piR-21337, hsa-piR-23202
chr9:45071934-45088880	chr9:45054970-45071934	9p11.2	495	16965	56.9697	0.20202	hsa-piR-15183
chr9:45071934-45088880	chr9:45071934-45112368	9p11.2	495	40435	56.5657	0.20202	hsa-piR-15181, hsa-piR-15183, hsa-piR-21337, hsa-piR-23202
chr9:45088880-45100626	chr9:45071934-45112368	9p11.2	495	40435	56.5657	0.20202	hsa-piR-15181, hsa-piR-15183, hsa-piR-21337, hsa-piR-23202
chr9:45112949-45124280	chr9:45112949-45129346	9p11.2	495	16398	54.9495	1.0101	hsa-piR-15055, hsa-piR-15181, hsa-piR-20504, hsa-piR-26918
chr9:45130902-45250346	chr9:45130902-45250346	9p11.2	495	119445	54.1414	1.0101	hsa-piR-11539, hsa-piR-12263, hsa-piR-12263, hsa-piR-1513, hsa-piR-15181, hsa-piR-15181, hsa-piR-15182, hsa-piR-15182, hsa-piR-19013, hsa-piR-20108, hsa-piR-20116, hsa-piR-20117, hsa-piR-20118, hsa-piR-20792, hsa-piR-20792, hsa-piR-2086, hsa-piR-22269, hsa-piR-22269, hsa-piR-23197, hsa-piR-23197, hsa-piR-23839, hsa-piR-26415, hsa-piR-26918, hsa-piR-26918, hsa-piR-28117, hsa-piR-29994, hsa-piR-306…
chr9:45130902-45250346	chr9:45250346-45371624	9p11.2	495	121279	53.5354	1.41414	hsa-piR-20799, hsa-piR-2505, hsa-piR-25921
chr9:45250346-45371624	chr9:45130902-45250346	9p11.2	495	119445	54.1414	1.0101	hsa-piR-11539, hsa-piR-12263, hsa-piR-12263, hsa-piR-1513, hsa-piR-15181, hsa-piR-15181, hsa-piR-15182, hsa-piR-15182, hsa-piR-19013, hsa-piR-20108, hsa-piR-20116, hsa-piR-20117, hsa-piR-20118, hsa-piR-20792, hsa-piR-20792, hsa-piR-2086, hsa-piR-22269, hsa-piR-22269, hsa-piR-23197, hsa-piR-23197, hsa-piR-23839, hsa-piR-26415, hsa-piR-26918, hsa-piR-26918, hsa-piR-28117, hsa-piR-29994, hsa-piR-306…
chr9:45250346-45371624	chr9:45250346-45371624	9p11.2	495	121279	53.5354	1.41414	hsa-piR-20799, hsa-piR-2505, hsa-piR-25921
chr9:45377254-45385783	chr9:45377254-45385783	9p11.2	495	8530	51.5152	3.83838	hsa-piR-1513, hsa-piR-26918
chr9:45399264-45403397	chr9:45399264-45403397	9p11.2	495	4134	50.101	5.65657	hsa-piR-23839
chr9:45399264-45403397	chr9:45403397-45421751	9p11.2	495	18355	49.697	6.06061	hsa-piR-13522, hsa-piR-20116, hsa-piR-20117, hsa-piR-20118, hsa-piR-23197, hsa-piR-28117, hsa-piR-32652
chr9:45403397-45407535	chr9:45399264-45403397	9p11.2	495	4134	50.101	5.65657	hsa-piR-23839
chr9:45403397-45407535	chr9:45403397-45421751	9p11.2	495	18355	49.697	6.06061	hsa-piR-13522, hsa-piR-20116, hsa-piR-20117, hsa-piR-20118, hsa-piR-23197, hsa-piR-28117, hsa-piR-32652
chr9:45407578-45421751	chr9:45421751-45442251	9p11.2	495	20501	50.101	6.06061	hsa-piR-22269, hsa-piR-32002
chr9:45407578-45421751	chr9:45403397-45421751	9p11.2	495	18355	49.697	6.06061	hsa-piR-13522, hsa-piR-20116, hsa-piR-20117, hsa-piR-20118, hsa-piR-23197, hsa-piR-28117, hsa-piR-32652
chr9:45421751-45442251	chr9:45421751-45442251	9p11.2	495	20501	50.101	6.06061	hsa-piR-22269, hsa-piR-32002
chr9:45421751-45442251	chr9:45403397-45421751	9p11.2	495	18355	49.697	6.06061	hsa-piR-13522, hsa-piR-20116, hsa-piR-20117, hsa-piR-20118, hsa-piR-23197, hsa-piR-28117, hsa-piR-32652
chr9:45448779-45460167	chr9:45448779-45460167	9p11.2	495	11389	50.9091	4.64646	hsa-piR-20792
chr9:45448779-45460167	chr9:45460167-45471396	9p11.2	495	11230	51.1111	4.0404	hsa-piR-15181
chr9:45661439-45706401	chr9:45706401-45714739	9p11.2	495	8339	45.4545	13.3333	hsa-piR-12263, hsa-piR-20792, hsa-piR-23197, hsa-piR-27696, hsa-piR-30603
chr9:45661439-45706401	chr9:45556548-45661439	9p11.2	495	104892	49.0909	6.06061	hsa-piR-15181, hsa-piR-15182, hsa-piR-1999, hsa-piR-20792, hsa-piR-21905, hsa-piR-22269, hsa-piR-23839, hsa-piR-25077, hsa-piR-28610, hsa-piR-29048, hsa-piR-31880, hsa-piR-32002, hsa-piR-32635, hsa-piR-3501
chr9:45661439-45706401	chr9:45661439-45706401	9p11.2	495	44963	48.8889	6.26263	hsa-piR-10185, hsa-piR-12263, hsa-piR-20792, hsa-piR-22269, hsa-piR-23197, hsa-piR-3501
chr9:45706401-45714739	chr9:45714739-45736026	9p11.2	495	21288	44.0404	15.1515	hsa-piR-15181, hsa-piR-24454, hsa-piR-24626
chr9:45706401-45714739	chr9:45706401-45714739	9p11.2	495	8339	45.4545	13.3333	hsa-piR-12263, hsa-piR-20792, hsa-piR-23197, hsa-piR-27696, hsa-piR-30603
chr9:45706401-45714739	chr9:45661439-45706401	9p11.2	495	44963	48.8889	6.26263	hsa-piR-10185, hsa-piR-12263, hsa-piR-20792, hsa-piR-22269, hsa-piR-23197, hsa-piR-3501
chr9:45714739-45736026	chr9:45736026-45749063	9p11.2	495	13038	42.2222	17.9798	hsa-piR-13694
chr9:45714739-45736026	chr9:45714739-45736026	9p11.2	495	21288	44.0404	15.1515	hsa-piR-15181, hsa-piR-24454, hsa-piR-24626
chr9:45714739-45736026	chr9:45706401-45714739	9p11.2	495	8339	45.4545	13.3333	hsa-piR-12263, hsa-piR-20792, hsa-piR-23197, hsa-piR-27696, hsa-piR-30603
chr9:45736026-45749063	chr9:45749063-45832176	9p11.2	495	83114	39.596	22.0202	hsa-piR-1046, hsa-piR-14276, hsa-piR-15183, hsa-piR-15183, hsa-piR-20109, hsa-piR-20115, hsa-piR-20116, hsa-piR-20119, hsa-piR-21337, hsa-piR-23197, hsa-piR-27203, hsa-piR-28117, hsa-piR-32652, hsa-piR-4238
chr9:45736026-45749063	chr9:45736026-45749063	9p11.2	495	13038	42.2222	17.9798	hsa-piR-13694
chr9:45736026-45749063	chr9:45714739-45736026	9p11.2	495	21288	44.0404	15.1515	hsa-piR-15181, hsa-piR-24454, hsa-piR-24626
chr9:45749063-45832176	chr9:45832176-45977048	9p11.2	495	144873	37.3737	25.4545	hsa-piR-10185, hsa-piR-12190, hsa-piR-12263, hsa-piR-13522, hsa-piR-1999, hsa-piR-20792, hsa-piR-20792, hsa-piR-22269, hsa-piR-22269, hsa-piR-23839, hsa-piR-28610, hsa-piR-32002
chr9:45749063-45832176	chr9:45749063-45832176	9p11.2	495	83114	39.596	22.0202	hsa-piR-1046, hsa-piR-14276, hsa-piR-15183, hsa-piR-15183, hsa-piR-20109, hsa-piR-20115, hsa-piR-20116, hsa-piR-20119, hsa-piR-21337, hsa-piR-23197, hsa-piR-27203, hsa-piR-28117, hsa-piR-32652, hsa-piR-4238
chr9:45749063-45832176	chr9:45736026-45749063	9p11.2	495	13038	42.2222	17.9798	hsa-piR-13694
chr9:45832176-45977048	chr9:45832176-45977048	9p11.2	495	144873	37.3737	25.4545	hsa-piR-10185, hsa-piR-12190, hsa-piR-12263, hsa-piR-13522, hsa-piR-1999, hsa-piR-20792, hsa-piR-20792, hsa-piR-22269, hsa-piR-22269, hsa-piR-23839, hsa-piR-28610, hsa-piR-32002
chr9:45832176-45977048	chr9:45977048-46038854	9p11.2	495	61807	38.3838	24.4444	hsa-piR-20792, hsa-piR-21905, hsa-piR-23197, hsa-piR-23839, hsa-piR-25077, hsa-piR-29048, hsa-piR-31880, hsa-piR-32002, hsa-piR-32635, hsa-piR-3501
chr9:45832176-45977048	chr9:45749063-45832176	9p11.2	495	83114	39.596	22.0202	hsa-piR-1046, hsa-piR-14276, hsa-piR-15183, hsa-piR-15183, hsa-piR-20109, hsa-piR-20115, hsa-piR-20116, hsa-piR-20119, hsa-piR-21337, hsa-piR-23197, hsa-piR-27203, hsa-piR-28117, hsa-piR-32652, hsa-piR-4238
chr9:45977048-46038853	chr9:45832176-45977048	9p11.2	495	144873	37.3737	25.4545	hsa-piR-10185, hsa-piR-12190, hsa-piR-12263, hsa-piR-13522, hsa-piR-1999, hsa-piR-20792, hsa-piR-20792, hsa-piR-22269, hsa-piR-22269, hsa-piR-23839, hsa-piR-28610, hsa-piR-32002
chr9:45977048-46038853	chr9:45977048-46038854	9p11.2	495	61807	38.3838	24.4444	hsa-piR-20792, hsa-piR-21905, hsa-piR-23197, hsa-piR-23839, hsa-piR-25077, hsa-piR-29048, hsa-piR-31880, hsa-piR-32002, hsa-piR-32635, hsa-piR-3501
chr9:46038860-46039237	chr9:46038860-46039237	9p11.2	495	378	46.4646	14.9495	hsa-piR-23839, hsa-piR-32635
chr9:46052532-46088669	chr9:46052532-46088669	9p11.2	495	36138	51.1111	3.23232	hsa-piR-12263, hsa-piR-20792, hsa-piR-22269, hsa-piR-23197
chr9:46052532-46088669	chr9:46088669-46124741	9p11.2	495	36073	50.9091	3.23232	hsa-piR-10185, hsa-piR-20116, hsa-piR-20117, hsa-piR-20118, hsa-piR-20792, hsa-piR-23197, hsa-piR-24454, hsa-piR-27696, hsa-piR-28117, hsa-piR-30603, hsa-piR-32652, hsa-piR-3501
chr9:46088669-46124741	chr9:46052532-46088669	9p11.2	495	36138	51.1111	3.23232	hsa-piR-12263, hsa-piR-20792, hsa-piR-22269, hsa-piR-23197
chr9:46088669-46124741	chr9:46088669-46124741	9p11.2	495	36073	50.9091	3.23232	hsa-piR-10185, hsa-piR-20116, hsa-piR-20117, hsa-piR-20118, hsa-piR-20792, hsa-piR-23197, hsa-piR-24454, hsa-piR-27696, hsa-piR-28117, hsa-piR-30603, hsa-piR-32652, hsa-piR-3501
chr9:46088669-46124741	chr9:46124741-46159862	9p11.2	495	35122	50.5051	3.23232	hsa-piR-1046, hsa-piR-20109, hsa-piR-20115, hsa-piR-20116, hsa-piR-20119, hsa-piR-28117, hsa-piR-32652, hsa-piR-8811
chr9:46124741-46159862	chr9:46088669-46124741	9p11.2	495	36073	50.9091	3.23232	hsa-piR-10185, hsa-piR-20116, hsa-piR-20117, hsa-piR-20118, hsa-piR-20792, hsa-piR-23197, hsa-piR-24454, hsa-piR-27696, hsa-piR-28117, hsa-piR-30603, hsa-piR-32652, hsa-piR-3501
chr9:46124741-46159862	chr9:46124741-46159862	9p11.2	495	35122	50.5051	3.23232	hsa-piR-1046, hsa-piR-20109, hsa-piR-20115, hsa-piR-20116, hsa-piR-20119, hsa-piR-28117, hsa-piR-32652, hsa-piR-8811
chr9:46124741-46159862	chr9:46159862-46197005	9p11.2	495	37144	50.101	3.23232	hsa-piR-14276, hsa-piR-15183, hsa-piR-23197, hsa-piR-27203, hsa-piR-4238
chr9:46159862-46197005	chr9:46124741-46159862	9p11.2	495	35122	50.5051	3.23232	hsa-piR-1046, hsa-piR-20109, hsa-piR-20115, hsa-piR-20116, hsa-piR-20119, hsa-piR-28117, hsa-piR-32652, hsa-piR-8811
chr9:46159862-46197005	chr9:46159862-46197005	9p11.2	495	37144	50.101	3.23232	hsa-piR-14276, hsa-piR-15183, hsa-piR-23197, hsa-piR-27203, hsa-piR-4238
chr9:46159862-46197005	chr9:46197005-46252355	9p11.2	495	55351	50.101	3.23232	hsa-piR-15181, hsa-piR-15183, hsa-piR-21337
chr9:46197005-46210373	chr9:46159862-46197005	9p11.2	495	37144	50.101	3.23232	hsa-piR-14276, hsa-piR-15183, hsa-piR-23197, hsa-piR-27203, hsa-piR-4238
chr9:46197005-46210373	chr9:46197005-46252355	9p11.2	495	55351	50.101	3.23232	hsa-piR-15181, hsa-piR-15183, hsa-piR-21337
chr9:46252355-46294339	chr9:46197005-46252355	9p11.2	495	55351	50.101	3.23232	hsa-piR-15181, hsa-piR-15183, hsa-piR-21337
chr9:46252355-46294339	chr9:46252355-46294339	9p11.2	495	41985	50.101	3.0303	hsa-piR-15055, hsa-piR-15181, hsa-piR-20504, hsa-piR-20792, hsa-piR-26918
chr9:46252355-46294339	chr9:46294339-46339473	9p11.2	495	45135	50.101	2.82828	hsa-piR-14276, hsa-piR-15181, hsa-piR-15183, hsa-piR-15183, hsa-piR-21337, hsa-piR-27203, hsa-piR-4238
chr9:46294339-46312928	chr9:46252355-46294339	9p11.2	495	41985	50.101	3.0303	hsa-piR-15055, hsa-piR-15181, hsa-piR-20504, hsa-piR-20792, hsa-piR-26918
chr9:46294339-46312928	chr9:46294339-46339473	9p11.2	495	45135	50.101	2.82828	hsa-piR-14276, hsa-piR-15181, hsa-piR-15183, hsa-piR-15183, hsa-piR-21337, hsa-piR-27203, hsa-piR-4238
chr9:46312928-46331516	chr9:46294339-46339473	9p11.2	495	45135	50.101	2.82828	hsa-piR-14276, hsa-piR-15181, hsa-piR-15183, hsa-piR-15183, hsa-piR-21337, hsa-piR-27203, hsa-piR-4238
chr9:46331516-46339473	chr9:46339473-46347425	9p11.2	495	7953	49.697	3.63636	hsa-piR-20116, hsa-piR-20119, hsa-piR-23197, hsa-piR-28117, hsa-piR-32652
chr9:46331516-46339473	chr9:46294339-46339473	9p11.2	495	45135	50.101	2.82828	hsa-piR-14276, hsa-piR-15181, hsa-piR-15183, hsa-piR-15183, hsa-piR-21337, hsa-piR-27203, hsa-piR-4238
chr9:46339473-46347425	chr9:46347425-46381786	9p11.2	495	34362	49.899	3.63636	hsa-piR-1046, hsa-piR-20109, hsa-piR-20115, hsa-piR-28117, hsa-piR-8811
chr9:46339473-46347425	chr9:46339473-46347425	9p11.2	495	7953	49.697	3.63636	hsa-piR-20116, hsa-piR-20119, hsa-piR-23197, hsa-piR-28117, hsa-piR-32652
chr9:46339473-46347425	chr9:46294339-46339473	9p11.2	495	45135	50.101	2.82828	hsa-piR-14276, hsa-piR-15181, hsa-piR-15183, hsa-piR-15183, hsa-piR-21337, hsa-piR-27203, hsa-piR-4238
chr9:46347425-46361486	chr9:46347425-46381786	9p11.2	495	34362	49.899	3.63636	hsa-piR-1046, hsa-piR-20109, hsa-piR-20115, hsa-piR-28117, hsa-piR-8811
chr9:46347425-46361486	chr9:46339473-46347425	9p11.2	495	7953	49.697	3.63636	hsa-piR-20116, hsa-piR-20119, hsa-piR-23197, hsa-piR-28117, hsa-piR-32652
chr9:46361486-46381786	chr9:46347425-46381786	9p11.2	495	34362	49.899	3.63636	hsa-piR-1046, hsa-piR-20109, hsa-piR-20115, hsa-piR-28117, hsa-piR-8811
chr9:46361486-46381786	chr9:46381786-46388113	9p11.2	495	6328	50.101	3.43434	hsa-piR-24454
chr9:46040886-46052532	chr9:46052532-46088669	9p11.2	495	36138	51.1111	3.23232	hsa-piR-12263, hsa-piR-20792, hsa-piR-22269, hsa-piR-23197
chr9:67832142-67868800	chr9:67672419-67941616	9q13	495	269198	55.7576	0.40404	hsa-piR-10185, hsa-piR-1046, hsa-piR-10705, hsa-piR-12263, hsa-piR-12263, hsa-piR-13694, hsa-piR-15181, hsa-piR-15181, hsa-piR-15182, hsa-piR-15183, hsa-piR-15183, hsa-piR-17676, hsa-piR-20109, hsa-piR-20116, hsa-piR-20119, hsa-piR-20504, hsa-piR-20792, hsa-piR-20792, hsa-piR-21337, hsa-piR-21905, hsa-piR-22269, hsa-piR-22269, hsa-piR-23197, hsa-piR-23197, hsa-piR-23839, hsa-piR-24454, hsa-piR-24…
chr9:46434417-46825799	chr9:46434324-46825799	9p11.2	495	391476	45.6566	14.9495	hsa-piR-10613, hsa-piR-11708, hsa-piR-12263, hsa-piR-12263, hsa-piR-13234, hsa-piR-1408, hsa-piR-1513, hsa-piR-1513, hsa-piR-15181, hsa-piR-15183, hsa-piR-15183, hsa-piR-15656, hsa-piR-16407, hsa-piR-16408, hsa-piR-16817, hsa-piR-17673, hsa-piR-18626, hsa-piR-18867, hsa-piR-18867, hsa-piR-1965, hsa-piR-1965, hsa-piR-1999, hsa-piR-20152, hsa-piR-20370, hsa-piR-20574, hsa-piR-20774, hsa-piR-20792, …
chr9:46434417-46825799	chr9:46825799-56417073	9p11.2 - 9q12	495	9591275	45.8586	14.7475	hsa-piR-10613, hsa-piR-12263, hsa-piR-13982, hsa-piR-1446, hsa-piR-1510, hsa-piR-1513, hsa-piR-1513, hsa-piR-15181, hsa-piR-15181, hsa-piR-15182, hsa-piR-15182, hsa-piR-15183, hsa-piR-15183, hsa-piR-16817, hsa-piR-17673, hsa-piR-18867, hsa-piR-20116, hsa-piR-20117, hsa-piR-20118, hsa-piR-20504, hsa-piR-20792, hsa-piR-20792, hsa-piR-21090, hsa-piR-22269, hsa-piR-22269, hsa-piR-23197, hsa-piR-23197…
chr9:69002198-69012959	chr9:69012959-69022963	9q21.11	495	10005	56.7677	1.81818	hsa-piR-28610, hsa-piR-5083
chr9:69002198-69012959	chr9:69000491-69012959	9q21.11	495	12469	55.7576	1.81818	hsa-piR-10185, hsa-piR-11298, hsa-piR-23197, hsa-piR-23839, hsa-piR-31880, hsa-piR-32002, hsa-piR-32635, hsa-piR-693, hsa-piR-693
chr9:68357879-68512003	chr9:68346579-68358403	9q13	495	11825	63.8384	0	hsa-piR-1510
chr9:68357879-68512003	chr9:68358403-68512003	9q13	495	153601	63.2323	0	hsa-piR-10185, hsa-piR-11298, hsa-piR-11298, hsa-piR-13982, hsa-piR-18170, hsa-piR-19109, hsa-piR-20152, hsa-piR-20152, hsa-piR-20799, hsa-piR-2086, hsa-piR-22269, hsa-piR-23197, hsa-piR-23408, hsa-piR-23839, hsa-piR-2505, hsa-piR-25077, hsa-piR-25490, hsa-piR-25556, hsa-piR-25921, hsa-piR-28610, hsa-piR-29048, hsa-piR-29994, hsa-piR-32723, hsa-piR-9187, hsa-piR-9187
chr9:68357879-68512003	chr9:68512003-68718906	9q13 - 9q21.11	495	206904	61.6162	0	hsa-piR-10185, hsa-piR-11298, hsa-piR-18867, hsa-piR-23197, hsa-piR-23839, hsa-piR-28610, hsa-piR-31880, hsa-piR-32002, hsa-piR-32635, hsa-piR-3501, hsa-piR-5083, hsa-piR-693, hsa-piR-8920
chr10:20310577-20310916	chr10:20310429-20315621	10p12.31	495	5193	3.43434	0	hsa-piR-12190, hsa-piR-23197
chr10:20313562-20314832	chr10:20310429-20315621	10p12.31	495	5193	3.43434	0	hsa-piR-12190, hsa-piR-23197
chr10:6398983-6401597	chr10:6398983-6401597	10p15.1	495	2615	58.1818	0	hsa-piR-10185, hsa-piR-23839, hsa-piR-3501
chr10:70134754-70135765	chr10:70134754-70138950	10q21.3	495	4197	3.43434	4.64646	hsa-piR-15181, hsa-piR-30603
chr10:70134754-70135765	chr10:70099348-70134754	10q21.3	495	35407	3.23232	4.64646	hsa-piR-12190, hsa-piR-13413, hsa-piR-1513, hsa-piR-15181, hsa-piR-15181, hsa-piR-15182, hsa-piR-15182, hsa-piR-15183, hsa-piR-20116, hsa-piR-20119, hsa-piR-20792, hsa-piR-22269, hsa-piR-22269, hsa-piR-23197, hsa-piR-23197, hsa-piR-28117, hsa-piR-32652
chr10:70142142-70149328	chr10:70143430-70164026	10q21.3	495	20597	3.63636	5.45455	hsa-piR-18867, hsa-piR-20792, hsa-piR-20792, hsa-piR-23197, hsa-piR-8920, hsa-piR-8920
chr10:70142142-70149328	chr10:70138950-70142142	10q21.3	495	3193	3.83838	4.64646	hsa-piR-15181, hsa-piR-22269, hsa-piR-23197
chr10:70149328-70153779	chr10:70143430-70164026	10q21.3	495	20597	3.63636	5.45455	hsa-piR-18867, hsa-piR-20792, hsa-piR-20792, hsa-piR-23197, hsa-piR-8920, hsa-piR-8920
chr10:70153779-70159963	chr10:70143430-70164026	10q21.3	495	20597	3.63636	5.45455	hsa-piR-18867, hsa-piR-20792, hsa-piR-20792, hsa-piR-23197, hsa-piR-8920, hsa-piR-8920
chr10:70159963-70164026	chr10:70143430-70164026	10q21.3	495	20597	3.63636	5.45455	hsa-piR-18867, hsa-piR-20792, hsa-piR-20792, hsa-piR-23197, hsa-piR-8920, hsa-piR-8920
chr10:70159963-70164026	chr10:70164026-70169478	10q21.3	495	5453	2.82828	5.45455	hsa-piR-23197
chr10:20845493-20850112	chr10:20850112-20851183	10p12.31	495	1072	0	7.67677	hsa-piR-23574, hsa-piR-23839
chr10:20845493-20850112	chr10:20845493-20850112	10p12.31	495	4620	0	7.47475	hsa-piR-23581, hsa-piR-3501, hsa-piR-9187
chr10:20850112-20851183	chr10:20850112-20851183	10p12.31	495	1072	0	7.67677	hsa-piR-23574, hsa-piR-23839
chr10:20850112-20851183	chr10:20845493-20850112	10p12.31	495	4620	0	7.47475	hsa-piR-23581, hsa-piR-3501, hsa-piR-9187
chr10:3947448-3948098	chr10:3944944-3948635	10p15.1	495	3692	0	3.83838	hsa-piR-15183
chr10:67516299-67526956	chr10:67512238-67615621	10q21.3	495	103384	0	0	hsa-piR-1446, hsa-piR-1513, hsa-piR-1513, hsa-piR-15181, hsa-piR-20792, hsa-piR-20792, hsa-piR-23197, hsa-piR-26918, hsa-piR-30941, hsa-piR-32002, hsa-piR-425, hsa-piR-9138
chr10:2848640-2849303	chr10:2849303-2863466	10p15.3	495	14164	0.20202	0	hsa-piR-20792, hsa-piR-22269, hsa-piR-30603
chr10:2848640-2849303	chr10:2641439-2849303	10p15.3	495	207865	0	0	hsa-piR-10749, hsa-piR-10750, hsa-piR-12653, hsa-piR-13284, hsa-piR-13828, hsa-piR-1513, hsa-piR-1513, hsa-piR-15181, hsa-piR-15183, hsa-piR-16407, hsa-piR-16408, hsa-piR-17740, hsa-piR-18631, hsa-piR-18632, hsa-piR-19013, hsa-piR-1913, hsa-piR-19735, hsa-piR-20116, hsa-piR-20117, hsa-piR-20118, hsa-piR-20792, hsa-piR-20792, hsa-piR-21132, hsa-piR-21875, hsa-piR-22269, hsa-piR-23197, hsa-piR-2319…
chr10:2847596-2848640	chr10:2641439-2849303	10p15.3	495	207865	0	0	hsa-piR-10749, hsa-piR-10750, hsa-piR-12653, hsa-piR-13284, hsa-piR-13828, hsa-piR-1513, hsa-piR-1513, hsa-piR-15181, hsa-piR-15183, hsa-piR-16407, hsa-piR-16408, hsa-piR-17740, hsa-piR-18631, hsa-piR-18632, hsa-piR-19013, hsa-piR-1913, hsa-piR-19735, hsa-piR-20116, hsa-piR-20117, hsa-piR-20118, hsa-piR-20792, hsa-piR-20792, hsa-piR-21132, hsa-piR-21875, hsa-piR-22269, hsa-piR-23197, hsa-piR-2319…
chr10:31251853-31252147	chr10:31251853-31252147	10p11.23	495	295	0	8.48485	hsa-piR-20109
chr10:31251853-31252147	chr10:31252147-31252704	10p11.23	495	558	0	1.41414	hsa-piR-23197
chr10:15932996-15935298	chr10:15931063-15935298	10p13	495	4236	0	7.27273	hsa-piR-12263, hsa-piR-20792, hsa-piR-22269, hsa-piR-23197, hsa-piR-26918
chr10:15931063-15932996	chr10:15931063-15935298	10p13	495	4236	0	7.27273	hsa-piR-12263, hsa-piR-20792, hsa-piR-22269, hsa-piR-23197, hsa-piR-26918
chr10:27174030-27176195	chr10:27176195-27181097	10p12.1	495	4903	5.45455	0	hsa-piR-12263, hsa-piR-20792, hsa-piR-23197, hsa-piR-32002
chr10:27174030-27176195	chr10:27174030-27175273	10p12.1	495	1244	2.62626	0	hsa-piR-13522, hsa-piR-1513
chr10:27174030-27176195	chr10:27169120-27174030	10p12.1	495	4911	2.22222	0	hsa-piR-20792, hsa-piR-23197
chr10:27176195-27178788	chr10:27176195-27181097	10p12.1	495	4903	5.45455	0	hsa-piR-12263, hsa-piR-20792, hsa-piR-23197, hsa-piR-32002
chr10:27181731-27186506	chr10:27181731-27186506	10p12.1	495	4776	3.83838	0	hsa-piR-11399, hsa-piR-16407, hsa-piR-16408, hsa-piR-2130
chr10:27181731-27186506	chr10:27186506-27191691	10p12.1	495	5186	3.63636	0	hsa-piR-1510, hsa-piR-20792, hsa-piR-22269, hsa-piR-23197, hsa-piR-23839
chr10:27186506-27191691	chr10:27181731-27186506	10p12.1	495	4776	3.83838	0	hsa-piR-11399, hsa-piR-16407, hsa-piR-16408, hsa-piR-2130
chr10:27186506-27191691	chr10:27186506-27191691	10p12.1	495	5186	3.63636	0	hsa-piR-1510, hsa-piR-20792, hsa-piR-22269, hsa-piR-23197, hsa-piR-23839
chr10:39035428-39043233	chr10:39043233-39063977	10p11.1	495	20745	1.0101	0.20202	hsa-piR-23197, hsa-piR-23197, hsa-piR-29765, hsa-piR-7435
chr10:39035428-39043233	chr10:39000045-39043233	10p11.1	495	43189	1.0101	0	hsa-piR-12651, hsa-piR-15181, hsa-piR-15183, hsa-piR-18867, hsa-piR-20116, hsa-piR-20117, hsa-piR-20118, hsa-piR-2086, hsa-piR-23197, hsa-piR-25556, hsa-piR-28117, hsa-piR-29994, hsa-piR-31880, hsa-piR-32635, hsa-piR-32652, hsa-piR-3501
chr10:525101-531313	chr10:499463-526088	10p15.3	495	26626	0	0.40404	hsa-piR-18867, hsa-piR-23839, hsa-piR-29048, hsa-piR-31880, hsa-piR-32635, hsa-piR-32723, hsa-piR-5082, hsa-piR-8920
chr10:525101-531313	chr10:526088-567051	10p15.3	495	40964	0	0.20202	hsa-piR-20108
chr10:516895-519326	chr10:499463-526088	10p15.3	495	26626	0	0.40404	hsa-piR-18867, hsa-piR-23839, hsa-piR-29048, hsa-piR-31880, hsa-piR-32635, hsa-piR-32723, hsa-piR-5082, hsa-piR-8920
chr10:42668902-42683697	chr10:42651587-42687910	10q11.21	495	36324	14.9495	0	hsa-piR-20792, hsa-piR-20958, hsa-piR-23171, hsa-piR-23197, hsa-piR-25000, hsa-piR-4028, hsa-piR-8611
chr10:42685455-42687910	chr10:42651587-42687910	10q11.21	495	36324	14.9495	0	hsa-piR-20792, hsa-piR-20958, hsa-piR-23171, hsa-piR-23197, hsa-piR-25000, hsa-piR-4028, hsa-piR-8611
chr10:42690367-42698761	chr10:42698761-42706968	10q11.21	495	8208	14.1414	0.606061	hsa-piR-15183, hsa-piR-29765, hsa-piR-7435
chr10:42690367-42698761	chr10:42690367-42698761	10q11.21	495	8395	14.3434	0.20202	hsa-piR-30603
chr10:42698761-42706968	chr10:42698761-42706968	10q11.21	495	8208	14.1414	0.606061	hsa-piR-15183, hsa-piR-29765, hsa-piR-7435
chr10:42698761-42706968	chr10:42690367-42698761	10q11.21	495	8395	14.3434	0.20202	hsa-piR-30603
chr10:42734189-42755462	chr10:42749288-42760484	10q11.21	495	11197	9.29293	1.81818	hsa-piR-1510, hsa-piR-23839, hsa-piR-25216, hsa-piR-29994, hsa-piR-32723
chr10:42734189-42755462	chr10:42720211-42749288	10q11.21	495	29078	9.29293	1.41414	hsa-piR-15181, hsa-piR-20792, hsa-piR-23197
chr10:61365642-61365803	chr10:61365642-61365804	10q21.2	495	163	12.3232	1.21212	hsa-piR-20792, hsa-piR-22269, hsa-piR-23197
chr10:42755462-42760484	chr10:42749288-42760484	10q11.21	495	11197	9.29293	1.81818	hsa-piR-1510, hsa-piR-23839, hsa-piR-25216, hsa-piR-29994, hsa-piR-32723
chr10:42755462-42760484	chr10:42760484-42765436	10q11.21	495	4953	9.29293	1.81818	hsa-piR-20792
chr10:79527456-79529089	chr10:79509494-79528291	10q22.3	495	18798	0.808081	0.20202	hsa-piR-10054, hsa-piR-10405, hsa-piR-10444, hsa-piR-10609, hsa-piR-11865, hsa-piR-11940, hsa-piR-12433, hsa-piR-12518, hsa-piR-13321, hsa-piR-13372, hsa-piR-13524, hsa-piR-13721, hsa-piR-13907, hsa-piR-14094, hsa-piR-14570, hsa-piR-1461, hsa-piR-1489, hsa-piR-15181, hsa-piR-15182, hsa-piR-15719, hsa-piR-15720, hsa-piR-16154, hsa-piR-16194, hsa-piR-16491, hsa-piR-16598, hsa-piR-17238, hsa-piR-179…
chr10:79527456-79529089	chr10:79528291-79531768	10q22.3	495	3478	0.808081	0	hsa-piR-10318, hsa-piR-10333, hsa-piR-10334, hsa-piR-10335, hsa-piR-10816, hsa-piR-11224, hsa-piR-11278, hsa-piR-11467, hsa-piR-11468, hsa-piR-11642, hsa-piR-11643, hsa-piR-12360, hsa-piR-12860, hsa-piR-13025, hsa-piR-13244, hsa-piR-13790, hsa-piR-13791, hsa-piR-13977, hsa-piR-15715, hsa-piR-15833, hsa-piR-15834, hsa-piR-15915, hsa-piR-17081, hsa-piR-18840, hsa-piR-19100, hsa-piR-20537, hsa-piR-2…
chr10:79529089-79529230	chr10:79528291-79531768	10q22.3	495	3478	0.808081	0	hsa-piR-10318, hsa-piR-10333, hsa-piR-10334, hsa-piR-10335, hsa-piR-10816, hsa-piR-11224, hsa-piR-11278, hsa-piR-11467, hsa-piR-11468, hsa-piR-11642, hsa-piR-11643, hsa-piR-12360, hsa-piR-12860, hsa-piR-13025, hsa-piR-13244, hsa-piR-13790, hsa-piR-13791, hsa-piR-13977, hsa-piR-15715, hsa-piR-15833, hsa-piR-15834, hsa-piR-15915, hsa-piR-17081, hsa-piR-18840, hsa-piR-19100, hsa-piR-20537, hsa-piR-2…
chr10:79529230-79529389	chr10:79528291-79531768	10q22.3	495	3478	0.808081	0	hsa-piR-10318, hsa-piR-10333, hsa-piR-10334, hsa-piR-10335, hsa-piR-10816, hsa-piR-11224, hsa-piR-11278, hsa-piR-11467, hsa-piR-11468, hsa-piR-11642, hsa-piR-11643, hsa-piR-12360, hsa-piR-12860, hsa-piR-13025, hsa-piR-13244, hsa-piR-13790, hsa-piR-13791, hsa-piR-13977, hsa-piR-15715, hsa-piR-15833, hsa-piR-15834, hsa-piR-15915, hsa-piR-17081, hsa-piR-18840, hsa-piR-19100, hsa-piR-20537, hsa-piR-2…
chr10:79529389-79530010	chr10:79528291-79531768	10q22.3	495	3478	0.808081	0	hsa-piR-10318, hsa-piR-10333, hsa-piR-10334, hsa-piR-10335, hsa-piR-10816, hsa-piR-11224, hsa-piR-11278, hsa-piR-11467, hsa-piR-11468, hsa-piR-11642, hsa-piR-11643, hsa-piR-12360, hsa-piR-12860, hsa-piR-13025, hsa-piR-13244, hsa-piR-13790, hsa-piR-13791, hsa-piR-13977, hsa-piR-15715, hsa-piR-15833, hsa-piR-15834, hsa-piR-15915, hsa-piR-17081, hsa-piR-18840, hsa-piR-19100, hsa-piR-20537, hsa-piR-2…
chr10:79530010-79530220	chr10:79528291-79531768	10q22.3	495	3478	0.808081	0	hsa-piR-10318, hsa-piR-10333, hsa-piR-10334, hsa-piR-10335, hsa-piR-10816, hsa-piR-11224, hsa-piR-11278, hsa-piR-11467, hsa-piR-11468, hsa-piR-11642, hsa-piR-11643, hsa-piR-12360, hsa-piR-12860, hsa-piR-13025, hsa-piR-13244, hsa-piR-13790, hsa-piR-13791, hsa-piR-13977, hsa-piR-15715, hsa-piR-15833, hsa-piR-15834, hsa-piR-15915, hsa-piR-17081, hsa-piR-18840, hsa-piR-19100, hsa-piR-20537, hsa-piR-2…
chr10:46275200-46303053	chr10:46275200-46496274	10q11.22	495	221075	12.5253	1.0101	hsa-piR-10749, hsa-piR-10750, hsa-piR-12379, hsa-piR-12653, hsa-piR-13029, hsa-piR-13522, hsa-piR-15106, hsa-piR-1513, hsa-piR-15181, hsa-piR-15181, hsa-piR-15182, hsa-piR-15183, hsa-piR-15183, hsa-piR-16086, hsa-piR-16100, hsa-piR-16407, hsa-piR-16408, hsa-piR-17740, hsa-piR-1814, hsa-piR-18308, hsa-piR-18309, hsa-piR-18626, hsa-piR-18631, hsa-piR-18632, hsa-piR-19427, hsa-piR-19812, hsa-piR-201…
chr10:46275200-46303053	chr10:46256574-46275200	10q11.22	495	18627	12.3232	0.808081	hsa-piR-1513, hsa-piR-15183, hsa-piR-20792, hsa-piR-22269, hsa-piR-22269, hsa-piR-23197, hsa-piR-32002, hsa-piR-32002
chr10:46303053-46399124	chr10:46275200-46496274	10q11.22	495	221075	12.5253	1.0101	hsa-piR-10749, hsa-piR-10750, hsa-piR-12379, hsa-piR-12653, hsa-piR-13029, hsa-piR-13522, hsa-piR-15106, hsa-piR-1513, hsa-piR-15181, hsa-piR-15181, hsa-piR-15182, hsa-piR-15183, hsa-piR-15183, hsa-piR-16086, hsa-piR-16100, hsa-piR-16407, hsa-piR-16408, hsa-piR-17740, hsa-piR-1814, hsa-piR-18308, hsa-piR-18309, hsa-piR-18626, hsa-piR-18631, hsa-piR-18632, hsa-piR-19427, hsa-piR-19812, hsa-piR-201…
chr10:46399124-46496274	chr10:46275200-46496274	10q11.22	495	221075	12.5253	1.0101	hsa-piR-10749, hsa-piR-10750, hsa-piR-12379, hsa-piR-12653, hsa-piR-13029, hsa-piR-13522, hsa-piR-15106, hsa-piR-1513, hsa-piR-15181, hsa-piR-15181, hsa-piR-15182, hsa-piR-15183, hsa-piR-15183, hsa-piR-16086, hsa-piR-16100, hsa-piR-16407, hsa-piR-16408, hsa-piR-17740, hsa-piR-1814, hsa-piR-18308, hsa-piR-18309, hsa-piR-18626, hsa-piR-18631, hsa-piR-18632, hsa-piR-19427, hsa-piR-19812, hsa-piR-201…
chr10:81383884-81384642	chr10:81383884-81384642	10q22.3	495	759	7.47475	6.66667	hsa-piR-30374
chr10:81385424-81397337	chr10:81397337-81416233	10q22.3	495	18897	32.1212	5.05051	hsa-piR-19317
chr10:81385424-81397337	chr10:81385424-81397337	10q22.3	495	11914	9.89899	6.66667	hsa-piR-15181, hsa-piR-15182, hsa-piR-20792, hsa-piR-22269
chr10:81397337-81416233	chr10:81416233-81423309	10q22.3	495	7077	38.1818	2.0202	hsa-piR-16721, hsa-piR-22269
chr10:81397337-81416233	chr10:81397337-81416233	10q22.3	495	18897	32.1212	5.05051	hsa-piR-19317
chr10:81397337-81416233	chr10:81385424-81397337	10q22.3	495	11914	9.89899	6.66667	hsa-piR-15181, hsa-piR-15182, hsa-piR-20792, hsa-piR-22269
chr10:81416233-81423309	chr10:81423309-81433630	10q22.3	495	10322	44.0404	1.61616	hsa-piR-20792, hsa-piR-23197
chr10:81416233-81423309	chr10:81416233-81423309	10q22.3	495	7077	38.1818	2.0202	hsa-piR-16721, hsa-piR-22269
chr10:81416233-81423309	chr10:81397337-81416233	10q22.3	495	18897	32.1212	5.05051	hsa-piR-19317
chr10:81423309-81433630	chr10:81423309-81433630	10q22.3	495	10322	44.0404	1.61616	hsa-piR-20792, hsa-piR-23197
chr10:81423309-81433630	chr10:81433630-81443881	10q22.3	495	10252	44.2424	1.21212	hsa-piR-17366
chr10:81423309-81433630	chr10:81416233-81423309	10q22.3	495	7077	38.1818	2.0202	hsa-piR-16721, hsa-piR-22269
chr10:81433630-81443881	chr10:81423309-81433630	10q22.3	495	10322	44.0404	1.61616	hsa-piR-20792, hsa-piR-23197
chr10:81433630-81443881	chr10:81433630-81443881	10q22.3	495	10252	44.2424	1.21212	hsa-piR-17366
chr10:81443885-81446448	chr10:81443885-81449367	10q22.3	495	5483	45.0505	0.40404	hsa-piR-10857, hsa-piR-12774, hsa-piR-13514, hsa-piR-13557, hsa-piR-15181, hsa-piR-15680, hsa-piR-16626, hsa-piR-1890, hsa-piR-19362, hsa-piR-2020, hsa-piR-30283, hsa-piR-30515, hsa-piR-7805, hsa-piR-8233, hsa-piR-9070, hsa-piR-9135, hsa-piR-9312
chr10:81446448-81449367	chr10:81443885-81449367	10q22.3	495	5483	45.0505	0.40404	hsa-piR-10857, hsa-piR-12774, hsa-piR-13514, hsa-piR-13557, hsa-piR-15181, hsa-piR-15680, hsa-piR-16626, hsa-piR-1890, hsa-piR-19362, hsa-piR-2020, hsa-piR-30283, hsa-piR-30515, hsa-piR-7805, hsa-piR-8233, hsa-piR-9070, hsa-piR-9135, hsa-piR-9312
chr10:81446448-81449367	chr10:81449367-81455872	10q22.3	495	6506	45.2525	0	hsa-piR-14904, hsa-piR-20792, hsa-piR-20919, hsa-piR-23998, hsa-piR-24674, hsa-piR-3183, hsa-piR-8575
chr10:81449367-81455872	chr10:81443885-81449367	10q22.3	495	5483	45.0505	0.40404	hsa-piR-10857, hsa-piR-12774, hsa-piR-13514, hsa-piR-13557, hsa-piR-15181, hsa-piR-15680, hsa-piR-16626, hsa-piR-1890, hsa-piR-19362, hsa-piR-2020, hsa-piR-30283, hsa-piR-30515, hsa-piR-7805, hsa-piR-8233, hsa-piR-9070, hsa-piR-9135, hsa-piR-9312
chr10:81449367-81455872	chr10:81449367-81455872	10q22.3	495	6506	45.2525	0	hsa-piR-14904, hsa-piR-20792, hsa-piR-20919, hsa-piR-23998, hsa-piR-24674, hsa-piR-3183, hsa-piR-8575
chr10:81449367-81455872	chr10:81455872-81479744	10q22.3	495	23873	44.6465	0	hsa-piR-10047, hsa-piR-10160, hsa-piR-10890, hsa-piR-11088, hsa-piR-11362, hsa-piR-12426, hsa-piR-12472, hsa-piR-12989, hsa-piR-13236, hsa-piR-13730, hsa-piR-15078, hsa-piR-15872, hsa-piR-16112, hsa-piR-17727, hsa-piR-19736, hsa-piR-20792, hsa-piR-21177, hsa-piR-21702, hsa-piR-22098, hsa-piR-23197, hsa-piR-23650, hsa-piR-23683, hsa-piR-2515, hsa-piR-26659, hsa-piR-27073, hsa-piR-27720, hsa-piR-28…
chr10:81455872-81479744	chr10:81449367-81455872	10q22.3	495	6506	45.2525	0	hsa-piR-14904, hsa-piR-20792, hsa-piR-20919, hsa-piR-23998, hsa-piR-24674, hsa-piR-3183, hsa-piR-8575
chr10:81455872-81479744	chr10:81455872-81479744	10q22.3	495	23873	44.6465	0	hsa-piR-10047, hsa-piR-10160, hsa-piR-10890, hsa-piR-11088, hsa-piR-11362, hsa-piR-12426, hsa-piR-12472, hsa-piR-12989, hsa-piR-13236, hsa-piR-13730, hsa-piR-15078, hsa-piR-15872, hsa-piR-16112, hsa-piR-17727, hsa-piR-19736, hsa-piR-20792, hsa-piR-21177, hsa-piR-21702, hsa-piR-22098, hsa-piR-23197, hsa-piR-23650, hsa-piR-23683, hsa-piR-2515, hsa-piR-26659, hsa-piR-27073, hsa-piR-27720, hsa-piR-28…
chr10:81455872-81479744	chr10:81479744-81505823	10q22.3	495	26080	44.2424	0	hsa-piR-1510, hsa-piR-17409, hsa-piR-22269, hsa-piR-31890
chr10:46535767-46564453	chr10:46564453-46587640	10q11.22	495	23188	8.88889	4.0404	hsa-piR-1513, hsa-piR-15183, hsa-piR-20116, hsa-piR-20117, hsa-piR-20118, hsa-piR-23197, hsa-piR-28117, hsa-piR-29563, hsa-piR-30126, hsa-piR-30603, hsa-piR-31322, hsa-piR-32652, hsa-piR-8920
chr10:46535767-46564453	chr10:46535767-46564453	10q11.22	495	28687	9.89899	2.82828	hsa-piR-10185, hsa-piR-20116, hsa-piR-20117, hsa-piR-20118, hsa-piR-20792, hsa-piR-22269, hsa-piR-28117, hsa-piR-32002, hsa-piR-32652, hsa-piR-3501
chr10:81479744-81505823	chr10:81455872-81479744	10q22.3	495	23873	44.6465	0	hsa-piR-10047, hsa-piR-10160, hsa-piR-10890, hsa-piR-11088, hsa-piR-11362, hsa-piR-12426, hsa-piR-12472, hsa-piR-12989, hsa-piR-13236, hsa-piR-13730, hsa-piR-15078, hsa-piR-15872, hsa-piR-16112, hsa-piR-17727, hsa-piR-19736, hsa-piR-20792, hsa-piR-21177, hsa-piR-21702, hsa-piR-22098, hsa-piR-23197, hsa-piR-23650, hsa-piR-23683, hsa-piR-2515, hsa-piR-26659, hsa-piR-27073, hsa-piR-27720, hsa-piR-28…
chr10:81479744-81505823	chr10:81479744-81505823	10q22.3	495	26080	44.2424	0	hsa-piR-1510, hsa-piR-17409, hsa-piR-22269, hsa-piR-31890
chr10:81479744-81505823	chr10:81505823-81514182	10q22.3	495	8360	37.9798	0	hsa-piR-15181, hsa-piR-15182, hsa-piR-20792, hsa-piR-23197
chr10:47704109-47704613	chr10:47704109-47704613	10q11.22	495	505	21.4141	0.606061	hsa-piR-12883
chr10:47704629-47721950	chr10:47721950-47740670	10q11.22	495	18721	22.0202	0.40404	hsa-piR-12379, hsa-piR-14659, hsa-piR-15181, hsa-piR-15183, hsa-piR-16086, hsa-piR-1814, hsa-piR-18308, hsa-piR-18309, hsa-piR-19812, hsa-piR-20792, hsa-piR-22269, hsa-piR-2294, hsa-piR-23197, hsa-piR-25509, hsa-piR-27519, hsa-piR-30149, hsa-piR-30333, hsa-piR-32002
chr10:47704629-47721950	chr10:47704629-47721950	10q11.22	495	17322	21.0101	0.606061	hsa-piR-13029, hsa-piR-15183, hsa-piR-16100, hsa-piR-20115, hsa-piR-23197, hsa-piR-28117, hsa-piR-3381
chr10:47742788-47743508	chr10:47740670-47742788	10q11.22	495	2119	24.2424	0.40404	hsa-piR-15183
chr10:47742788-47743508	chr10:47743508-47757273	10q11.22	495	13766	23.4343	0.40404	hsa-piR-20108, hsa-piR-23197, hsa-piR-28117, hsa-piR-32652, hsa-piR-8419
chr10:47742788-47743508	chr10:47742788-47743508	10q11.22	495	721	23.2323	0.40404	hsa-piR-32002
chr10:47743508-47757273	chr10:47743508-47757273	10q11.22	495	13766	23.4343	0.40404	hsa-piR-20108, hsa-piR-23197, hsa-piR-28117, hsa-piR-32652, hsa-piR-8419
chr10:47743508-47757273	chr10:47742788-47743508	10q11.22	495	721	23.2323	0.40404	hsa-piR-32002
chr10:47743508-47757273	chr10:47757273-47834212	10q11.22	495	76940	20.6061	0.808081	hsa-piR-12907, hsa-piR-15962, hsa-piR-279, hsa-piR-29421, hsa-piR-31101, hsa-piR-31266, hsa-piR-8339
chr10:49357700-49384612	chr10:49333733-49357700	10q11.22	495	23968	0.808081	15.1515	hsa-piR-17110
chr10:49357700-49384612	chr10:49357700-49384612	10q11.22	495	26913	0.808081	13.3333	hsa-piR-22269, hsa-piR-23197, hsa-piR-32002
chr10:51924910-51954304	chr10:51907183-51924910	10q11.23	495	17728	1.41414	6.26263	hsa-piR-10185, hsa-piR-1513, hsa-piR-18867, hsa-piR-23839, hsa-piR-8920
chr10:51924910-51954304	chr10:51924910-51954304	10q11.23	495	29395	0.20202	6.26263	hsa-piR-12263, hsa-piR-2086, hsa-piR-22269, hsa-piR-23839, hsa-piR-30603, hsa-piR-32002, hsa-piR-32723
chr10:51924910-51954304	chr10:51954304-51976300	10q11.23	495	21997	0.20202	4.64646	hsa-piR-23839
chr10:89713144-89716139	chr10:89713144-89716139	10q23.31	495	2996	4.64646	0.40404	hsa-piR-32002
chr10:89713144-89716139	chr10:89708899-89713144	10q23.31	495	4246	4.64646	0	hsa-piR-22269, hsa-piR-23197
chr10:90387035-90392918	chr10:90375807-90392918	10q23.31	495	17112	2.42424	0	hsa-piR-2086, hsa-piR-22273, hsa-piR-29994, hsa-piR-32723
chr10:91893442-91896448	chr10:91799779-91901103	10q23.31	495	101325	0	0	hsa-piR-12535, hsa-piR-1513, hsa-piR-15181, hsa-piR-15182, hsa-piR-15183, hsa-piR-20792, hsa-piR-2086, hsa-piR-23197, hsa-piR-23398, hsa-piR-28792, hsa-piR-29589, hsa-piR-31121, hsa-piR-32002, hsa-piR-420
chr10:96865300-96867182	chr10:96865300-96867182	10q23.33	495	1883	95.3535	0	hsa-piR-25077, hsa-piR-25490, hsa-piR-32723
chr10:96865300-96867182	chr10:96867182-96869068	10q23.33	495	1887	93.9394	0	hsa-piR-2086
chr10:96867182-96869068	chr10:96865300-96867182	10q23.33	495	1883	95.3535	0	hsa-piR-25077, hsa-piR-25490, hsa-piR-32723
chr10:96867182-96869068	chr10:96867182-96869068	10q23.33	495	1887	93.9394	0	hsa-piR-2086
chr10:96869104-96869406	chr10:96869104-96869406	10q23.33	495	303	69.697	0	hsa-piR-22273
chr10:96869104-96869406	chr10:96869406-96872710	10q23.33	495	3305	16.9697	0	hsa-piR-22273
chr10:96869406-96872710	chr10:96869104-96869406	10q23.33	495	303	69.697	0	hsa-piR-22273
chr10:96869406-96872710	chr10:96869406-96872710	10q23.33	495	3305	16.9697	0	hsa-piR-22273
chr10:99003818-99009698	chr10:99009698-99013110	10q24.1	495	3413	0	8.48485	hsa-piR-20792, hsa-piR-22269, hsa-piR-22269, hsa-piR-23197
chr10:99003818-99009698	chr10:99000987-99005866	10q24.1	495	4880	0	8.28283	hsa-piR-20108, hsa-piR-23197, hsa-piR-30603
chr10:99003818-99009698	chr10:99005866-99009698	10q24.1	495	3833	0	8.08081	hsa-piR-13413, hsa-piR-18867, hsa-piR-20111, hsa-piR-8920
chr10:106612031-106615726	chr10:106610834-106620403	10q25.1	495	9570	1.0101	0	hsa-piR-10185, hsa-piR-15181, hsa-piR-23839
chr10:106618436-106620403	chr10:106610834-106620403	10q25.1	495	9570	1.0101	0	hsa-piR-10185, hsa-piR-15181, hsa-piR-23839
chr10:118485327-118498592	chr10:118481736-118488581	10q25.3	495	6846	1.81818	0	hsa-piR-1513, hsa-piR-26918
chr10:118485327-118498592	chr10:118488581-118501193	10q25.3	495	12613	1.61616	0	hsa-piR-15181, hsa-piR-15182, hsa-piR-20792
chr10:122510937-122513848	chr10:122505920-122513848	10q26.12	495	7929	0	0.20202	hsa-piR-13420, hsa-piR-20792, hsa-piR-23197
chr10:122510937-122513848	chr10:122513848-122598771	10q26.12	495	84924	0	0	hsa-piR-1138, hsa-piR-13413, hsa-piR-1408, hsa-piR-16407, hsa-piR-16408, hsa-piR-17740, hsa-piR-18059, hsa-piR-20116, hsa-piR-20117, hsa-piR-20118, hsa-piR-20792, hsa-piR-22269, hsa-piR-22269, hsa-piR-23197, hsa-piR-23780, hsa-piR-28117, hsa-piR-30374, hsa-piR-32002, hsa-piR-32002, hsa-piR-32501, hsa-piR-32652, hsa-piR-5081
chr10:126700861-126701883	chr10:126649697-126718249	10q26.13	495	68553	0.20202	0	hsa-piR-1513, hsa-piR-15181, hsa-piR-15182, hsa-piR-20792, hsa-piR-20792, hsa-piR-23197, hsa-piR-23197, hsa-piR-32002, hsa-piR-32593
chr10:132368261-132370780	chr10:132329220-132457097	10q26.3	495	127878	1.0101	0	hsa-piR-10185, hsa-piR-12190, hsa-piR-1510, hsa-piR-1513, hsa-piR-15181, hsa-piR-15182, hsa-piR-15183, hsa-piR-16407, hsa-piR-16408, hsa-piR-20792, hsa-piR-2130, hsa-piR-23197, hsa-piR-23839, hsa-piR-26093, hsa-piR-30926, hsa-piR-31880, hsa-piR-32635, hsa-piR-7435
chr10:133981774-133987305	chr10:133966030-134116562	10q26.3	495	150533	13.7374	0	hsa-piR-15181, hsa-piR-15182, hsa-piR-18867, hsa-piR-20792, hsa-piR-23197, hsa-piR-26918, hsa-piR-28610, hsa-piR-7435, hsa-piR-8920
chr11:51543829-51549628	chr11:51549628-51554570	11p11.12	495	4943	1.21212	20.6061	hsa-piR-21284, hsa-piR-25265
chr11:51543829-51549628	chr11:51543829-51549628	11p11.12	495	5800	1.41414	0.606061	hsa-piR-10185, hsa-piR-21284, hsa-piR-9378
chr11:51543829-51549628	chr11:51537860-51543829	11p11.12	495	5970	1.41414	0.20202	hsa-piR-10185, hsa-piR-29994, hsa-piR-3501
chr11:122685953-122688507	chr11:122630871-122753113	11q24.1	495	122243	0	0	hsa-piR-12263, hsa-piR-1513, hsa-piR-1513, hsa-piR-15181, hsa-piR-15181, hsa-piR-15182, hsa-piR-15183, hsa-piR-15183, hsa-piR-18867, hsa-piR-19375, hsa-piR-20108, hsa-piR-20116, hsa-piR-20116, hsa-piR-20117, hsa-piR-20117, hsa-piR-20118, hsa-piR-20118, hsa-piR-20119, hsa-piR-20119, hsa-piR-20792, hsa-piR-20792, hsa-piR-22269, hsa-piR-23197, hsa-piR-23197, hsa-piR-23709, hsa-piR-23839, hsa-piR-269…
chr11:50647741-50655178	chr11:50655178-50660800	11p11.12	495	5623	13.9394	2.82828	hsa-piR-23839, hsa-piR-29994
chr11:50647741-50655178	chr11:50640586-50655178	11p11.12	495	14593	12.9293	2.82828	hsa-piR-21784
chr11:50666252-50676036	chr11:50666252-50676036	11p11.12	495	9785	14.9495	2.62626	hsa-piR-23839, hsa-piR-31880, hsa-piR-32635
chr11:50666252-50676036	chr11:50660800-50666252	11p11.12	495	5453	14.3434	2.62626	hsa-piR-11298, hsa-piR-25556
chr11:50693708-50702452	chr11:50702452-50741131	11p11.12	495	38680	18.7879	2.62626	hsa-piR-21784, hsa-piR-23839, hsa-piR-25556
chr11:50693708-50702452	chr11:50683754-50702452	11p11.12	495	18699	18.5859	2.62626	hsa-piR-10185, hsa-piR-3501
chr11:75472344-75477138	chr11:75327738-75648462	11q13.5	495	320725	0	0	hsa-piR-10748, hsa-piR-10749, hsa-piR-10750, hsa-piR-11298, hsa-piR-1138, hsa-piR-1175, hsa-piR-12263, hsa-piR-12263, hsa-piR-13284, hsa-piR-1408, hsa-piR-1513, hsa-piR-1513, hsa-piR-15181, hsa-piR-15181, hsa-piR-15182, hsa-piR-15182, hsa-piR-15183, hsa-piR-15183, hsa-piR-16407, hsa-piR-16408, hsa-piR-16538, hsa-piR-16539, hsa-piR-18257, hsa-piR-18337, hsa-piR-18630, hsa-piR-18998, hsa-piR-20116,…
chr11:123280860-123283130	chr11:123152266-123290786	11q24.1	495	138521	0	0	hsa-piR-1510, hsa-piR-1513, hsa-piR-1513, hsa-piR-15181, hsa-piR-15181, hsa-piR-15182, hsa-piR-15182, hsa-piR-20108, hsa-piR-20116, hsa-piR-20116, hsa-piR-20117, hsa-piR-20117, hsa-piR-20118, hsa-piR-20792, hsa-piR-20792, hsa-piR-22269, hsa-piR-23197, hsa-piR-23197, hsa-piR-26918, hsa-piR-28117, hsa-piR-28117, hsa-piR-32002, hsa-piR-32652, hsa-piR-32652, hsa-piR-8920
chr11:123283198-123284790	chr11:123152266-123290786	11q24.1	495	138521	0	0	hsa-piR-1510, hsa-piR-1513, hsa-piR-1513, hsa-piR-15181, hsa-piR-15181, hsa-piR-15182, hsa-piR-15182, hsa-piR-20108, hsa-piR-20116, hsa-piR-20116, hsa-piR-20117, hsa-piR-20117, hsa-piR-20118, hsa-piR-20792, hsa-piR-20792, hsa-piR-22269, hsa-piR-23197, hsa-piR-23197, hsa-piR-26918, hsa-piR-28117, hsa-piR-28117, hsa-piR-32002, hsa-piR-32652, hsa-piR-32652, hsa-piR-8920
chr11:123284790-123287263	chr11:123152266-123290786	11q24.1	495	138521	0	0	hsa-piR-1510, hsa-piR-1513, hsa-piR-1513, hsa-piR-15181, hsa-piR-15181, hsa-piR-15182, hsa-piR-15182, hsa-piR-20108, hsa-piR-20116, hsa-piR-20116, hsa-piR-20117, hsa-piR-20117, hsa-piR-20118, hsa-piR-20792, hsa-piR-20792, hsa-piR-22269, hsa-piR-23197, hsa-piR-23197, hsa-piR-26918, hsa-piR-28117, hsa-piR-28117, hsa-piR-32002, hsa-piR-32652, hsa-piR-32652, hsa-piR-8920
chr11:123288377-123289162	chr11:123152266-123290786	11q24.1	495	138521	0	0	hsa-piR-1510, hsa-piR-1513, hsa-piR-1513, hsa-piR-15181, hsa-piR-15181, hsa-piR-15182, hsa-piR-15182, hsa-piR-20108, hsa-piR-20116, hsa-piR-20116, hsa-piR-20117, hsa-piR-20117, hsa-piR-20118, hsa-piR-20792, hsa-piR-20792, hsa-piR-22269, hsa-piR-23197, hsa-piR-23197, hsa-piR-26918, hsa-piR-28117, hsa-piR-28117, hsa-piR-32002, hsa-piR-32652, hsa-piR-32652, hsa-piR-8920
chr11:58314377-58325065	chr11:58312863-58329442	11q12.1	495	16580	0	0.20202	hsa-piR-20792, hsa-piR-23197, hsa-piR-31364, hsa-piR-32002
chr11:58307054-58314377	chr11:58292600-58310415	11q12.1	495	17816	0	0.606061	hsa-piR-10185, hsa-piR-12263, hsa-piR-20792, hsa-piR-22269, hsa-piR-22273, hsa-piR-30374, hsa-piR-32002, hsa-piR-32723
chr11:58307054-58314377	chr11:58312863-58329442	11q12.1	495	16580	0	0.20202	hsa-piR-20792, hsa-piR-23197, hsa-piR-31364, hsa-piR-32002
chr11:58302873-58307054	chr11:58292600-58310415	11q12.1	495	17816	0	0.606061	hsa-piR-10185, hsa-piR-12263, hsa-piR-20792, hsa-piR-22269, hsa-piR-22273, hsa-piR-30374, hsa-piR-32002, hsa-piR-32723
chr11:67479136-67486830	chr11:67486830-67509011	11q13.2	495	22182	5.45455	0.20202	hsa-piR-12190, hsa-piR-14944, hsa-piR-20792, hsa-piR-23197, hsa-piR-28890
chr11:67479136-67486830	chr11:67479136-67486830	11q13.2	495	7695	4.64646	0.20202	hsa-piR-27696
chr11:67479136-67486830	chr11:67475613-67479136	11q13.2	495	3524	2.62626	0.20202	hsa-piR-5082
chr11:67486830-67494523	chr11:67486830-67509011	11q13.2	495	22182	5.45455	0.20202	hsa-piR-12190, hsa-piR-14944, hsa-piR-20792, hsa-piR-23197, hsa-piR-28890
chr11:67486830-67494523	chr11:67479136-67486830	11q13.2	495	7695	4.64646	0.20202	hsa-piR-27696
chr11:67494523-67499925	chr11:67486830-67509011	11q13.2	495	22182	5.45455	0.20202	hsa-piR-12190, hsa-piR-14944, hsa-piR-20792, hsa-piR-23197, hsa-piR-28890
chr11:67502641-67505526	chr11:67486830-67509011	11q13.2	495	22182	5.45455	0.20202	hsa-piR-12190, hsa-piR-14944, hsa-piR-20792, hsa-piR-23197, hsa-piR-28890
chr11:48723101-48729030	chr11:48723101-48729030	11p11.2	495	5930	10.303	6.66667	hsa-piR-2086
chr11:48723101-48729030	chr11:48729030-48733864	11p11.2	495	4835	6.66667	8.68687	hsa-piR-16407, hsa-piR-16408
chr11:48704266-48707785	chr11:48704266-48707785	11p11.2	495	3520	2.42424	3.0303	hsa-piR-9187
chr11:48704266-48707785	chr11:48702625-48704266	11p11.2	495	1642	1.41414	3.23232	hsa-piR-10185, hsa-piR-23839
chr11:48702625-48704266	chr11:48704266-48707785	11p11.2	495	3520	2.42424	3.0303	hsa-piR-9187
chr11:48702625-48704266	chr11:48702625-48704266	11p11.2	495	1642	1.41414	3.23232	hsa-piR-10185, hsa-piR-23839
chr11:48702625-48704266	chr11:48688752-48702625	11p11.2	495	13874	1.0101	3.23232	hsa-piR-2086
chr11:48688752-48702625	chr11:48702625-48704266	11p11.2	495	1642	1.41414	3.23232	hsa-piR-10185, hsa-piR-23839
chr11:48688752-48702625	chr11:48688752-48702625	11p11.2	495	13874	1.0101	3.23232	hsa-piR-2086
chr11:67670466-67678458	chr11:67639233-67713571	11q13.2	495	74339	3.63636	0	hsa-piR-11982, hsa-piR-12190, hsa-piR-13413, hsa-piR-13420, hsa-piR-1513, hsa-piR-15181, hsa-piR-1954, hsa-piR-20792, hsa-piR-20792, hsa-piR-22269, hsa-piR-23197, hsa-piR-23197, hsa-piR-23839, hsa-piR-25513, hsa-piR-26918, hsa-piR-31880, hsa-piR-32635, hsa-piR-8045
chr11:67678458-67688586	chr11:67639233-67713571	11q13.2	495	74339	3.63636	0	hsa-piR-11982, hsa-piR-12190, hsa-piR-13413, hsa-piR-13420, hsa-piR-1513, hsa-piR-15181, hsa-piR-1954, hsa-piR-20792, hsa-piR-20792, hsa-piR-22269, hsa-piR-23197, hsa-piR-23197, hsa-piR-23839, hsa-piR-25513, hsa-piR-26918, hsa-piR-31880, hsa-piR-32635, hsa-piR-8045
chr11:67688586-67699202	chr11:67639233-67713571	11q13.2	495	74339	3.63636	0	hsa-piR-11982, hsa-piR-12190, hsa-piR-13413, hsa-piR-13420, hsa-piR-1513, hsa-piR-15181, hsa-piR-1954, hsa-piR-20792, hsa-piR-20792, hsa-piR-22269, hsa-piR-23197, hsa-piR-23197, hsa-piR-23839, hsa-piR-25513, hsa-piR-26918, hsa-piR-31880, hsa-piR-32635, hsa-piR-8045
chr11:67709616-67722498	chr11:67639233-67713571	11q13.2	495	74339	3.63636	0	hsa-piR-11982, hsa-piR-12190, hsa-piR-13413, hsa-piR-13420, hsa-piR-1513, hsa-piR-15181, hsa-piR-1954, hsa-piR-20792, hsa-piR-20792, hsa-piR-22269, hsa-piR-23197, hsa-piR-23197, hsa-piR-23839, hsa-piR-25513, hsa-piR-26918, hsa-piR-31880, hsa-piR-32635, hsa-piR-8045
chr11:67709616-67722498	chr11:67713571-67727742	11q13.2	495	14172	3.0303	0	hsa-piR-10997, hsa-piR-12263, hsa-piR-16585, hsa-piR-20792, hsa-piR-32002, hsa-piR-6946
chr11:107334828-107337968	chr11:107331702-107337968	11q22.3	495	6267	26.0606	0	hsa-piR-22273
chr11:6108029-6116474	chr11:6108029-6121370	11p15.4	495	13342	0	19.3939	hsa-piR-10185, hsa-piR-23839, hsa-piR-3501
chr11:125839955-125845120	chr11:125835859-125881011	11q24.2	495	45153	0	0	hsa-piR-12190, hsa-piR-1510, hsa-piR-15181, hsa-piR-15183, hsa-piR-17154, hsa-piR-20108, hsa-piR-20436, hsa-piR-20436, hsa-piR-20792, hsa-piR-22269, hsa-piR-23197, hsa-piR-23197, hsa-piR-23839, hsa-piR-32002, hsa-piR-8920
chr11:55408766-55411510	chr11:55408766-55411510	11q11	495	2745	22.6263	26.4646	hsa-piR-20792
chr11:55386591-55390046	chr11:55386591-55390046	11q11	495	3456	23.0303	26.6667	hsa-piR-23839, hsa-piR-9187
chr11:55377280-55379608	chr11:55377280-55379608	11q11	495	2329	18.7879	36.3636	hsa-piR-22269
chr11:4974596-4975419	chr11:4974596-4975419	11p15.4	495	824	33.3333	14.3434	hsa-piR-8920
chr11:71441620-71443274	chr11:71430529-71441620	11q13.4	495	11092	6.66667	0	hsa-piR-10529, hsa-piR-2086, hsa-piR-22273, hsa-piR-23839, hsa-piR-29994
chr11:71441620-71443274	chr11:71441620-71449639	11q13.4	495	8020	6.26263	0	hsa-piR-10926, hsa-piR-10927, hsa-piR-23197, hsa-piR-30603, hsa-piR-3381
chr11:71437538-71440572	chr11:71430529-71441620	11q13.4	495	11092	6.66667	0	hsa-piR-10529, hsa-piR-2086, hsa-piR-22273, hsa-piR-23839, hsa-piR-29994
chr11:71430529-71437538	chr11:71430529-71441620	11q13.4	495	11092	6.66667	0	hsa-piR-10529, hsa-piR-2086, hsa-piR-22273, hsa-piR-23839, hsa-piR-29994
chr11:117686982-117696851	chr11:117686982-117697720	11q23.3	495	10739	6.46465	0	hsa-piR-32002
chr11:14290463-14292125	chr11:14272578-14333482	11p15.2	495	60905	0	0.20202	hsa-piR-15181, hsa-piR-15182, hsa-piR-20116, hsa-piR-20117, hsa-piR-20118, hsa-piR-20436, hsa-piR-20792, hsa-piR-22269, hsa-piR-23197, hsa-piR-23197, hsa-piR-26918, hsa-piR-28117, hsa-piR-32652, hsa-piR-18867
chr11:82053546-82058087	chr11:82044101-82063893	11q14.1	495	19793	0	1.21212	hsa-piR-2086, hsa-piR-23839, hsa-piR-29994
chr11:82063893-82067773	chr11:82063893-82071493	11q14.1	495	7601	0	1.81818	hsa-piR-23839, hsa-piR-32723
chr11:82063893-82067773	chr11:82044101-82063893	11q14.1	495	19793	0	1.21212	hsa-piR-2086, hsa-piR-23839, hsa-piR-29994
chr11:1928790-1936573	chr11:1928790-1936573	11p15.5	495	7784	40.6061	0	hsa-piR-1513, hsa-piR-15183, hsa-piR-23197
chr11:1642965-1644672	chr11:1638330-1645435	11p15.5	495	7106	18.3838	1.81818	hsa-piR-22269
chr11:442866-447789	chr11:253526-652848	11p15.5	495	399323	23.2323	0	hsa-piR-10324, hsa-piR-11195, hsa-piR-12190, hsa-piR-12190, hsa-piR-12263, hsa-piR-12263, hsa-piR-13522, hsa-piR-1513, hsa-piR-15181, hsa-piR-15181, hsa-piR-15182, hsa-piR-15182, hsa-piR-15183, hsa-piR-18867, hsa-piR-18867, hsa-piR-20108, hsa-piR-20116, hsa-piR-20116, hsa-piR-20117, hsa-piR-20117, hsa-piR-20118, hsa-piR-20119, hsa-piR-20436, hsa-piR-20792, hsa-piR-20792, hsa-piR-22269, hsa-piR-22…
chr11:432154-438954	chr11:253526-652848	11p15.5	495	399323	23.2323	0	hsa-piR-10324, hsa-piR-11195, hsa-piR-12190, hsa-piR-12190, hsa-piR-12263, hsa-piR-12263, hsa-piR-13522, hsa-piR-1513, hsa-piR-15181, hsa-piR-15181, hsa-piR-15182, hsa-piR-15182, hsa-piR-15183, hsa-piR-18867, hsa-piR-18867, hsa-piR-20108, hsa-piR-20116, hsa-piR-20116, hsa-piR-20117, hsa-piR-20117, hsa-piR-20118, hsa-piR-20119, hsa-piR-20436, hsa-piR-20792, hsa-piR-20792, hsa-piR-22269, hsa-piR-22…
chr11:394130-427809	chr11:253526-652848	11p15.5	495	399323	23.2323	0	hsa-piR-10324, hsa-piR-11195, hsa-piR-12190, hsa-piR-12190, hsa-piR-12263, hsa-piR-12263, hsa-piR-13522, hsa-piR-1513, hsa-piR-15181, hsa-piR-15181, hsa-piR-15182, hsa-piR-15182, hsa-piR-15183, hsa-piR-18867, hsa-piR-18867, hsa-piR-20108, hsa-piR-20116, hsa-piR-20116, hsa-piR-20117, hsa-piR-20117, hsa-piR-20118, hsa-piR-20119, hsa-piR-20436, hsa-piR-20792, hsa-piR-20792, hsa-piR-22269, hsa-piR-22…
chr11:383899-394130	chr11:253526-652848	11p15.5	495	399323	23.2323	0	hsa-piR-10324, hsa-piR-11195, hsa-piR-12190, hsa-piR-12190, hsa-piR-12263, hsa-piR-12263, hsa-piR-13522, hsa-piR-1513, hsa-piR-15181, hsa-piR-15181, hsa-piR-15182, hsa-piR-15182, hsa-piR-15183, hsa-piR-18867, hsa-piR-18867, hsa-piR-20108, hsa-piR-20116, hsa-piR-20116, hsa-piR-20117, hsa-piR-20117, hsa-piR-20118, hsa-piR-20119, hsa-piR-20436, hsa-piR-20792, hsa-piR-20792, hsa-piR-22269, hsa-piR-22…
chr11:366924-378184	chr11:253526-652848	11p15.5	495	399323	23.2323	0	hsa-piR-10324, hsa-piR-11195, hsa-piR-12190, hsa-piR-12190, hsa-piR-12263, hsa-piR-12263, hsa-piR-13522, hsa-piR-1513, hsa-piR-15181, hsa-piR-15181, hsa-piR-15182, hsa-piR-15182, hsa-piR-15183, hsa-piR-18867, hsa-piR-18867, hsa-piR-20108, hsa-piR-20116, hsa-piR-20116, hsa-piR-20117, hsa-piR-20117, hsa-piR-20118, hsa-piR-20119, hsa-piR-20436, hsa-piR-20792, hsa-piR-20792, hsa-piR-22269, hsa-piR-22…
chr11:356820-364946	chr11:253526-652848	11p15.5	495	399323	23.2323	0	hsa-piR-10324, hsa-piR-11195, hsa-piR-12190, hsa-piR-12190, hsa-piR-12263, hsa-piR-12263, hsa-piR-13522, hsa-piR-1513, hsa-piR-15181, hsa-piR-15181, hsa-piR-15182, hsa-piR-15182, hsa-piR-15183, hsa-piR-18867, hsa-piR-18867, hsa-piR-20108, hsa-piR-20116, hsa-piR-20116, hsa-piR-20117, hsa-piR-20117, hsa-piR-20118, hsa-piR-20119, hsa-piR-20436, hsa-piR-20792, hsa-piR-20792, hsa-piR-22269, hsa-piR-22…
chr11:18966534-18970726	chr11:18966534-18970726	11p15.1	495	4193	3.63636	5.25253	hsa-piR-22269
chr11:34711411-34716380	chr11:34706408-34926892	11p13	495	220485	0	0	hsa-piR-10185, hsa-piR-10369, hsa-piR-11298, hsa-piR-12263, hsa-piR-15181, hsa-piR-20152, hsa-piR-20437, hsa-piR-20792, hsa-piR-20792, hsa-piR-22269, hsa-piR-22269, hsa-piR-23197, hsa-piR-23197, hsa-piR-23408, hsa-piR-23839, hsa-piR-25556, hsa-piR-29048, hsa-piR-29994, hsa-piR-29994, hsa-piR-30603, hsa-piR-31363, hsa-piR-31880, hsa-piR-32002, hsa-piR-32635, hsa-piR-32704, hsa-piR-3501, hsa-piR-53…
chr11:34707067-34711411	chr11:34706408-34926892	11p13	495	220485	0	0	hsa-piR-10185, hsa-piR-10369, hsa-piR-11298, hsa-piR-12263, hsa-piR-15181, hsa-piR-20152, hsa-piR-20437, hsa-piR-20792, hsa-piR-20792, hsa-piR-22269, hsa-piR-22269, hsa-piR-23197, hsa-piR-23197, hsa-piR-23408, hsa-piR-23839, hsa-piR-25556, hsa-piR-29048, hsa-piR-29994, hsa-piR-29994, hsa-piR-30603, hsa-piR-31363, hsa-piR-31880, hsa-piR-32002, hsa-piR-32635, hsa-piR-32704, hsa-piR-3501, hsa-piR-53…
chr11:21515087-21521636	chr11:21503479-21551157	11p15.1	495	47679	0	0	hsa-piR-20115, hsa-piR-23780, hsa-piR-23839, hsa-piR-23839, hsa-piR-28117, hsa-piR-3501
chr11:21524368-21526304	chr11:21503479-21551157	11p15.1	495	47679	0	0	hsa-piR-20115, hsa-piR-23780, hsa-piR-23839, hsa-piR-23839, hsa-piR-28117, hsa-piR-3501
chr11:134925440-134926102	chr11:134921842-134944771	11q25	495	22930	0.606061	0.20202	hsa-piR-22269, hsa-piR-23839
chr11:134931627-134944771	chr11:134921842-134944771	11q25	495	22930	0.606061	0.20202	hsa-piR-22269, hsa-piR-23839
chr11:89818457-89825322	chr11:89818457-89825322	11q14.3	495	6866	0	2.0202	hsa-piR-23839, hsa-piR-31880, hsa-piR-32635, hsa-piR-3501
chr11:89818457-89825322	chr11:89825322-89832054	11q14.3	495	6733	0	1.0101	hsa-piR-20152, hsa-piR-23408, hsa-piR-25556, hsa-piR-9187
chr11:89825322-89832054	chr11:89818457-89825322	11q14.3	495	6866	0	2.0202	hsa-piR-23839, hsa-piR-31880, hsa-piR-32635, hsa-piR-3501
chr11:89825322-89832054	chr11:89825322-89832054	11q14.3	495	6733	0	1.0101	hsa-piR-20152, hsa-piR-23408, hsa-piR-25556, hsa-piR-9187
chr11:29420351-29423423	chr11:29366861-29475381	11p14.1	495	108521	0	0	hsa-piR-10185, hsa-piR-10185, hsa-piR-11298, hsa-piR-15183, hsa-piR-20152, hsa-piR-20436, hsa-piR-20792, hsa-piR-2086, hsa-piR-23197, hsa-piR-23839, hsa-piR-23839, hsa-piR-25077, hsa-piR-25556, hsa-piR-29994, hsa-piR-32002, hsa-piR-32723
chr12:98389065-98391994	chr12:98391994-98405215	12q23.1	495	13222	0.808081	0	hsa-piR-15181, hsa-piR-15181, hsa-piR-15182, hsa-piR-20792
chr12:56478407-56479742	chr12:56477912-56481160	12q13.2	495	3249	3.23232	0	hsa-piR-15181, hsa-piR-20116, hsa-piR-20117, hsa-piR-22269, hsa-piR-23197, hsa-piR-28117, hsa-piR-32652
chr12:55862403-55870778	chr12:55870778-55896916	12q13.2	495	26139	0	0.20202	hsa-piR-10749, hsa-piR-10750, hsa-piR-11298, hsa-piR-1138, hsa-piR-11708, hsa-piR-16407, hsa-piR-16408, hsa-piR-17740, hsa-piR-18257, hsa-piR-18337, hsa-piR-18624, hsa-piR-18625, hsa-piR-18626, hsa-piR-18998, hsa-piR-19735, hsa-piR-20152, hsa-piR-23839, hsa-piR-25004, hsa-piR-29048, hsa-piR-29994, hsa-piR-31510, hsa-piR-32501, hsa-piR-3501, hsa-piR-5075, hsa-piR-5384, hsa-piR-7374, hsa-piR-9187
chr12:55862403-55870778	chr12:55862149-55870778	12q13.2	495	8630	0	0	hsa-piR-15183
chr12:121554545-121561011	chr12:121488310-121603662	12q24.31	495	115353	0	0.20202	hsa-piR-10285, hsa-piR-10649, hsa-piR-1067, hsa-piR-10789, hsa-piR-11127, hsa-piR-11681, hsa-piR-11733, hsa-piR-11861, hsa-piR-12194, hsa-piR-12263, hsa-piR-12263, hsa-piR-13105, hsa-piR-13111, hsa-piR-13413, hsa-piR-1416, hsa-piR-1446, hsa-piR-14462, hsa-piR-14678, hsa-piR-14759, hsa-piR-15181, hsa-piR-15181, hsa-piR-15182, hsa-piR-15183, hsa-piR-1565, hsa-piR-15789, hsa-piR-16053, hsa-piR-16407…
chr12:128272761-128273346	chr12:128261208-128274764	12q24.32	495	13557	0.606061	0	hsa-piR-23197
chr12:112933604-112939970	chr12:112927106-112939970	12q24.13	495	12865	0	11.1111	hsa-piR-12263, hsa-piR-15183, hsa-piR-20116, hsa-piR-20119, hsa-piR-23197, hsa-piR-23197, hsa-piR-28117, hsa-piR-32002, hsa-piR-32652
chr12:128056265-128060966	chr12:128053587-128222410	12q24.32	495	168824	0	0	hsa-piR-1513, hsa-piR-1513, hsa-piR-15181, hsa-piR-15181, hsa-piR-15182, hsa-piR-15182, hsa-piR-15183, hsa-piR-1822, hsa-piR-20108, hsa-piR-20116, hsa-piR-20119, hsa-piR-20792, hsa-piR-20792, hsa-piR-22269, hsa-piR-23197, hsa-piR-23197, hsa-piR-28117, hsa-piR-30603, hsa-piR-30621, hsa-piR-32002, hsa-piR-32002, hsa-piR-32652, hsa-piR-3381, hsa-piR-8920
chr12:128050250-128051855	chr12:128044264-128053587	12q24.32	495	9324	0	0.20202	hsa-piR-10185
chr12:116237084-116238712	chr12:116238712-116240535	12q24.21	495	1824	7.07071	1.0101	hsa-piR-20792
chr12:116237084-116238712	chr12:116236950-116238712	12q24.21	495	1763	7.07071	0.40404	hsa-piR-23197
chr12:116238712-116240535	chr12:116238712-116240535	12q24.21	495	1824	7.07071	1.0101	hsa-piR-20792
chr12:116238712-116240535	chr12:116236950-116238712	12q24.21	495	1763	7.07071	0.40404	hsa-piR-23197
chr12:25362836-25364767	chr12:25362533-25364767	12p12.1	495	2235	0.40404	0.20202	hsa-piR-1513, hsa-piR-15183
chr12:133002123-133003665	chr12:132937404-133002123	12q24.33	495	64720	11.3131	0	hsa-piR-12263, hsa-piR-20792, hsa-piR-23197, hsa-piR-26918, hsa-piR-30603, hsa-piR-30603
chr12:133002123-133003665	chr12:133002123-133003665	12q24.33	495	1543	10.9091	0	hsa-piR-23323
chr12:133007131-133013122	chr12:133005625-133154940	12q24.33	495	149316	10.5051	0	hsa-piR-11709, hsa-piR-13522, hsa-piR-15181, hsa-piR-15182, hsa-piR-20116, hsa-piR-20117, hsa-piR-20792, hsa-piR-20792, hsa-piR-22269, hsa-piR-22269, hsa-piR-23197, hsa-piR-23197, hsa-piR-26918, hsa-piR-28117, hsa-piR-30603, hsa-piR-32002, hsa-piR-32652, hsa-piR-6854, hsa-piR-8735
chr12:133596927-133600953	chr12:133596915-133605772	12q24.33	495	8858	17.3737	0.20202	hsa-piR-15181, hsa-piR-15183, hsa-piR-20116, hsa-piR-20117, hsa-piR-20119, hsa-piR-20792, hsa-piR-23197, hsa-piR-28117, hsa-piR-32652, hsa-piR-6854
chr12:133600953-133605772	chr12:133596915-133605772	12q24.33	495	8858	17.3737	0.20202	hsa-piR-15181, hsa-piR-15183, hsa-piR-20116, hsa-piR-20117, hsa-piR-20119, hsa-piR-20792, hsa-piR-23197, hsa-piR-28117, hsa-piR-32652, hsa-piR-6854
chr12:133600953-133605772	chr12:133605772-133610350	12q24.33	495	4579	17.1717	0.20202	hsa-piR-23197, hsa-piR-32002
chr12:133605772-133610350	chr12:133596915-133605772	12q24.33	495	8858	17.3737	0.20202	hsa-piR-15181, hsa-piR-15183, hsa-piR-20116, hsa-piR-20117, hsa-piR-20119, hsa-piR-20792, hsa-piR-23197, hsa-piR-28117, hsa-piR-32652, hsa-piR-6854
chr12:133605772-133610350	chr12:133605772-133610350	12q24.33	495	4579	17.1717	0.20202	hsa-piR-23197, hsa-piR-32002
chr12:133605772-133610350	chr12:133610350-133614919	12q24.33	495	4570	16.7677	0.20202	hsa-piR-1513, hsa-piR-20116, hsa-piR-20119, hsa-piR-28117, hsa-piR-32652
chr12:133610350-133614919	chr12:133605772-133610350	12q24.33	495	4579	17.1717	0.20202	hsa-piR-23197, hsa-piR-32002
chr12:133610350-133614919	chr12:133610350-133614919	12q24.33	495	4570	16.7677	0.20202	hsa-piR-1513, hsa-piR-20116, hsa-piR-20119, hsa-piR-28117, hsa-piR-32652
chr12:33297225-33300598	chr12:33297225-33300598	12p11.21 - 12p11.1	495	3374	0.40404	7.67677	hsa-piR-18924, hsa-piR-20171, hsa-piR-2086, hsa-piR-22273, hsa-piR-31363
chr12:33297225-33300598	chr12:33294652-33297225	12p11.21	495	2574	0.20202	3.0303	hsa-piR-10185
chr12:104972727-104978932	chr12:104946595-105208097	12q23.3	495	261503	0	0	hsa-piR-11533, hsa-piR-13413, hsa-piR-1513, hsa-piR-15181, hsa-piR-15181, hsa-piR-15182, hsa-piR-15182, hsa-piR-16147, hsa-piR-18867, hsa-piR-18867, hsa-piR-20111, hsa-piR-20116, hsa-piR-20116, hsa-piR-20117, hsa-piR-20117, hsa-piR-20118, hsa-piR-20119, hsa-piR-20792, hsa-piR-20792, hsa-piR-2086, hsa-piR-22269, hsa-piR-22269, hsa-piR-23197, hsa-piR-23197, hsa-piR-23839, hsa-piR-23839, hsa-piR-264…
chr12:34242009-34243470	chr12:34235757-34243470	12p11.1	495	7714	0.20202	60.8081	hsa-piR-10185, hsa-piR-10529, hsa-piR-2086
chr12:34463432-34469449	chr12:34463432-34466606	12p11.1	495	3175	75.9596	0	hsa-piR-9138
chr12:34463432-34469449	chr12:34462083-34463432	12p11.1	495	1350	73.1313	0	hsa-piR-10789, hsa-piR-27586, hsa-piR-27587, hsa-piR-30941
chr12:34558449-34568009	chr12:34558449-34568009	12p11.1	495	9561	66.4646	0.20202	hsa-piR-28344
chr12:34761123-34766986	chr12:34761123-34819350	12p11.1	495	58228	31.1111	0.40404	hsa-piR-11298, hsa-piR-14301, hsa-piR-20152, hsa-piR-22273, hsa-piR-22273, hsa-piR-23839, hsa-piR-29994, hsa-piR-9187
chr12:81983720-81988636	chr12:81910530-82004477	12q21.31	495	93948	0	0	hsa-piR-20792, hsa-piR-22269, hsa-piR-22269, hsa-piR-23197, hsa-piR-28610, hsa-piR-32002
chr12:41805269-41808806	chr12:41805269-41809062	12q12	495	3794	3.83838	0	hsa-piR-15181, hsa-piR-15182, hsa-piR-20792
chr12:65438264-65443333	chr12:65432848-65448750	12q14.3	495	15903	0	0.20202	hsa-piR-20792
chr12:87277037-87290786	chr12:87253110-87348535	12q21.32	495	95426	0	0	hsa-piR-10185, hsa-piR-12263, hsa-piR-19375, hsa-piR-20792, hsa-piR-20792, hsa-piR-22269, hsa-piR-23197, hsa-piR-23197, hsa-piR-28792, hsa-piR-29454, hsa-piR-29589, hsa-piR-29678, hsa-piR-32002, hsa-piR-32002, hsa-piR-3221
chr12:87272064-87277037	chr12:87253110-87348535	12q21.32	495	95426	0	0	hsa-piR-10185, hsa-piR-12263, hsa-piR-19375, hsa-piR-20792, hsa-piR-20792, hsa-piR-22269, hsa-piR-23197, hsa-piR-23197, hsa-piR-28792, hsa-piR-29454, hsa-piR-29589, hsa-piR-29678, hsa-piR-32002, hsa-piR-32002, hsa-piR-3221
chr12:18394481-18402999	chr12:18388696-18394481	12p12.3	495	5786	3.63636	0	hsa-piR-20792, hsa-piR-2086, hsa-piR-22269, hsa-piR-23197
chr12:18394481-18402999	chr12:18394481-18411671	12p12.3	495	17191	0.808081	0	hsa-piR-20792, hsa-piR-23197
chr12:18388827-18394481	chr12:18388696-18394481	12p12.3	495	5786	3.63636	0	hsa-piR-20792, hsa-piR-2086, hsa-piR-22269, hsa-piR-23197
chr12:18388827-18394481	chr12:18394481-18411671	12p12.3	495	17191	0.808081	0	hsa-piR-20792, hsa-piR-23197
chr12:40745646-40748865	chr12:40690344-40766863	12q12	495	76520	0	0	hsa-piR-13284, hsa-piR-1408, hsa-piR-1513, hsa-piR-15181, hsa-piR-15182, hsa-piR-15183, hsa-piR-16407, hsa-piR-16408, hsa-piR-18626, hsa-piR-18631, hsa-piR-18632, hsa-piR-19735, hsa-piR-20792, hsa-piR-21132, hsa-piR-21875, hsa-piR-22269, hsa-piR-4676, hsa-piR-5075, hsa-piR-5559, hsa-piR-8638, hsa-piR-8920
chr12:40741572-40742037	chr12:40690344-40766863	12q12	495	76520	0	0	hsa-piR-13284, hsa-piR-1408, hsa-piR-1513, hsa-piR-15181, hsa-piR-15182, hsa-piR-15183, hsa-piR-16407, hsa-piR-16408, hsa-piR-18626, hsa-piR-18631, hsa-piR-18632, hsa-piR-19735, hsa-piR-20792, hsa-piR-21132, hsa-piR-21875, hsa-piR-22269, hsa-piR-4676, hsa-piR-5075, hsa-piR-5559, hsa-piR-8638, hsa-piR-8920
chr12:37979806-37985183	chr12:37979806-38000313	12q11	495	20508	31.1111	0.606061	hsa-piR-8920
chr12:38043748-38053188	chr12:38043748-38053597	12q11	495	9850	31.1111	1.0101	hsa-piR-21784
chr12:38054155-38063128	chr12:38063128-38072248	12q11	495	9121	30.9091	3.43434	hsa-piR-21784
chr12:38054155-38063128	chr12:38054155-38063128	12q11	495	8974	30.9091	3.23232	hsa-piR-11298, hsa-piR-20152, hsa-piR-21284, hsa-piR-22273, hsa-piR-29994, hsa-piR-30584, hsa-piR-9187
chr12:38063128-38072158	chr12:38063128-38072248	12q11	495	9121	30.9091	3.43434	hsa-piR-21784
chr12:38063128-38072158	chr12:38054155-38063128	12q11	495	8974	30.9091	3.23232	hsa-piR-11298, hsa-piR-20152, hsa-piR-21284, hsa-piR-22273, hsa-piR-29994, hsa-piR-30584, hsa-piR-9187
chr12:38076883-38081281	chr12:38072469-38081282	12q11	495	8814	30.9091	3.43434	hsa-piR-11298, hsa-piR-23839, hsa-piR-25556, hsa-piR-3501, hsa-piR-9187
chr12:38081282-38092844	chr12:38072469-38081282	12q11	495	8814	30.9091	3.43434	hsa-piR-11298, hsa-piR-23839, hsa-piR-25556, hsa-piR-3501, hsa-piR-9187
chr12:38081282-38092844	chr12:38081282-38092844	12q11	495	11563	30.9091	3.23232	hsa-piR-10185
chr12:38108018-38134752	chr12:38108018-38134752	12q11	495	26735	29.697	3.43434	hsa-piR-15237, hsa-piR-21784
chr12:38108018-38134752	chr12:38134752-38161966	12q11	495	27215	29.899	3.23232	hsa-piR-21784, hsa-piR-22273, hsa-piR-23839, hsa-piR-2452, hsa-piR-29994, hsa-piR-3501
chr12:38134752-38161966	chr12:38108018-38134752	12q11	495	26735	29.697	3.43434	hsa-piR-15237, hsa-piR-21784
chr12:38134752-38161966	chr12:38134752-38161966	12q11	495	27215	29.899	3.23232	hsa-piR-21784, hsa-piR-22273, hsa-piR-23839, hsa-piR-2452, hsa-piR-29994, hsa-piR-3501
chr12:38134752-38161966	chr12:38161966-38176833	12q11	495	14868	28.8889	3.23232	hsa-piR-21784, hsa-piR-23839, hsa-piR-3501
chr12:38166829-38176833	chr12:38161966-38176833	12q11	495	14868	28.8889	3.23232	hsa-piR-21784, hsa-piR-23839, hsa-piR-3501
chr12:38166829-38176833	chr12:38176833-38184619	12q11	495	7787	25.8586	3.23232	hsa-piR-12263, hsa-piR-20792, hsa-piR-21284, hsa-piR-22269, hsa-piR-23197
chr12:85617109-85622637	chr12:85615183-85638280	12q21.31	495	23098	0	0.606061	hsa-piR-15183, hsa-piR-20792, hsa-piR-23197, hsa-piR-23839, hsa-piR-23839, hsa-piR-32723
chr12:85622637-85630543	chr12:85615183-85638280	12q21.31	495	23098	0	0.606061	hsa-piR-15183, hsa-piR-20792, hsa-piR-23197, hsa-piR-23839, hsa-piR-23839, hsa-piR-32723
chr12:85655374-85657277	chr12:85655374-85661673	12q21.31	495	6300	0.808081	0	hsa-piR-20436
chr12:85630543-85634857	chr12:85615183-85638280	12q21.31	495	23098	0	0.606061	hsa-piR-15183, hsa-piR-20792, hsa-piR-23197, hsa-piR-23839, hsa-piR-23839, hsa-piR-32723
chr12:13093332-13109671	chr12:13072541-13129895	12p13.1	495	57355	0.20202	0	hsa-piR-15181, hsa-piR-15181, hsa-piR-15182, hsa-piR-15182, hsa-piR-18867, hsa-piR-20116, hsa-piR-20117, hsa-piR-20118, hsa-piR-20436, hsa-piR-20792, hsa-piR-20792, hsa-piR-23197, hsa-piR-23197, hsa-piR-28117, hsa-piR-32652, hsa-piR-6854, hsa-piR-8920
chr12:10678472-10684644	chr12:10668741-10695262	12p13.2	495	26522	0	0.40404	hsa-piR-10185, hsa-piR-11298, hsa-piR-1513, hsa-piR-20108, hsa-piR-23839, hsa-piR-25556, hsa-piR-29994, hsa-piR-3501
chr12:8582906-8589783	chr12:8582906-8589783	12p13.31	495	6878	28.4848	0	hsa-piR-12190, hsa-piR-23197, hsa-piR-27696
chr12:8571074-8574584	chr12:8571074-8574584	12p13.31	495	3511	30.101	0.40404	hsa-piR-14944
chr12:8565121-8567616	chr12:8561049-8567631	12p13.31	495	6583	36.9697	0.40404	hsa-piR-12190, hsa-piR-27696
chr12:8562534-8565121	chr12:8561049-8567631	12p13.31	495	6583	36.9697	0.40404	hsa-piR-12190, hsa-piR-27696
chr12:8514148-8518512	chr12:8512070-8522299	12p13.31	495	10230	9.29293	0	hsa-piR-22269, hsa-piR-25921, hsa-piR-30603
chr12:8507213-8514148	chr12:8506963-8512070	12p13.31	495	5108	9.29293	0.20202	hsa-piR-3171
chr12:8507213-8514148	chr12:8512070-8522299	12p13.31	495	10230	9.29293	0	hsa-piR-22269, hsa-piR-25921, hsa-piR-30603
chr12:8505308-8506113	chr12:8491071-8506113	12p13.31	495	15043	9.49495	0.40404	hsa-piR-1513, hsa-piR-1513, hsa-piR-1954, hsa-piR-22269, hsa-piR-23197, hsa-piR-25513, hsa-piR-26918
chr12:8494292-8505308	chr12:8491071-8506113	12p13.31	495	15043	9.49495	0.40404	hsa-piR-1513, hsa-piR-1513, hsa-piR-1954, hsa-piR-22269, hsa-piR-23197, hsa-piR-25513, hsa-piR-26918
chr12:8457179-8463338	chr12:8461301-8485074	12p13.31	495	23774	9.89899	0	hsa-piR-12190, hsa-piR-13413, hsa-piR-14631, hsa-piR-25907, hsa-piR-26918, hsa-piR-695
chr12:8457179-8463338	chr12:8445698-8461301	12p13.31	495	15604	9.69697	0	hsa-piR-10529, hsa-piR-15181, hsa-piR-20116, hsa-piR-20117, hsa-piR-20118, hsa-piR-22273, hsa-piR-23839, hsa-piR-28117, hsa-piR-29994, hsa-piR-32652
chr12:8453940-8457179	chr12:8445698-8461301	12p13.31	495	15604	9.69697	0	hsa-piR-10529, hsa-piR-15181, hsa-piR-20116, hsa-piR-20117, hsa-piR-20118, hsa-piR-22273, hsa-piR-23839, hsa-piR-28117, hsa-piR-29994, hsa-piR-32652
chr12:8445698-8453940	chr12:8445698-8461301	12p13.31	495	15604	9.69697	0	hsa-piR-10529, hsa-piR-15181, hsa-piR-20116, hsa-piR-20117, hsa-piR-20118, hsa-piR-22273, hsa-piR-23839, hsa-piR-28117, hsa-piR-29994, hsa-piR-32652
chr12:8445698-8453940	chr12:8436283-8445698	12p13.31	495	9416	9.29293	0	hsa-piR-29678
chr12:8441550-8445698	chr12:8445698-8461301	12p13.31	495	15604	9.69697	0	hsa-piR-10529, hsa-piR-15181, hsa-piR-20116, hsa-piR-20117, hsa-piR-20118, hsa-piR-22273, hsa-piR-23839, hsa-piR-28117, hsa-piR-29994, hsa-piR-32652
chr12:8441550-8445698	chr12:8436283-8445698	12p13.31	495	9416	9.29293	0	hsa-piR-29678
chr12:8433108-8436283	chr12:8436283-8445698	12p13.31	495	9416	9.29293	0	hsa-piR-29678
chr12:8433108-8436283	chr12:8424629-8436283	12p13.31	495	11655	9.09091	0	hsa-piR-12263, hsa-piR-1513, hsa-piR-15181, hsa-piR-15182, hsa-piR-20111, hsa-piR-20792, hsa-piR-20792, hsa-piR-22269, hsa-piR-6086, hsa-piR-6087
chr12:8424629-8433108	chr12:8424629-8436283	12p13.31	495	11655	9.09091	0	hsa-piR-12263, hsa-piR-1513, hsa-piR-15181, hsa-piR-15182, hsa-piR-20111, hsa-piR-20792, hsa-piR-20792, hsa-piR-22269, hsa-piR-6086, hsa-piR-6087
chr12:8424629-8433108	chr12:8418993-8424629	12p13.31	495	5637	8.68687	0	hsa-piR-20116, hsa-piR-20119, hsa-piR-28117, hsa-piR-32652, hsa-piR-8477, hsa-piR-8478, hsa-piR-8479
chr12:8420239-8424629	chr12:8424629-8436283	12p13.31	495	11655	9.09091	0	hsa-piR-12263, hsa-piR-1513, hsa-piR-15181, hsa-piR-15182, hsa-piR-20111, hsa-piR-20792, hsa-piR-20792, hsa-piR-22269, hsa-piR-6086, hsa-piR-6087
chr12:8420239-8424629	chr12:8418993-8424629	12p13.31	495	5637	8.68687	0	hsa-piR-20116, hsa-piR-20119, hsa-piR-28117, hsa-piR-32652, hsa-piR-8477, hsa-piR-8478, hsa-piR-8479
chr12:8403668-8407671	chr12:8405571-8407671	12p13.31	495	2101	8.08081	0	hsa-piR-26918
chr12:8403668-8407671	chr12:8398105-8405571	12p13.31	495	7467	7.07071	0	hsa-piR-20109, hsa-piR-20110
chr12:8398105-8403668	chr12:8394102-8398105	12p13.31	495	4004	7.27273	0	hsa-piR-19750, hsa-piR-3957
chr12:8398105-8403668	chr12:8398105-8405571	12p13.31	495	7467	7.07071	0	hsa-piR-20109, hsa-piR-20110
chr12:8386039-8394102	chr12:8375504-8386039	12p13.31	495	10536	10.7071	0	hsa-piR-15183, hsa-piR-17127
chr12:8386039-8394102	chr12:8386039-8394102	12p13.31	495	8064	9.09091	0	hsa-piR-15181, hsa-piR-15182, hsa-piR-18255, hsa-piR-20116, hsa-piR-20117, hsa-piR-20792, hsa-piR-28117, hsa-piR-32652, hsa-piR-6854
chr12:8386039-8394102	chr12:8394102-8398105	12p13.31	495	4004	7.27273	0	hsa-piR-19750, hsa-piR-3957
chr12:8375504-8386039	chr12:8375504-8386039	12p13.31	495	10536	10.7071	0	hsa-piR-15183, hsa-piR-17127
chr12:8375504-8386039	chr12:8366029-8375504	12p13.31	495	9476	9.29293	0	hsa-piR-15183, hsa-piR-32002
chr12:8375504-8386039	chr12:8386039-8394102	12p13.31	495	8064	9.09091	0	hsa-piR-15181, hsa-piR-15182, hsa-piR-18255, hsa-piR-20116, hsa-piR-20117, hsa-piR-20792, hsa-piR-28117, hsa-piR-32652, hsa-piR-6854
chr12:8367407-8369463	chr12:8366029-8375504	12p13.31	495	9476	9.29293	0	hsa-piR-15183, hsa-piR-32002
chr12:8362383-8363810	chr12:8362383-8363810	12p13.31	495	1428	8.48485	0	hsa-piR-20792, hsa-piR-23197
chr12:8362383-8363810	chr12:8359778-8362383	12p13.31	495	2606	8.28283	0	hsa-piR-2439
chr12:8359778-8362383	chr12:8362383-8363810	12p13.31	495	1428	8.48485	0	hsa-piR-20792, hsa-piR-23197
chr12:8359778-8362383	chr12:8359778-8362383	12p13.31	495	2606	8.28283	0	hsa-piR-2439
chr12:8359778-8362383	chr12:8345284-8359778	12p13.31	495	14495	4.0404	0	hsa-piR-20792
chr12:8352156-8359778	chr12:8359778-8362383	12p13.31	495	2606	8.28283	0	hsa-piR-2439
chr12:8352156-8359778	chr12:8345284-8359778	12p13.31	495	14495	4.0404	0	hsa-piR-20792
chr12:8330154-8339429	chr12:8339429-8345284	12p13.31	495	5856	2.62626	0	hsa-piR-1510, hsa-piR-30373
chr12:8330154-8339429	chr12:8327316-8339429	12p13.31	495	12114	2.0202	0.20202	hsa-piR-1138, hsa-piR-1408, hsa-piR-15181, hsa-piR-16407, hsa-piR-16408, hsa-piR-18257, hsa-piR-18626, hsa-piR-18998, hsa-piR-19735, hsa-piR-25004, hsa-piR-2642, hsa-piR-5075, hsa-piR-7447
chr12:8123568-8127429	chr12:8116982-8123568	12p13.31	495	6587	5.45455	0.808081	hsa-piR-12263, hsa-piR-13420, hsa-piR-20116, hsa-piR-20116, hsa-piR-20117, hsa-piR-20117, hsa-piR-20118, hsa-piR-20792, hsa-piR-20792, hsa-piR-28117, hsa-piR-28117, hsa-piR-32652, hsa-piR-32652
chr12:8123568-8127429	chr12:8123568-8127429	12p13.31	495	3862	4.44444	0.808081	hsa-piR-23197, hsa-piR-30603
chr12:8123568-8127429	chr12:8127429-8132813	12p13.31	495	5385	2.0202	0	hsa-piR-15181, hsa-piR-19013, hsa-piR-20792, hsa-piR-20792, hsa-piR-22269, hsa-piR-23197, hsa-piR-23197, hsa-piR-32002, hsa-piR-7233
chr12:1735477-1737142	chr12:1730006-1745949	12p13.33	495	15944	0.20202	0	hsa-piR-20116, hsa-piR-20119, hsa-piR-20792, hsa-piR-20792, hsa-piR-22269, hsa-piR-23197, hsa-piR-23780, hsa-piR-28117, hsa-piR-30603, hsa-piR-32652, hsa-piR-32002
chr12:1733170-1735477	chr12:1730006-1745949	12p13.33	495	15944	0.20202	0	hsa-piR-20116, hsa-piR-20119, hsa-piR-20792, hsa-piR-20792, hsa-piR-22269, hsa-piR-23197, hsa-piR-23780, hsa-piR-28117, hsa-piR-30603, hsa-piR-32652, hsa-piR-32002
chr12:1730006-1733170	chr12:1730006-1745949	12p13.33	495	15944	0.20202	0	hsa-piR-20116, hsa-piR-20119, hsa-piR-20792, hsa-piR-20792, hsa-piR-22269, hsa-piR-23197, hsa-piR-23780, hsa-piR-28117, hsa-piR-30603, hsa-piR-32652, hsa-piR-32002
chr12:1730006-1733170	chr12:1690728-1730006	12p13.33	495	39279	0	0	hsa-piR-1513, hsa-piR-15181, hsa-piR-15182, hsa-piR-20116, hsa-piR-20119, hsa-piR-20792, hsa-piR-23197, hsa-piR-23374, hsa-piR-32652, hsa-piR-32002
chr12:1729491-1730006	chr12:1730006-1745949	12p13.33	495	15944	0.20202	0	hsa-piR-20116, hsa-piR-20119, hsa-piR-20792, hsa-piR-20792, hsa-piR-22269, hsa-piR-23197, hsa-piR-23780, hsa-piR-28117, hsa-piR-30603, hsa-piR-32652, hsa-piR-32002
chr12:1729491-1730006	chr12:1690728-1730006	12p13.33	495	39279	0	0	hsa-piR-1513, hsa-piR-15181, hsa-piR-15182, hsa-piR-20116, hsa-piR-20119, hsa-piR-20792, hsa-piR-23197, hsa-piR-23374, hsa-piR-32652, hsa-piR-32002
chr12:1243067-1244664	chr12:1244308-1254824	12p13.33	495	10517	0	2.62626	hsa-piR-12263, hsa-piR-20116, hsa-piR-20119, hsa-piR-20792, hsa-piR-23709, hsa-piR-28117, hsa-piR-32652
chr12:1243067-1244664	chr12:1243067-1244308	12p13.33	495	1242	0	2.0202	hsa-piR-15183
chr12:1243067-1244664	chr12:1233288-1243067	12p13.33	495	9780	0	1.81818	hsa-piR-20792, hsa-piR-22269
chr12:1241893-1243067	chr12:1243067-1244308	12p13.33	495	1242	0	2.0202	hsa-piR-15183
chr12:1241893-1243067	chr12:1233288-1243067	12p13.33	495	9780	0	1.81818	hsa-piR-20792, hsa-piR-22269
chr12:1236827-1241845	chr12:1233288-1243067	12p13.33	495	9780	0	1.81818	hsa-piR-20792, hsa-piR-22269
chr13:42414258-42422931	chr13:42398297-42426124	13q14.11	495	27828	0	0	hsa-piR-1510, hsa-piR-15181, hsa-piR-15182, hsa-piR-20792, hsa-piR-22269, hsa-piR-23197
chr13:42422931-42426124	chr13:42398297-42426124	13q14.11	495	27828	0	0	hsa-piR-1510, hsa-piR-15181, hsa-piR-15182, hsa-piR-20792, hsa-piR-22269, hsa-piR-23197
chr13:42432757-42438798	chr13:42432757-42451642	13q14.11	495	18886	0.808081	0	hsa-piR-10185, hsa-piR-1268, hsa-piR-22269, hsa-piR-23839, hsa-piR-29048, hsa-piR-32002
chr13:30699772-30706632	chr13:30699138-30709750	13q12.3	495	10613	0	0.40404	hsa-piR-1513
chr13:37196491-37199621	chr13:37191474-37209503	13q13.3	495	18030	1.61616	0	hsa-piR-13413, hsa-piR-18867, hsa-piR-20116, hsa-piR-20117, hsa-piR-28117, hsa-piR-32652, hsa-piR-7435
chr13:37199621-37209503	chr13:37191474-37209503	13q13.3	495	18030	1.61616	0	hsa-piR-13413, hsa-piR-18867, hsa-piR-20116, hsa-piR-20117, hsa-piR-28117, hsa-piR-32652, hsa-piR-7435
chr13:37199621-37209503	chr13:37209503-37214950	13q13.3	495	5448	1.0101	0	hsa-piR-23197
chr13:95894357-95895979	chr13:95891629-95896746	13q32.1	495	5118	0	0	hsa-piR-23197
chr13:28642516-28643877	chr13:28642516-28644186	13q12.2	495	1671	4.64646	0	hsa-piR-15181
chr13:28642516-28643877	chr13:28641154-28642516	13q12.2	495	1363	1.21212	0	hsa-piR-20436
chr13:28641189-28642516	chr13:28642516-28644186	13q12.2	495	1671	4.64646	0	hsa-piR-15181
chr13:28641189-28642516	chr13:28641154-28642516	13q12.2	495	1363	1.21212	0	hsa-piR-20436
chr13:28639571-28641154	chr13:28641154-28642516	13q12.2	495	1363	1.21212	0	hsa-piR-20436
chr13:28639571-28641154	chr13:28638053-28641084	13q12.2	495	3032	0.808081	0	hsa-piR-20792, hsa-piR-23197
chr13:28634339-28637003	chr13:28628923-28637959	13q12.2	495	9037	0	0	hsa-piR-15181, hsa-piR-15181, hsa-piR-15182, hsa-piR-15182, hsa-piR-15183, hsa-piR-20116, hsa-piR-20116, hsa-piR-20117, hsa-piR-20119, hsa-piR-20792, hsa-piR-20792, hsa-piR-23197, hsa-piR-23709, hsa-piR-28117, hsa-piR-28117, hsa-piR-32652, hsa-piR-32652, hsa-piR-5081
chr13:28632093-28634339	chr13:28628923-28637959	13q12.2	495	9037	0	0	hsa-piR-15181, hsa-piR-15181, hsa-piR-15182, hsa-piR-15182, hsa-piR-15183, hsa-piR-20116, hsa-piR-20116, hsa-piR-20117, hsa-piR-20119, hsa-piR-20792, hsa-piR-20792, hsa-piR-23197, hsa-piR-23709, hsa-piR-28117, hsa-piR-28117, hsa-piR-32652, hsa-piR-32652, hsa-piR-5081
chr13:28630166-28632093	chr13:28628923-28637959	13q12.2	495	9037	0	0	hsa-piR-15181, hsa-piR-15181, hsa-piR-15182, hsa-piR-15182, hsa-piR-15183, hsa-piR-20116, hsa-piR-20116, hsa-piR-20117, hsa-piR-20119, hsa-piR-20792, hsa-piR-20792, hsa-piR-23197, hsa-piR-23709, hsa-piR-28117, hsa-piR-28117, hsa-piR-32652, hsa-piR-32652, hsa-piR-5081
chr13:28619335-28619980	chr13:28619335-28619980	13q12.2	495	646	6.86869	0	hsa-piR-23197
chr13:28616930-28618167	chr13:28616930-28618167	13q12.2	495	1238	7.07071	0.20202	hsa-piR-26918
chr13:28616930-28618167	chr13:28614982-28616930	13q12.2	495	1949	4.24242	0.20202	hsa-piR-13420
chr13:28614982-28616930	chr13:28616930-28618167	13q12.2	495	1238	7.07071	0.20202	hsa-piR-26918
chr13:28614982-28616930	chr13:28614982-28616930	13q12.2	495	1949	4.24242	0.20202	hsa-piR-13420
chr13:28610770-28612877	chr13:28611716-28612877	13q12.2	495	1162	2.62626	0	hsa-piR-22269
chr13:28585482-28586287	chr13:28581641-28586534	13q12.2	495	4894	0	0.40404	hsa-piR-20116, hsa-piR-20117, hsa-piR-20118, hsa-piR-20436, hsa-piR-28117, hsa-piR-32652
chr13:28581641-28585482	chr13:28581641-28586534	13q12.2	495	4894	0	0.40404	hsa-piR-20116, hsa-piR-20117, hsa-piR-20118, hsa-piR-20436, hsa-piR-28117, hsa-piR-32652
chr13:28581641-28585482	chr13:28546017-28581641	13q12.2	495	35625	0	0	hsa-piR-1049, hsa-piR-12263, hsa-piR-15181, hsa-piR-15181, hsa-piR-15182, hsa-piR-15183, hsa-piR-15183, hsa-piR-20111, hsa-piR-20792, hsa-piR-20792, hsa-piR-23197, hsa-piR-23197
chr13:28578630-28581641	chr13:28581641-28586534	13q12.2	495	4894	0	0.40404	hsa-piR-20116, hsa-piR-20117, hsa-piR-20118, hsa-piR-20436, hsa-piR-28117, hsa-piR-32652
chr13:28578630-28581641	chr13:28546017-28581641	13q12.2	495	35625	0	0	hsa-piR-1049, hsa-piR-12263, hsa-piR-15181, hsa-piR-15181, hsa-piR-15182, hsa-piR-15183, hsa-piR-15183, hsa-piR-20111, hsa-piR-20792, hsa-piR-20792, hsa-piR-23197, hsa-piR-23197
chr13:28574103-28575989	chr13:28546017-28581641	13q12.2	495	35625	0	0	hsa-piR-1049, hsa-piR-12263, hsa-piR-15181, hsa-piR-15181, hsa-piR-15182, hsa-piR-15183, hsa-piR-15183, hsa-piR-20111, hsa-piR-20792, hsa-piR-20792, hsa-piR-23197, hsa-piR-23197
chr13:48329102-48329226	chr13:48329102-48329231	13q14.2	495	130	13.3333	0.20202	hsa-piR-23839
chr13:98176349-98177503	chr13:98175158-98177456	13q32.1	495	2299	0	1.0101	hsa-piR-23839, hsa-piR-3501
chr13:98177514-98177641	chr13:98177508-98177641	13q32.1	495	134	0.606061	1.21212	hsa-piR-10185
chr13:48887651-48888483	chr13:48887651-48888511	13q14.2	495	861	3.83838	0	hsa-piR-20792, hsa-piR-22269, hsa-piR-23197
chr13:48888558-48893375	chr13:48888558-48898238	13q14.2	495	9681	4.44444	0	hsa-piR-1513, hsa-piR-20116, hsa-piR-20117, hsa-piR-20118, hsa-piR-28117, hsa-piR-32652
chr13:48893375-48898153	chr13:48888558-48898238	13q14.2	495	9681	4.44444	0	hsa-piR-1513, hsa-piR-20116, hsa-piR-20117, hsa-piR-20118, hsa-piR-28117, hsa-piR-32652
chr13:48956201-48958342	chr13:48956201-48958342	13q14.2	495	2142	0	13.5354	hsa-piR-32723
chr13:48965419-48968806	chr13:48965419-48968806	13q14.2	495	3388	0	30.7071	hsa-piR-15183
chr13:48971577-48977635	chr13:48971577-48977635	13q14.2	495	6059	0	28.6869	hsa-piR-30374
chr13:27644130-27645493	chr13:27501859-27740962	13q12.13	495	239104	0	0	hsa-piR-12263, hsa-piR-1513, hsa-piR-1513, hsa-piR-15181, hsa-piR-15181, hsa-piR-15182, hsa-piR-15183, hsa-piR-15183, hsa-piR-20108, hsa-piR-20116, hsa-piR-20116, hsa-piR-20117, hsa-piR-20117, hsa-piR-20118, hsa-piR-20119, hsa-piR-20436, hsa-piR-20436, hsa-piR-20792, hsa-piR-20792, hsa-piR-22269, hsa-piR-22269, hsa-piR-23197, hsa-piR-23197, hsa-piR-23839, hsa-piR-26918, hsa-piR-26918, hsa-piR-270…
chr13:27632000-27639571	chr13:27501859-27740962	13q12.13	495	239104	0	0	hsa-piR-12263, hsa-piR-1513, hsa-piR-1513, hsa-piR-15181, hsa-piR-15181, hsa-piR-15182, hsa-piR-15183, hsa-piR-15183, hsa-piR-20108, hsa-piR-20116, hsa-piR-20116, hsa-piR-20117, hsa-piR-20117, hsa-piR-20118, hsa-piR-20119, hsa-piR-20436, hsa-piR-20436, hsa-piR-20792, hsa-piR-20792, hsa-piR-22269, hsa-piR-22269, hsa-piR-23197, hsa-piR-23197, hsa-piR-23839, hsa-piR-26918, hsa-piR-26918, hsa-piR-270…
chr13:90371596-90375381	chr13:90319060-90408617	13q31.3	495	89558	0	0	hsa-piR-12263, hsa-piR-1510, hsa-piR-15181, hsa-piR-20792, hsa-piR-22269, hsa-piR-22269, hsa-piR-23197, hsa-piR-32002
chr13:90140796-90148239	chr13:90138664-90148239	13q31.3	495	9576	0	0.606061	hsa-piR-23197, hsa-piR-26918
chr13:100698000-100700471	chr13:100675294-100702492	13q32.3	495	27199	0.20202	0.808081	hsa-piR-15181, hsa-piR-15182, hsa-piR-15183, hsa-piR-15183, hsa-piR-20116, hsa-piR-20119, hsa-piR-20792, hsa-piR-20792, hsa-piR-22269, hsa-piR-23197, hsa-piR-26918, hsa-piR-27696, hsa-piR-28117, hsa-piR-32002, hsa-piR-32652, hsa-piR-8920
chr13:100702492-100708848	chr13:100675294-100702492	13q32.3	495	27199	0.20202	0.808081	hsa-piR-15181, hsa-piR-15182, hsa-piR-15183, hsa-piR-15183, hsa-piR-20116, hsa-piR-20119, hsa-piR-20792, hsa-piR-20792, hsa-piR-22269, hsa-piR-23197, hsa-piR-26918, hsa-piR-27696, hsa-piR-28117, hsa-piR-32002, hsa-piR-32652, hsa-piR-8920
chr13:100702492-100708848	chr13:100702492-100705577	13q32.3	495	3086	0.40404	0.606061	hsa-piR-12263, hsa-piR-15183, hsa-piR-20436
chr13:100702492-100708848	chr13:100705577-100708848	13q32.3	495	3272	0.606061	0.40404	hsa-piR-15181, hsa-piR-22269, hsa-piR-23197, hsa-piR-15183
chr13:100702492-100708848	chr13:100708848-100743190	13q32.3	495	34343	0.606061	0.20202	hsa-piR-10789, hsa-piR-1446, hsa-piR-15181, hsa-piR-15182, hsa-piR-15183, hsa-piR-18867, hsa-piR-19377, hsa-piR-20116, hsa-piR-20117, hsa-piR-20792, hsa-piR-20792, hsa-piR-21273, hsa-piR-23197, hsa-piR-23197, hsa-piR-23398, hsa-piR-27334, hsa-piR-27586, hsa-piR-27587, hsa-piR-28117, hsa-piR-28943, hsa-piR-30941, hsa-piR-31121, hsa-piR-32002, hsa-piR-32652, hsa-piR-852, hsa-piR-8920, hsa-piR-15183
chr13:100708848-100719696	chr13:100705577-100708848	13q32.3	495	3272	0.606061	0.40404	hsa-piR-15181, hsa-piR-22269, hsa-piR-23197, hsa-piR-15183
chr13:100708848-100719696	chr13:100708848-100743190	13q32.3	495	34343	0.606061	0.20202	hsa-piR-10789, hsa-piR-1446, hsa-piR-15181, hsa-piR-15182, hsa-piR-15183, hsa-piR-18867, hsa-piR-19377, hsa-piR-20116, hsa-piR-20117, hsa-piR-20792, hsa-piR-20792, hsa-piR-21273, hsa-piR-23197, hsa-piR-23197, hsa-piR-23398, hsa-piR-27334, hsa-piR-27586, hsa-piR-27587, hsa-piR-28117, hsa-piR-28943, hsa-piR-30941, hsa-piR-31121, hsa-piR-32002, hsa-piR-32652, hsa-piR-852, hsa-piR-8920, hsa-piR-15183
chr13:100723071-100724522	chr13:100708848-100743190	13q32.3	495	34343	0.606061	0.20202	hsa-piR-10789, hsa-piR-1446, hsa-piR-15181, hsa-piR-15182, hsa-piR-15183, hsa-piR-18867, hsa-piR-19377, hsa-piR-20116, hsa-piR-20117, hsa-piR-20792, hsa-piR-20792, hsa-piR-21273, hsa-piR-23197, hsa-piR-23197, hsa-piR-23398, hsa-piR-27334, hsa-piR-27586, hsa-piR-27587, hsa-piR-28117, hsa-piR-28943, hsa-piR-30941, hsa-piR-31121, hsa-piR-32002, hsa-piR-32652, hsa-piR-852, hsa-piR-8920, hsa-piR-15183
chr13:100724996-100726781	chr13:100708848-100743190	13q32.3	495	34343	0.606061	0.20202	hsa-piR-10789, hsa-piR-1446, hsa-piR-15181, hsa-piR-15182, hsa-piR-15183, hsa-piR-18867, hsa-piR-19377, hsa-piR-20116, hsa-piR-20117, hsa-piR-20792, hsa-piR-20792, hsa-piR-21273, hsa-piR-23197, hsa-piR-23197, hsa-piR-23398, hsa-piR-27334, hsa-piR-27586, hsa-piR-27587, hsa-piR-28117, hsa-piR-28943, hsa-piR-30941, hsa-piR-31121, hsa-piR-32002, hsa-piR-32652, hsa-piR-852, hsa-piR-8920, hsa-piR-15183
chr13:101733924-101735599	chr13:101701011-101855286	13q33.1	495	154276	0	0	hsa-piR-10185, hsa-piR-12263, hsa-piR-12263, hsa-piR-12301, hsa-piR-13522, hsa-piR-1513, hsa-piR-15181, hsa-piR-20116, hsa-piR-20117, hsa-piR-20118, hsa-piR-20436, hsa-piR-20792, hsa-piR-20792, hsa-piR-22269, hsa-piR-22269, hsa-piR-23197, hsa-piR-23197, hsa-piR-23839, hsa-piR-25921, hsa-piR-28117, hsa-piR-30603, hsa-piR-32002, hsa-piR-32652, hsa-piR-7435
chr13:88314288-88326136	chr13:88314288-88335806	13q31.2	495	21519	1.41414	0	hsa-piR-22269
chr13:23633508-23635855	chr13:23633390-23635855	13q12.12	495	2466	0	34.3434	hsa-piR-22269
chr13:67277463-67290236	chr13:67189246-67299381	13q21.32	495	110136	0	0	hsa-piR-15181, hsa-piR-15183, hsa-piR-20116, hsa-piR-20117, hsa-piR-20118, hsa-piR-20792, hsa-piR-21273, hsa-piR-22269, hsa-piR-23197, hsa-piR-23197, hsa-piR-30942, hsa-piR-32002, hsa-piR-32002, hsa-piR-32652
chr13:67506470-67509369	chr13:67509369-67510401	13q21.32	495	1033	43.0303	0	hsa-piR-1513
chr13:67506470-67509369	chr13:67506470-67509369	13q21.32	495	2900	42.8283	0	hsa-piR-20792, hsa-piR-22269, hsa-piR-23197
chr13:67509832-67510168	chr13:67509369-67510401	13q21.32	495	1033	43.0303	0	hsa-piR-1513
chr13:20465613-20465721	chr13:20465499-20465721	13q12.11	495	223	0.20202	0.808081	hsa-piR-20111
chr13:20465613-20465721	chr13:20465721-20474952	13q12.11	495	9232	0.20202	0.606061	hsa-piR-19013, hsa-piR-20116, hsa-piR-20117, hsa-piR-20792, hsa-piR-22269, hsa-piR-22269, hsa-piR-23197, hsa-piR-23197, hsa-piR-28117, hsa-piR-30602, hsa-piR-32593, hsa-piR-32652, hsa-piR-3381
chr13:20464011-20465421	chr13:20464011-20465499	13q12.11	495	1489	0.20202	0.606061	hsa-piR-32002
chr13:20464011-20465421	chr13:20443005-20464011	13q12.11	495	21007	0.20202	0.40404	hsa-piR-12263, hsa-piR-1513, hsa-piR-18867, hsa-piR-20111, hsa-piR-20792, hsa-piR-23197, hsa-piR-26918, hsa-piR-8920
chr13:115069988-115082081	chr13:114983418-115074788	13q34	495	91371	1.21212	0.20202	hsa-piR-12263, hsa-piR-15181, hsa-piR-15181, hsa-piR-15182, hsa-piR-15183, hsa-piR-15183, hsa-piR-18867, hsa-piR-18867, hsa-piR-20111, hsa-piR-20116, hsa-piR-20117, hsa-piR-20118, hsa-piR-20792, hsa-piR-20792, hsa-piR-22269, hsa-piR-22269, hsa-piR-23197, hsa-piR-23197, hsa-piR-28117, hsa-piR-30603, hsa-piR-32002, hsa-piR-32002, hsa-piR-32652, hsa-piR-8920
chr13:115069988-115082081	chr13:115074788-115108398	13q34	495	33611	1.21212	0	hsa-piR-20792, hsa-piR-22269, hsa-piR-23197, hsa-piR-23197, hsa-piR-30603, hsa-piR-32002, hsa-piR-32002
chr13:115082081-115086359	chr13:115074788-115108398	13q34	495	33611	1.21212	0	hsa-piR-20792, hsa-piR-22269, hsa-piR-23197, hsa-piR-23197, hsa-piR-30603, hsa-piR-32002, hsa-piR-32002
chr13:115086359-115088016	chr13:115074788-115108398	13q34	495	33611	1.21212	0	hsa-piR-20792, hsa-piR-22269, hsa-piR-23197, hsa-piR-23197, hsa-piR-30603, hsa-piR-32002, hsa-piR-32002
chr13:115088016-115108398	chr13:115074788-115108398	13q34	495	33611	1.21212	0	hsa-piR-20792, hsa-piR-22269, hsa-piR-23197, hsa-piR-23197, hsa-piR-30603, hsa-piR-32002, hsa-piR-32002
chr14:21165853-21169642	chr14:21161011-21169642	14q11.2	495	8632	4.84848	0	hsa-piR-16314, hsa-piR-23197
chr14:22015184-22022185	chr14:22001283-22136819	14q11.2	495	135537	0	0.20202	hsa-piR-12263, hsa-piR-12263, hsa-piR-13420, hsa-piR-1510, hsa-piR-1513, hsa-piR-1513, hsa-piR-15181, hsa-piR-15182, hsa-piR-15183, hsa-piR-15183, hsa-piR-18867, hsa-piR-19013, hsa-piR-1912, hsa-piR-20108, hsa-piR-20111, hsa-piR-20116, hsa-piR-20116, hsa-piR-20117, hsa-piR-20117, hsa-piR-20118, hsa-piR-20118, hsa-piR-20436, hsa-piR-20436, hsa-piR-20792, hsa-piR-20792, hsa-piR-22269, hsa-piR-22269…
chr14:22022185-22038592	chr14:22001283-22136819	14q11.2	495	135537	0	0.20202	hsa-piR-12263, hsa-piR-12263, hsa-piR-13420, hsa-piR-1510, hsa-piR-1513, hsa-piR-1513, hsa-piR-15181, hsa-piR-15182, hsa-piR-15183, hsa-piR-15183, hsa-piR-18867, hsa-piR-19013, hsa-piR-1912, hsa-piR-20108, hsa-piR-20111, hsa-piR-20116, hsa-piR-20116, hsa-piR-20117, hsa-piR-20117, hsa-piR-20118, hsa-piR-20118, hsa-piR-20436, hsa-piR-20436, hsa-piR-20792, hsa-piR-20792, hsa-piR-22269, hsa-piR-22269…
chr14:22040391-22043919	chr14:22001283-22136819	14q11.2	495	135537	0	0.20202	hsa-piR-12263, hsa-piR-12263, hsa-piR-13420, hsa-piR-1510, hsa-piR-1513, hsa-piR-1513, hsa-piR-15181, hsa-piR-15182, hsa-piR-15183, hsa-piR-15183, hsa-piR-18867, hsa-piR-19013, hsa-piR-1912, hsa-piR-20108, hsa-piR-20111, hsa-piR-20116, hsa-piR-20116, hsa-piR-20117, hsa-piR-20117, hsa-piR-20118, hsa-piR-20118, hsa-piR-20436, hsa-piR-20436, hsa-piR-20792, hsa-piR-20792, hsa-piR-22269, hsa-piR-22269…
chr14:22043919-22048495	chr14:22001283-22136819	14q11.2	495	135537	0	0.20202	hsa-piR-12263, hsa-piR-12263, hsa-piR-13420, hsa-piR-1510, hsa-piR-1513, hsa-piR-1513, hsa-piR-15181, hsa-piR-15182, hsa-piR-15183, hsa-piR-15183, hsa-piR-18867, hsa-piR-19013, hsa-piR-1912, hsa-piR-20108, hsa-piR-20111, hsa-piR-20116, hsa-piR-20116, hsa-piR-20117, hsa-piR-20117, hsa-piR-20118, hsa-piR-20118, hsa-piR-20436, hsa-piR-20436, hsa-piR-20792, hsa-piR-20792, hsa-piR-22269, hsa-piR-22269…
chr14:19993445-20024029	chr14:19993445-20024029	14q11.2	495	30585	41.4141	18.7879	hsa-piR-11155, hsa-piR-15711, hsa-piR-15711, hsa-piR-18648, hsa-piR-22269, hsa-piR-23148, hsa-piR-2471, hsa-piR-26933, hsa-piR-30603, hsa-piR-3381, hsa-piR-513
chr14:19993445-20024029	chr14:20024029-20068736	14q11.2	495	44708	39.1919	20.404	hsa-piR-22269, hsa-piR-5081
chr14:19993445-20024029	chr14:19975413-19993445	14q11.2	495	18033	40.202	19.1919	hsa-piR-10185, hsa-piR-10228, hsa-piR-12348, hsa-piR-12348, hsa-piR-12572, hsa-piR-13252, hsa-piR-13253, hsa-piR-13253, hsa-piR-13254, hsa-piR-13255, hsa-piR-13257, hsa-piR-13602, hsa-piR-13698, hsa-piR-13698, hsa-piR-14350, hsa-piR-150, hsa-piR-15694, hsa-piR-17626, hsa-piR-17627, hsa-piR-17627, hsa-piR-17667, hsa-piR-17667, hsa-piR-17981, hsa-piR-17981, hsa-piR-19465, hsa-piR-20677, hsa-piR-237…
chr14:19975413-19993445	chr14:19993445-20024029	14q11.2	495	30585	41.4141	18.7879	hsa-piR-11155, hsa-piR-15711, hsa-piR-15711, hsa-piR-18648, hsa-piR-22269, hsa-piR-23148, hsa-piR-2471, hsa-piR-26933, hsa-piR-30603, hsa-piR-3381, hsa-piR-513
chr14:19975413-19993445	chr14:19971626-19975413	14q11.2	495	3788	39.596	20.404	hsa-piR-10870, hsa-piR-12348, hsa-piR-12348, hsa-piR-12572, hsa-piR-13252, hsa-piR-13253, hsa-piR-13257, hsa-piR-13602, hsa-piR-13698, hsa-piR-13698, hsa-piR-14733, hsa-piR-150, hsa-piR-15694, hsa-piR-17626, hsa-piR-20673, hsa-piR-20677, hsa-piR-21706, hsa-piR-2375, hsa-piR-25136, hsa-piR-25136, hsa-piR-25179, hsa-piR-25589, hsa-piR-29805, hsa-piR-29908, hsa-piR-31466, hsa-piR-3772
chr14:19975413-19993445	chr14:19975413-19993445	14q11.2	495	18033	40.202	19.1919	hsa-piR-10185, hsa-piR-10228, hsa-piR-12348, hsa-piR-12348, hsa-piR-12572, hsa-piR-13252, hsa-piR-13253, hsa-piR-13253, hsa-piR-13254, hsa-piR-13255, hsa-piR-13257, hsa-piR-13602, hsa-piR-13698, hsa-piR-13698, hsa-piR-14350, hsa-piR-150, hsa-piR-15694, hsa-piR-17626, hsa-piR-17627, hsa-piR-17627, hsa-piR-17667, hsa-piR-17667, hsa-piR-17981, hsa-piR-17981, hsa-piR-19465, hsa-piR-20677, hsa-piR-237…
chr14:24494849-24497396	chr14:24497396-24499743	14q11.2	495	2348	4.44444	10.9091	hsa-piR-23839
chr14:24494849-24497396	chr14:24494849-24497396	14q11.2	495	2548	4.84848	6.86869	hsa-piR-29994, hsa-piR-9187
chr14:24497396-24499743	chr14:24497396-24499743	14q11.2	495	2348	4.44444	10.9091	hsa-piR-23839
chr14:24497396-24499743	chr14:24494849-24497396	14q11.2	495	2548	4.84848	6.86869	hsa-piR-29994, hsa-piR-9187
chr14:24500446-24500639	chr14:24500446-24500639	14q11.2	495	194	0.808081	14.5455	hsa-piR-1510
chr14:19971626-19975413	chr14:19971626-19975413	14q11.2	495	3788	39.596	20.404	hsa-piR-10870, hsa-piR-12348, hsa-piR-12348, hsa-piR-12572, hsa-piR-13252, hsa-piR-13253, hsa-piR-13257, hsa-piR-13602, hsa-piR-13698, hsa-piR-13698, hsa-piR-14733, hsa-piR-150, hsa-piR-15694, hsa-piR-17626, hsa-piR-20673, hsa-piR-20677, hsa-piR-21706, hsa-piR-2375, hsa-piR-25136, hsa-piR-25136, hsa-piR-25179, hsa-piR-25589, hsa-piR-29805, hsa-piR-29908, hsa-piR-31466, hsa-piR-3772
chr14:19971626-19975413	chr14:19953422-19971626	14q11.2	495	18205	38.9899	20.8081	hsa-piR-13986, hsa-piR-14350, hsa-piR-15183, hsa-piR-17373, hsa-piR-3772, hsa-piR-7626
chr14:19971626-19975413	chr14:19975413-19993445	14q11.2	495	18033	40.202	19.1919	hsa-piR-10185, hsa-piR-10228, hsa-piR-12348, hsa-piR-12348, hsa-piR-12572, hsa-piR-13252, hsa-piR-13253, hsa-piR-13253, hsa-piR-13254, hsa-piR-13255, hsa-piR-13257, hsa-piR-13602, hsa-piR-13698, hsa-piR-13698, hsa-piR-14350, hsa-piR-150, hsa-piR-15694, hsa-piR-17626, hsa-piR-17627, hsa-piR-17627, hsa-piR-17667, hsa-piR-17667, hsa-piR-17981, hsa-piR-17981, hsa-piR-19465, hsa-piR-20677, hsa-piR-237…
chr14:19953422-19971626	chr14:19923852-19953422	14q11.2	495	29571	38.9899	21.0101	hsa-piR-10263, hsa-piR-15433, hsa-piR-20340, hsa-piR-24590, hsa-piR-28490, hsa-piR-6203, hsa-piR-9187
chr14:19953422-19971626	chr14:19971626-19975413	14q11.2	495	3788	39.596	20.404	hsa-piR-10870, hsa-piR-12348, hsa-piR-12348, hsa-piR-12572, hsa-piR-13252, hsa-piR-13253, hsa-piR-13257, hsa-piR-13602, hsa-piR-13698, hsa-piR-13698, hsa-piR-14733, hsa-piR-150, hsa-piR-15694, hsa-piR-17626, hsa-piR-20673, hsa-piR-20677, hsa-piR-21706, hsa-piR-2375, hsa-piR-25136, hsa-piR-25136, hsa-piR-25179, hsa-piR-25589, hsa-piR-29805, hsa-piR-29908, hsa-piR-31466, hsa-piR-3772
chr14:19953422-19971626	chr14:19953422-19971626	14q11.2	495	18205	38.9899	20.8081	hsa-piR-13986, hsa-piR-14350, hsa-piR-15183, hsa-piR-17373, hsa-piR-3772, hsa-piR-7626
chr14:57243865-57250231	chr14:57181357-57360994	14q22.3	495	179638	0	0	hsa-piR-12263, hsa-piR-1513, hsa-piR-1513, hsa-piR-15181, hsa-piR-15181, hsa-piR-15182, hsa-piR-15182, hsa-piR-15183, hsa-piR-20108, hsa-piR-20111, hsa-piR-20116, hsa-piR-20119, hsa-piR-20792, hsa-piR-20792, hsa-piR-22269, hsa-piR-23197, hsa-piR-23197, hsa-piR-23709, hsa-piR-23780, hsa-piR-26918, hsa-piR-26918, hsa-piR-27696, hsa-piR-28117, hsa-piR-32002, hsa-piR-32652, hsa-piR-3381, hsa-piR-8920
chr14:19549377-19559590	chr14:19559590-19581287	14q11.2	495	21698	45.4545	10.7071	hsa-piR-18648, hsa-piR-23148, hsa-piR-2471, hsa-piR-26933, hsa-piR-3381
chr14:19549377-19559590	chr14:19549377-19559590	14q11.2	495	10214	45.2525	8.88889	hsa-piR-15711, hsa-piR-22269, hsa-piR-30603, hsa-piR-513
chr14:19549377-19559590	chr14:19505617-19549377	14q11.2	495	43761	44.8485	6.86869	hsa-piR-19960, hsa-piR-22269, hsa-piR-5081
chr14:101152740-101162192	chr14:101152740-101159112	14q32.2	495	6373	5.65657	0.20202	hsa-piR-12190, hsa-piR-20792
chr14:19382276-19392293	chr14:19392293-19409216	14q11.2	495	16924	42.6263	4.24242	hsa-piR-10735, hsa-piR-13522
chr14:19382276-19392293	chr14:19382276-19392293	14q11.2	495	10018	42.0202	4.24242	hsa-piR-10185, hsa-piR-20152, hsa-piR-23839, hsa-piR-25556
chr14:19382276-19392293	chr14:19358980-19382276	14q11.2	495	23297	33.9394	4.84848	hsa-piR-17320, hsa-piR-30603
chr14:19358980-19382276	chr14:19382276-19392293	14q11.2	495	10018	42.0202	4.24242	hsa-piR-10185, hsa-piR-20152, hsa-piR-23839, hsa-piR-25556
chr14:19358980-19382276	chr14:19358980-19382276	14q11.2	495	23297	33.9394	4.84848	hsa-piR-17320, hsa-piR-30603
chr14:19358980-19382276	chr14:19334731-19358980	14q11.2	495	24250	31.7172	5.65657	hsa-piR-15181, hsa-piR-15182, hsa-piR-20792, hsa-piR-31363
chr14:19334731-19358980	chr14:19358980-19382276	14q11.2	495	23297	33.9394	4.84848	hsa-piR-17320, hsa-piR-30603
chr14:19334731-19358980	chr14:19334731-19358980	14q11.2	495	24250	31.7172	5.65657	hsa-piR-15181, hsa-piR-15182, hsa-piR-20792, hsa-piR-31363
chr14:19334731-19358980	chr14:19301313-19334731	14q11.2	495	33419	29.899	5.85859	hsa-piR-1513, hsa-piR-20792, hsa-piR-23197, hsa-piR-23197, hsa-piR-26918
chr14:19331356-19334731	chr14:19334731-19358980	14q11.2	495	24250	31.7172	5.65657	hsa-piR-15181, hsa-piR-15182, hsa-piR-20792, hsa-piR-31363
chr14:19331356-19334731	chr14:19301313-19334731	14q11.2	495	33419	29.899	5.85859	hsa-piR-1513, hsa-piR-20792, hsa-piR-23197, hsa-piR-23197, hsa-piR-26918
chr14:19301313-19331356	chr14:19301313-19334731	14q11.2	495	33419	29.899	5.85859	hsa-piR-1513, hsa-piR-20792, hsa-piR-23197, hsa-piR-23197, hsa-piR-26918
chr14:19170728-19181381	chr14:19170728-19181381	14q11.2	495	10654	27.6768	5.05051	hsa-piR-15181, hsa-piR-15182, hsa-piR-22269, hsa-piR-23197, hsa-piR-797, hsa-piR-797
chr14:19170728-19181381	chr14:19165654-19170728	14q11.2	495	5075	25.6566	5.05051	hsa-piR-31176
chr14:19165654-19170728	chr14:19170728-19181381	14q11.2	495	10654	27.6768	5.05051	hsa-piR-15181, hsa-piR-15182, hsa-piR-22269, hsa-piR-23197, hsa-piR-797, hsa-piR-797
chr14:19165654-19170728	chr14:19165654-19170728	14q11.2	495	5075	25.6566	5.05051	hsa-piR-31176
chr14:35011812-35014002	chr14:35011812-35015850	14q13.1	495	4039	14.1414	1.21212	hsa-piR-20792
chr14:35011812-35014002	chr14:34996680-35011812	14q13.1	495	15133	12.1212	1.21212	hsa-piR-1513, hsa-piR-20116, hsa-piR-20116, hsa-piR-20117, hsa-piR-20118, hsa-piR-20119, hsa-piR-20792, hsa-piR-22269, hsa-piR-23197, hsa-piR-28117, hsa-piR-32002, hsa-piR-32652, hsa-piR-32652
chr14:35015850-35019072	chr14:35019072-35020681	14q13.1	495	1610	16.5657	1.21212	hsa-piR-20109, hsa-piR-23197, hsa-piR-26918
chr14:35015850-35019072	chr14:35017539-35019072	14q13.1	495	1534	15.7576	1.21212	hsa-piR-26918
chr14:35015850-35019072	chr14:35015850-35017539	14q13.1	495	1690	15.1515	1.21212	hsa-piR-7435
chr14:35015850-35019072	chr14:35011812-35015850	14q13.1	495	4039	14.1414	1.21212	hsa-piR-20792
chr14:35019072-35020681	chr14:35019072-35020681	14q13.1	495	1610	16.5657	1.21212	hsa-piR-20109, hsa-piR-23197, hsa-piR-26918
chr14:35019072-35020681	chr14:35020681-35024013	14q13.1	495	3333	16.1616	1.61616	hsa-piR-15181, hsa-piR-15182, hsa-piR-23197
chr14:35019072-35020681	chr14:35017539-35019072	14q13.1	495	1534	15.7576	1.21212	hsa-piR-26918
chr14:35020681-35024013	chr14:35019072-35020681	14q13.1	495	1610	16.5657	1.21212	hsa-piR-20109, hsa-piR-23197, hsa-piR-26918
chr14:35020681-35024013	chr14:35020681-35024013	14q13.1	495	3333	16.1616	1.61616	hsa-piR-15181, hsa-piR-15182, hsa-piR-23197
chr14:35020681-35024013	chr14:35024013-35027084	14q13.1	495	3072	15.7576	1.61616	hsa-piR-7435
chr14:35024013-35027084	chr14:35020681-35024013	14q13.1	495	3333	16.1616	1.61616	hsa-piR-15181, hsa-piR-15182, hsa-piR-23197
chr14:35024013-35027084	chr14:35024013-35027084	14q13.1	495	3072	15.7576	1.61616	hsa-piR-7435
chr14:99555816-99557003	chr14:99555816-99558703	14q32.2	495	2888	0	5.05051	hsa-piR-20792, hsa-piR-22269, hsa-piR-23197
chr14:26779520-26781772	chr14:26781772-26783907	14q12	495	2136	11.1111	15.5556	hsa-piR-32723
chr14:26779520-26781772	chr14:26779520-26781772	14q12	495	2253	10.7071	13.1313	hsa-piR-2086, hsa-piR-2452
chr14:26781772-26783907	chr14:26781772-26783907	14q12	495	2136	11.1111	15.5556	hsa-piR-32723
chr14:26781772-26783907	chr14:26779520-26781772	14q12	495	2253	10.7071	13.1313	hsa-piR-2086, hsa-piR-2452
chr14:106568281-106571790	chr14:106564270-106568281	14q32.33	495	4012	85.6566	8.28283	hsa-piR-23839
chr14:106568281-106571790	chr14:106568281-106571790	14q32.33	495	3510	87.2727	6.46465	hsa-piR-15181, hsa-piR-15182, hsa-piR-20792
chr14:106838275-106846288	chr14:106841866-106844169	14q32.33	495	2304	74.3434	0	hsa-piR-20792, hsa-piR-23197
chr14:106849455-106861287	chr14:106851532-106855920	14q32.33	495	4389	70.5051	1.0101	hsa-piR-7435
chr14:106849455-106861287	chr14:106861287-106864124	14q32.33	495	2838	70.101	1.21212	hsa-piR-23839
chr14:106861287-106863518	chr14:106861287-106864124	14q32.33	495	2838	70.101	1.21212	hsa-piR-23839
chr14:106868420-106870308	chr14:106868420-106870308	14q32.33	495	1889	72.1212	0.606061	hsa-piR-20108
chr14:106906923-106910437	chr14:106903534-106906923	14q32.33	495	3390	55.9596	16.9697	hsa-piR-326
chr14:106906923-106910437	chr14:106906923-106910437	14q32.33	495	3515	55.5556	16.9697	hsa-piR-12263, hsa-piR-20792, hsa-piR-23197
chr14:107266734-107273980	chr14:107224751-107285438	14q32.33	495	60688	2.42424	0.606061	hsa-piR-12263, hsa-piR-15181, hsa-piR-20436, hsa-piR-20792, hsa-piR-23839, hsa-piR-23839, hsa-piR-31880, hsa-piR-32002, hsa-piR-32635
chr14:107273980-107275410	chr14:107224751-107285438	14q32.33	495	60688	2.42424	0.606061	hsa-piR-12263, hsa-piR-15181, hsa-piR-20436, hsa-piR-20792, hsa-piR-23839, hsa-piR-23839, hsa-piR-31880, hsa-piR-32002, hsa-piR-32635
chr14:107275410-107285438	chr14:107224751-107285438	14q32.33	495	60688	2.42424	0.606061	hsa-piR-12263, hsa-piR-15181, hsa-piR-20436, hsa-piR-20792, hsa-piR-23839, hsa-piR-23839, hsa-piR-31880, hsa-piR-32002, hsa-piR-32635
chr14:84580861-84586285	chr14:84463698-84943706	14q31.2 - 14q31.3	495	480009	0	0	hsa-piR-10185, hsa-piR-12263, hsa-piR-13105, hsa-piR-1446, hsa-piR-1510, hsa-piR-1513, hsa-piR-15181, hsa-piR-15182, hsa-piR-15183, hsa-piR-17740, hsa-piR-18626, hsa-piR-19550, hsa-piR-20108, hsa-piR-20792, hsa-piR-20792, hsa-piR-2086, hsa-piR-21273, hsa-piR-22269, hsa-piR-23197, hsa-piR-23197, hsa-piR-23839, hsa-piR-26918, hsa-piR-26918, hsa-piR-27586, hsa-piR-27587, hsa-piR-30603, hsa-piR-30941…
chr14:95491536-95497702	chr14:95470257-95500157	14q32.13	495	29901	0	0	hsa-piR-8920
chr14:41628857-41629241	chr14:41628857-41629241	14q21.1	495	385	2.0202	14.5455	hsa-piR-25077
chr14:41637622-41645896	chr14:41637622-41655613	14q21.1	495	17992	0	22.2222	hsa-piR-20792, hsa-piR-23197, hsa-piR-28610
chr14:41645896-41655613	chr14:41637622-41655613	14q21.1	495	17992	0	22.2222	hsa-piR-20792, hsa-piR-23197, hsa-piR-28610
chr14:41657299-41663725	chr14:41657299-41663725	14q21.1	495	6427	0	18.5859	hsa-piR-9187
chr14:41657299-41663725	chr14:41663725-41673221	14q21.1	495	9497	0	10.9091	hsa-piR-23839, hsa-piR-25556, hsa-piR-29048, hsa-piR-31880, hsa-piR-32635
chr15:77149739-77165819	chr15:77161441-77181320	15q24.3	495	19880	0	0.808081	hsa-piR-1513, hsa-piR-23197, hsa-piR-26918, hsa-piR-30603
chr15:92766011-92766526	chr15:92765814-92766526	15q26.1	495	713	0.40404	0.20202	hsa-piR-1513
chr15:77311837-77317134	chr15:77311837-77331417	15q24.3	495	19581	24.6465	0	hsa-piR-28117
chr15:25496964-25498622	chr15:25493682-25498622	15q11.2	495	4941	13.9394	0	hsa-piR-10789, hsa-piR-1446, hsa-piR-21273, hsa-piR-27586, hsa-piR-27587, hsa-piR-30941, hsa-piR-31121
chr15:28560916-28561063	chr15:28537198-28582861	15q13.1	495	45664	2.0202	0	hsa-piR-13413, hsa-piR-14127, hsa-piR-15387, hsa-piR-20116, hsa-piR-20117, hsa-piR-20792, hsa-piR-22269, hsa-piR-23197, hsa-piR-23197, hsa-piR-23839, hsa-piR-26918, hsa-piR-27076, hsa-piR-28117, hsa-piR-30603, hsa-piR-31880, hsa-piR-32002, hsa-piR-32002, hsa-piR-32635, hsa-piR-32652, hsa-piR-6854, hsa-piR-9215, hsa-piR-946
chr15:28561063-28582861	chr15:28537198-28582861	15q13.1	495	45664	2.0202	0	hsa-piR-13413, hsa-piR-14127, hsa-piR-15387, hsa-piR-20116, hsa-piR-20117, hsa-piR-20792, hsa-piR-22269, hsa-piR-23197, hsa-piR-23197, hsa-piR-23839, hsa-piR-26918, hsa-piR-27076, hsa-piR-28117, hsa-piR-30603, hsa-piR-31880, hsa-piR-32002, hsa-piR-32002, hsa-piR-32635, hsa-piR-32652, hsa-piR-6854, hsa-piR-9215, hsa-piR-946
chr15:28561063-28582861	chr15:28582861-28911961	15q13.1	495	329101	1.81818	0	hsa-piR-10019, hsa-piR-10019, hsa-piR-11084, hsa-piR-11084, hsa-piR-12112, hsa-piR-12112, hsa-piR-12113, hsa-piR-12113, hsa-piR-12159, hsa-piR-12159, hsa-piR-12160, hsa-piR-12160, hsa-piR-12161, hsa-piR-12161, hsa-piR-12190, hsa-piR-12263, hsa-piR-12263, hsa-piR-12536, hsa-piR-12536, hsa-piR-12602, hsa-piR-12626, hsa-piR-12626, hsa-piR-12942, hsa-piR-12942, hsa-piR-13413, hsa-piR-13875, hsa-piR-1…
chr15:28582861-28632268	chr15:28537198-28582861	15q13.1	495	45664	2.0202	0	hsa-piR-13413, hsa-piR-14127, hsa-piR-15387, hsa-piR-20116, hsa-piR-20117, hsa-piR-20792, hsa-piR-22269, hsa-piR-23197, hsa-piR-23197, hsa-piR-23839, hsa-piR-26918, hsa-piR-27076, hsa-piR-28117, hsa-piR-30603, hsa-piR-31880, hsa-piR-32002, hsa-piR-32002, hsa-piR-32635, hsa-piR-32652, hsa-piR-6854, hsa-piR-9215, hsa-piR-946
chr15:28582861-28632268	chr15:28582861-28911961	15q13.1	495	329101	1.81818	0	hsa-piR-10019, hsa-piR-10019, hsa-piR-11084, hsa-piR-11084, hsa-piR-12112, hsa-piR-12112, hsa-piR-12113, hsa-piR-12113, hsa-piR-12159, hsa-piR-12159, hsa-piR-12160, hsa-piR-12160, hsa-piR-12161, hsa-piR-12161, hsa-piR-12190, hsa-piR-12263, hsa-piR-12263, hsa-piR-12536, hsa-piR-12536, hsa-piR-12602, hsa-piR-12626, hsa-piR-12626, hsa-piR-12942, hsa-piR-12942, hsa-piR-13413, hsa-piR-13875, hsa-piR-1…
chr15:28682602-28705641	chr15:28582861-28911961	15q13.1	495	329101	1.81818	0	hsa-piR-10019, hsa-piR-10019, hsa-piR-11084, hsa-piR-11084, hsa-piR-12112, hsa-piR-12112, hsa-piR-12113, hsa-piR-12113, hsa-piR-12159, hsa-piR-12159, hsa-piR-12160, hsa-piR-12160, hsa-piR-12161, hsa-piR-12161, hsa-piR-12190, hsa-piR-12263, hsa-piR-12263, hsa-piR-12536, hsa-piR-12536, hsa-piR-12602, hsa-piR-12626, hsa-piR-12626, hsa-piR-12942, hsa-piR-12942, hsa-piR-13413, hsa-piR-13875, hsa-piR-1…
chr15:74314458-74314554	chr15:74314458-74314554	15q24.1	495	97	37.7778	0	hsa-piR-23197
chr15:74314458-74314554	chr15:74314335-74314458	15q24.1	495	124	37.5758	0	hsa-piR-15183
chr15:74314458-74314554	chr15:74314554-74314711	15q24.1	495	158	31.1111	0	hsa-piR-23197
chr15:74314335-74314455	chr15:74314335-74314458	15q24.1	495	124	37.5758	0	hsa-piR-15183
chr15:74313383-74314017	chr15:74313383-74314017	15q24.1	495	635	37.5758	0	hsa-piR-12190
chr15:94735331-94737207	chr15:94735331-94747534	15q26.2	495	12204	0	0.20202	hsa-piR-12263, hsa-piR-20792, hsa-piR-22269, hsa-piR-23197, hsa-piR-23197
chr15:94735331-94737207	chr15:94604434-94735331	15q26.2	495	130898	0	0	hsa-piR-12263, hsa-piR-13413, hsa-piR-15181, hsa-piR-15182, hsa-piR-18867, hsa-piR-20792, hsa-piR-20792, hsa-piR-22269, hsa-piR-22273, hsa-piR-23197, hsa-piR-23197, hsa-piR-23839, hsa-piR-26918, hsa-piR-30373, hsa-piR-30603, hsa-piR-31880, hsa-piR-32635, hsa-piR-8920, hsa-piR-9187
chr15:28930348-28932694	chr15:28930348-28934879	15q13.1	495	4532	11.1111	0	hsa-piR-22269, hsa-piR-26918
chr15:28932694-28943007	chr15:28934879-28956353	15q13.1	495	21475	11.3131	0	hsa-piR-11084, hsa-piR-12112, hsa-piR-12113, hsa-piR-13779, hsa-piR-13780, hsa-piR-13875, hsa-piR-13944, hsa-piR-14339, hsa-piR-14553, hsa-piR-15183, hsa-piR-1725, hsa-piR-17857, hsa-piR-18775, hsa-piR-19380, hsa-piR-20792, hsa-piR-21766, hsa-piR-23197, hsa-piR-26117, hsa-piR-27229, hsa-piR-2939, hsa-piR-5127, hsa-piR-649, hsa-piR-8926, hsa-piR-8927, hsa-piR-9885
chr15:28932694-28943007	chr15:28930348-28934879	15q13.1	495	4532	11.1111	0	hsa-piR-22269, hsa-piR-26918
chr15:28944744-28949977	chr15:28934879-28956353	15q13.1	495	21475	11.3131	0	hsa-piR-11084, hsa-piR-12112, hsa-piR-12113, hsa-piR-13779, hsa-piR-13780, hsa-piR-13875, hsa-piR-13944, hsa-piR-14339, hsa-piR-14553, hsa-piR-15183, hsa-piR-1725, hsa-piR-17857, hsa-piR-18775, hsa-piR-19380, hsa-piR-20792, hsa-piR-21766, hsa-piR-23197, hsa-piR-26117, hsa-piR-27229, hsa-piR-2939, hsa-piR-5127, hsa-piR-649, hsa-piR-8926, hsa-piR-8927, hsa-piR-9885
chr15:28949977-28956353	chr15:28934879-28956353	15q13.1	495	21475	11.3131	0	hsa-piR-11084, hsa-piR-12112, hsa-piR-12113, hsa-piR-13779, hsa-piR-13780, hsa-piR-13875, hsa-piR-13944, hsa-piR-14339, hsa-piR-14553, hsa-piR-15183, hsa-piR-1725, hsa-piR-17857, hsa-piR-18775, hsa-piR-19380, hsa-piR-20792, hsa-piR-21766, hsa-piR-23197, hsa-piR-26117, hsa-piR-27229, hsa-piR-2939, hsa-piR-5127, hsa-piR-649, hsa-piR-8926, hsa-piR-8927, hsa-piR-9885
chr15:28949977-28956353	chr15:28956353-28960461	15q13.1	495	4109	10.7071	0	hsa-piR-12263, hsa-piR-15181, hsa-piR-15182, hsa-piR-20792, hsa-piR-22269, hsa-piR-22269
chr15:28956353-28960461	chr15:28934879-28956353	15q13.1	495	21475	11.3131	0	hsa-piR-11084, hsa-piR-12112, hsa-piR-12113, hsa-piR-13779, hsa-piR-13780, hsa-piR-13875, hsa-piR-13944, hsa-piR-14339, hsa-piR-14553, hsa-piR-15183, hsa-piR-1725, hsa-piR-17857, hsa-piR-18775, hsa-piR-19380, hsa-piR-20792, hsa-piR-21766, hsa-piR-23197, hsa-piR-26117, hsa-piR-27229, hsa-piR-2939, hsa-piR-5127, hsa-piR-649, hsa-piR-8926, hsa-piR-8927, hsa-piR-9885
chr15:28956353-28960461	chr15:28956353-28960461	15q13.1	495	4109	10.7071	0	hsa-piR-12263, hsa-piR-15181, hsa-piR-15182, hsa-piR-20792, hsa-piR-22269, hsa-piR-22269
chr15:28964018-28973109	chr15:28973109-29011233	15q13.1	495	38125	0.20202	0.606061	hsa-piR-12263, hsa-piR-13324, hsa-piR-13413, hsa-piR-15183, hsa-piR-15201, hsa-piR-18821, hsa-piR-20116, hsa-piR-20119, hsa-piR-20792, hsa-piR-22269, hsa-piR-22269, hsa-piR-23197, hsa-piR-23197, hsa-piR-23709, hsa-piR-28117, hsa-piR-30603, hsa-piR-32002, hsa-piR-32652
chr15:28964018-28973109	chr15:28962724-28973109	15q13.1	495	10386	0.20202	0.20202	hsa-piR-7149
chr15:28973109-28977067	chr15:28973109-29011233	15q13.1	495	38125	0.20202	0.606061	hsa-piR-12263, hsa-piR-13324, hsa-piR-13413, hsa-piR-15183, hsa-piR-15201, hsa-piR-18821, hsa-piR-20116, hsa-piR-20119, hsa-piR-20792, hsa-piR-22269, hsa-piR-22269, hsa-piR-23197, hsa-piR-23197, hsa-piR-23709, hsa-piR-28117, hsa-piR-30603, hsa-piR-32002, hsa-piR-32652
chr15:28973109-28977067	chr15:28962724-28973109	15q13.1	495	10386	0.20202	0.20202	hsa-piR-7149
chr15:23403199-23438243	chr15:23298686-23403199	15q11.2	495	104514	3.23232	2.42424	hsa-piR-12263, hsa-piR-13413, hsa-piR-14127, hsa-piR-15181, hsa-piR-15182, hsa-piR-16200, hsa-piR-20116, hsa-piR-20116, hsa-piR-20117, hsa-piR-20117, hsa-piR-20792, hsa-piR-20792, hsa-piR-22269, hsa-piR-23197, hsa-piR-23197, hsa-piR-26918, hsa-piR-28117, hsa-piR-28117, hsa-piR-29268, hsa-piR-32002, hsa-piR-32002, hsa-piR-32652, hsa-piR-32652, hsa-piR-6854, hsa-piR-6854, hsa-piR-8920, hsa-piR-9215…
chr15:23403199-23438243	chr15:23403199-23438243	15q11.2	495	35045	3.23232	2.22222	hsa-piR-10019, hsa-piR-12159, hsa-piR-12160, hsa-piR-12161, hsa-piR-12942, hsa-piR-13875, hsa-piR-15181, hsa-piR-1568, hsa-piR-20792, hsa-piR-20792, hsa-piR-22269, hsa-piR-22269, hsa-piR-23197, hsa-piR-23197, hsa-piR-23589, hsa-piR-2561, hsa-piR-25736, hsa-piR-29821, hsa-piR-30430, hsa-piR-32002, hsa-piR-649, hsa-piR-6623, hsa-piR-9667
chr15:23403199-23438243	chr15:23438243-23468625	15q11.2	495	30383	2.82828	2.22222	hsa-piR-11084, hsa-piR-12112, hsa-piR-12113, hsa-piR-12602, hsa-piR-12626, hsa-piR-13875, hsa-piR-14960, hsa-piR-15004, hsa-piR-15183, hsa-piR-17709, hsa-piR-18775, hsa-piR-19093, hsa-piR-20544, hsa-piR-20583, hsa-piR-21703, hsa-piR-22269, hsa-piR-25675, hsa-piR-27229, hsa-piR-27337, hsa-piR-27611, hsa-piR-27679, hsa-piR-27751, hsa-piR-29123, hsa-piR-29639, hsa-piR-29687, hsa-piR-29740, hsa-piR-3…
chr15:23344943-23403199	chr15:23298686-23403199	15q11.2	495	104514	3.23232	2.42424	hsa-piR-12263, hsa-piR-13413, hsa-piR-14127, hsa-piR-15181, hsa-piR-15182, hsa-piR-16200, hsa-piR-20116, hsa-piR-20116, hsa-piR-20117, hsa-piR-20117, hsa-piR-20792, hsa-piR-20792, hsa-piR-22269, hsa-piR-23197, hsa-piR-23197, hsa-piR-26918, hsa-piR-28117, hsa-piR-28117, hsa-piR-29268, hsa-piR-32002, hsa-piR-32002, hsa-piR-32652, hsa-piR-32652, hsa-piR-6854, hsa-piR-6854, hsa-piR-8920, hsa-piR-9215…
chr15:23344943-23403199	chr15:23403199-23438243	15q11.2	495	35045	3.23232	2.22222	hsa-piR-10019, hsa-piR-12159, hsa-piR-12160, hsa-piR-12161, hsa-piR-12942, hsa-piR-13875, hsa-piR-15181, hsa-piR-1568, hsa-piR-20792, hsa-piR-20792, hsa-piR-22269, hsa-piR-22269, hsa-piR-23197, hsa-piR-23197, hsa-piR-23589, hsa-piR-2561, hsa-piR-25736, hsa-piR-29821, hsa-piR-30430, hsa-piR-32002, hsa-piR-649, hsa-piR-6623, hsa-piR-9667
chr15:84933119-84938251	chr15:84933119-84938251	15q25.2	495	5133	71.3131	0.20202	hsa-piR-2086, hsa-piR-22273, hsa-piR-23581, hsa-piR-31363
chr15:84933119-84938251	chr15:84938251-84944326	15q25.2	495	6076	71.3131	0	hsa-piR-23839, hsa-piR-3501, hsa-piR-7277
chr15:84938251-84943202	chr15:84933119-84938251	15q25.2	495	5133	71.3131	0.20202	hsa-piR-2086, hsa-piR-22273, hsa-piR-23581, hsa-piR-31363
chr15:84938251-84943202	chr15:84938251-84944326	15q25.2	495	6076	71.3131	0	hsa-piR-23839, hsa-piR-3501, hsa-piR-7277
chr15:20163208-20169986	chr15:20159191-20169986	15q11.1	495	10796	42.4242	0	hsa-piR-10185, hsa-piR-15181, hsa-piR-15182, hsa-piR-20792, hsa-piR-23839
chr15:20159191-20163208	chr15:20159191-20169986	15q11.1	495	10796	42.4242	0	hsa-piR-10185, hsa-piR-15181, hsa-piR-15182, hsa-piR-20792, hsa-piR-23839
chr15:20159191-20163208	chr15:20148189-20159191	15q11.1	495	11003	40.404	1.21212	hsa-piR-10529, hsa-piR-20171, hsa-piR-20958, hsa-piR-29994
chr15:20154183-20159191	chr15:20159191-20169986	15q11.1	495	10796	42.4242	0	hsa-piR-10185, hsa-piR-15181, hsa-piR-15182, hsa-piR-20792, hsa-piR-23839
chr15:20154183-20159191	chr15:20148189-20159191	15q11.1	495	11003	40.404	1.21212	hsa-piR-10529, hsa-piR-20171, hsa-piR-20958, hsa-piR-29994
chr15:20143530-20154183	chr15:20148189-20159191	15q11.1	495	11003	40.404	1.21212	hsa-piR-10529, hsa-piR-20171, hsa-piR-20958, hsa-piR-29994
chr15:20143530-20154183	chr15:20143530-20148189	15q11.1	495	4660	39.798	1.61616	hsa-piR-22075
chr15:20143530-20154183	chr15:20114210-20143530	15q11.1	495	29321	39.3939	1.81818	hsa-piR-1866, hsa-piR-22269, hsa-piR-23303
chr15:20133503-20141625	chr15:20114210-20143530	15q11.1	495	29321	39.3939	1.81818	hsa-piR-1866, hsa-piR-22269, hsa-piR-23303
chr15:20111262-20133503	chr15:20098587-20111262	15q11.1	495	12676	40	1.21212	hsa-piR-12612, hsa-piR-20958, hsa-piR-29826, hsa-piR-32635, hsa-piR-3501
chr15:20111262-20133503	chr15:20111262-20114210	15q11.1	495	2949	39.596	1.61616	hsa-piR-20116, hsa-piR-20117, hsa-piR-20118, hsa-piR-28117, hsa-piR-32652
chr15:20111262-20133503	chr15:20114210-20143530	15q11.1	495	29321	39.3939	1.81818	hsa-piR-1866, hsa-piR-22269, hsa-piR-23303
chr15:20098587-20105951	chr15:20098587-20111262	15q11.1	495	12676	40	1.21212	hsa-piR-12612, hsa-piR-20958, hsa-piR-29826, hsa-piR-32635, hsa-piR-3501
chr15:20098587-20105951	chr15:20016328-20098587	15q11.1	495	82260	40.8081	0.20202	hsa-piR-10185, hsa-piR-10185, hsa-piR-11298, hsa-piR-15181, hsa-piR-15182, hsa-piR-15183, hsa-piR-15183, hsa-piR-20792, hsa-piR-20792, hsa-piR-21784, hsa-piR-22269, hsa-piR-23197, hsa-piR-23839, hsa-piR-25556, hsa-piR-29994, hsa-piR-30603, hsa-piR-31880, hsa-piR-32002, hsa-piR-32635, hsa-piR-9187
chr15:20095181-20098587	chr15:20098587-20111262	15q11.1	495	12676	40	1.21212	hsa-piR-12612, hsa-piR-20958, hsa-piR-29826, hsa-piR-32635, hsa-piR-3501
chr15:20095181-20098587	chr15:20016328-20098587	15q11.1	495	82260	40.8081	0.20202	hsa-piR-10185, hsa-piR-10185, hsa-piR-11298, hsa-piR-15181, hsa-piR-15182, hsa-piR-15183, hsa-piR-15183, hsa-piR-20792, hsa-piR-20792, hsa-piR-21784, hsa-piR-22269, hsa-piR-23197, hsa-piR-23839, hsa-piR-25556, hsa-piR-29994, hsa-piR-30603, hsa-piR-31880, hsa-piR-32002, hsa-piR-32635, hsa-piR-9187
chr15:20076379-20086641	chr15:20016328-20098587	15q11.1	495	82260	40.8081	0.20202	hsa-piR-10185, hsa-piR-10185, hsa-piR-11298, hsa-piR-15181, hsa-piR-15182, hsa-piR-15183, hsa-piR-15183, hsa-piR-20792, hsa-piR-20792, hsa-piR-21784, hsa-piR-22269, hsa-piR-23197, hsa-piR-23839, hsa-piR-25556, hsa-piR-29994, hsa-piR-30603, hsa-piR-31880, hsa-piR-32002, hsa-piR-32635, hsa-piR-9187
chr15:20073805-20076379	chr15:20016328-20098587	15q11.1	495	82260	40.8081	0.20202	hsa-piR-10185, hsa-piR-10185, hsa-piR-11298, hsa-piR-15181, hsa-piR-15182, hsa-piR-15183, hsa-piR-15183, hsa-piR-20792, hsa-piR-20792, hsa-piR-21784, hsa-piR-22269, hsa-piR-23197, hsa-piR-23839, hsa-piR-25556, hsa-piR-29994, hsa-piR-30603, hsa-piR-31880, hsa-piR-32002, hsa-piR-32635, hsa-piR-9187
chr15:20016328-20073805	chr15:20016328-20098587	15q11.1	495	82260	40.8081	0.20202	hsa-piR-10185, hsa-piR-10185, hsa-piR-11298, hsa-piR-15181, hsa-piR-15182, hsa-piR-15183, hsa-piR-15183, hsa-piR-20792, hsa-piR-20792, hsa-piR-21784, hsa-piR-22269, hsa-piR-23197, hsa-piR-23839, hsa-piR-25556, hsa-piR-29994, hsa-piR-30603, hsa-piR-31880, hsa-piR-32002, hsa-piR-32635, hsa-piR-9187
chr15:53771130-53776741	chr15:53771130-53776741	15q21.3	495	5612	0.40404	17.9798	hsa-piR-20792
chr15:102399793-102402586	chr15:102399793-102402586	15q26.3	495	2794	1.0101	0.20202	hsa-piR-1408, hsa-piR-16407, hsa-piR-16408, hsa-piR-2130
chr15:102399793-102402586	chr15:102390964-102399793	15q26.3	495	8830	0.606061	0.20202	hsa-piR-5081
chr15:102420704-102424896	chr15:102424896-102469041	15q26.3	495	44146	9.09091	6.26263	hsa-piR-10185, hsa-piR-10185, hsa-piR-1510, hsa-piR-23839, hsa-piR-25490, hsa-piR-25556, hsa-piR-29048, hsa-piR-3501
chr15:102420704-102424896	chr15:102420704-102424896	15q26.3	495	4193	8.48485	5.45455	hsa-piR-22273, hsa-piR-32723
chr15:25491251-25493682	chr15:25493682-25498622	15q11.2	495	4941	13.9394	0	hsa-piR-10789, hsa-piR-1446, hsa-piR-21273, hsa-piR-27586, hsa-piR-27587, hsa-piR-30941, hsa-piR-31121
chr15:25493682-25494801	chr15:25493682-25498622	15q11.2	495	4941	13.9394	0	hsa-piR-10789, hsa-piR-1446, hsa-piR-21273, hsa-piR-27586, hsa-piR-27587, hsa-piR-30941, hsa-piR-31121
chr15:25494801-25496964	chr15:25493682-25498622	15q11.2	495	4941	13.9394	0	hsa-piR-10789, hsa-piR-1446, hsa-piR-21273, hsa-piR-27586, hsa-piR-27587, hsa-piR-30941, hsa-piR-31121
chr15:25296245-25297449	chr15:25297449-25298903	15q11.2	495	1455	0.40404	0	hsa-piR-18303
chr15:25296245-25297449	chr15:25278215-25296245	15q11.2	495	18031	0	0	hsa-piR-1513, hsa-piR-15181, hsa-piR-15182, hsa-piR-15183, hsa-piR-20134, hsa-piR-20792, hsa-piR-20792, hsa-piR-22269, hsa-piR-22269, hsa-piR-23197
chr15:25324279-25324512	chr15:25318258-25325686	15q11.2	495	7429	6.26263	0	hsa-piR-11133
chr15:25318258-25324279	chr15:25318258-25325686	15q11.2	495	7429	6.26263	0	hsa-piR-11133
chr15:25318258-25324279	chr15:25310928-25318258	15q11.2	495	7331	5.65657	0	hsa-piR-10868, hsa-piR-15251, hsa-piR-20336, hsa-piR-20354, hsa-piR-9394
chr15:25325686-25326762	chr15:25318258-25325686	15q11.2	495	7429	6.26263	0	hsa-piR-11133
chr15:25325686-25326762	chr15:25326762-25355067	15q11.2	495	28306	0.20202	0.20202	hsa-piR-11133, hsa-piR-13812, hsa-piR-13851, hsa-piR-15181, hsa-piR-15371, hsa-piR-16371, hsa-piR-21606, hsa-piR-25077, hsa-piR-5407
chr15:25306451-25307985	chr15:25305396-25308383	15q11.2	495	2988	5.05051	0	hsa-piR-26372
chr15:25307985-25310508	chr15:25305396-25308383	15q11.2	495	2988	5.05051	0	hsa-piR-26372
chr15:25316405-25318258	chr15:25318258-25325686	15q11.2	495	7429	6.26263	0	hsa-piR-11133
chr15:25316405-25318258	chr15:25310928-25318258	15q11.2	495	7331	5.65657	0	hsa-piR-10868, hsa-piR-15251, hsa-piR-20336, hsa-piR-20354, hsa-piR-9394
chr15:25324512-25325686	chr15:25318258-25325686	15q11.2	495	7429	6.26263	0	hsa-piR-11133
chr15:25310508-25316405	chr15:25310928-25318258	15q11.2	495	7331	5.65657	0	hsa-piR-10868, hsa-piR-15251, hsa-piR-20336, hsa-piR-20354, hsa-piR-9394
chr15:25300158-25306451	chr15:25305396-25308383	15q11.2	495	2988	5.05051	0	hsa-piR-26372
chr15:25300158-25306451	chr15:25298903-25300158	15q11.2	495	1256	1.61616	0	hsa-piR-15389
chr15:25297449-25300158	chr15:25298903-25300158	15q11.2	495	1256	1.61616	0	hsa-piR-15389
[truncated: 906 more rows]
